# Supplementary material for: Transcriptome Markers of Viral Persistence in Naturally-Infected Andes Virus (Bunyaviridae) Seropositive Long-Tailed Pygmy Rice Rats
Source: PLoS One. 2015 Apr 9;10(4):e0122935. doi: 10.1371/journal.pone.0122935 (PMC4391749; doi:10.1371/journal.pone.0122935)
Supplement: S1 Table — Transcripts representing unique annotated genes (n = 66,173) within the total assembly (n = 158078). (XLSX) (XLSX) [file pone.0122935.s002.xlsx]

## Sheet: all
Assembly contig	Gene name	Mus musculus RefSeq ortholog										length	MGI number	function	feature type
comp59689_c0_seq1	0610007P14Rik	NM_021446	86.42	707	69	18	294	990	1	690	0	749	MGI:1915571	RIKEN cDNA 0610007P14 gene	protein coding gene
comp59689_c1_seq1	0610007P14Rik	NM_025319	77.84	334	38	18	38	361	868	1175	8e-43	174	MGI:1915571	RIKEN cDNA 0610007P14 gene	protein coding gene
comp70816_c5_seq2	0610009B22Rik	NM_024179	83.28	688	90	17	322	994	107	784	2e-173	610	MGI:1913300	RIKEN cDNA 0610009B22 gene	protein coding gene
comp70816_c5_seq4	0610009B22Rik	NM_027860	83.5	709	92	17	106	799	86	784	0	638	MGI:1913300	RIKEN cDNA 0610009B22 gene	protein coding gene
comp70816_c5_seq7	0610009B22Rik	NM_001177601	83.28	688	90	17	160	832	107	784	1e-173	610	MGI:1913300	RIKEN cDNA 0610009B22 gene	protein coding gene
comp63405_c2_seq1	0610009O20Rik	NM_001177603	86.42	1782	217	17	2	1774	19	1784	0	1927	MGI:1914089	RIKEN cDNA 0610009O20 gene	protein coding gene
comp59617_c0_seq1	0610010F05Rik	NM_001177606	88.82	1252	127	9	1	1251	1319	2558	0	1524	MGI:1918925	RIKEN cDNA 0610010F05 gene	protein coding gene
comp59617_c1_seq1	0610010F05Rik	NM_026757	92.64	611	44	1	215	824	704	1314	0	878	MGI:1918925	RIKEN cDNA 0610010F05 gene	protein coding gene
comp59617_c1_seq2	0610010F05Rik	NM_026686	92.87	701	50	0	1006	1706	614	1314	0	1018	MGI:1918925	RIKEN cDNA 0610010F05 gene	protein coding gene
comp59617_c1_seq3	0610010F05Rik	NR_027897	89.32	571	58	3	2	569	45	615	0	713	MGI:1918925	RIKEN cDNA 0610010F05 gene	protein coding gene
comp59617_c1_seq4	0610010F05Rik	NM_026696	91.26	1270	108	2	2	1268	45	1314	0	1727	MGI:1918925	RIKEN cDNA 0610010F05 gene	protein coding gene
comp59617_c1_seq5	0610010F05Rik	NM_020003	89.94	666	64	3	2	664	45	710	0	856	MGI:1918925	RIKEN cDNA 0610010F05 gene	protein coding gene
comp53833_c0_seq2	0610010K14Rik	NM_028754	91.44	888	61	10	29	906	1	883	0	1205	MGI:1915609	RIKEN cDNA 0610010K14 gene	protein coding gene
comp53833_c0_seq4	0610010K14Rik	NM_029554	90.2	888	61	14	29	895	1	883	0	1134	MGI:1915609	RIKEN cDNA 0610010K14 gene	protein coding gene
comp53833_c0_seq3	0610010K14Rik	NM_025363	89.4	783	57	15	29	790	1	778	0	963	MGI:1915609	RIKEN cDNA 0610010K14 gene	protein coding gene
comp53833_c0_seq5	0610010K14Rik	NR_030694	90.8	783	57	10	29	801	1	778	0	1033	MGI:1915609	RIKEN cDNA 0610010K14 gene	protein coding gene
comp53833_c0_seq1	0610010K14Rik	NM_026502	89.72	681	55	10	29	699	1	676	0	856	MGI:1915609	RIKEN cDNA 0610010K14 gene	protein coding gene
comp53833_c0_seq6	0610010K14Rik	NM_019772	90.2	786	58	11	29	804	1	777	0	1007	MGI:1915609	RIKEN cDNA 0610010K14 gene	protein coding gene
comp30441_c0_seq1	0610011F06Rik	NM_026738	86.01	822	86	9	1	821	13	806	0	854	MGI:1915597	RIKEN cDNA 0610011F06 gene	protein coding gene
comp50976_c0_seq1	0610012G03Rik	NM_026124	81.61	397	59	5	7	403	26	408	3e-85	316	MGI:1913301	RIKEN cDNA 0610012G03 gene	pseudogene
comp62194_c0_seq7	0610012G03Rik	NM_025373	78.43	204	27	10	71	268	1381	1189	2e-25	117	MGI:1913301	RIKEN cDNA 0610012G03 gene	pseudogene
comp62194_c0_seq8	0610012G03Rik	NM_198001	78.95	247	38	9	71	311	1381	1143	7e-37	156	MGI:1913301	RIKEN cDNA 0610012G03 gene	pseudogene
comp57505_c0_seq1	0610030E20Rik	NM_026787	78.75	927	136	47	121	1003	3713	4622	1e-159	564	MGI:1915614	RIKEN cDNA 0610030E20 gene	protein coding gene
comp70902_c0_seq1	0610030E20Rik	NM_001253777	79.81	1620	227	68	26	1593	45	1616	0	1088	MGI:1915614	RIKEN cDNA 0610030E20 gene	protein coding gene
comp70902_c0_seq2	0610030E20Rik	NM_023483	79.06	1466	208	67	256	1670	199	1616	0	915	MGI:1915614	RIKEN cDNA 0610030E20 gene	protein coding gene
comp70902_c5_seq1	0610030E20Rik	NM_001167996	87.18	156	20	0	25	180	200	45	1e-43	178	MGI:1915614	RIKEN cDNA 0610030E20 gene	protein coding gene
comp62942_c0_seq1	0610031J06Rik	NM_028637	87.6	839	95	6	1	833	16	851	0	965	MGI:1913318	RIKEN cDNA 0610031J06 gene	protein coding gene
comp62942_c0_seq2	0610031J06Rik	NM_001081183	87.27	1288	155	6	1	1282	16	1300	0	1461	MGI:1913318	RIKEN cDNA 0610031J06 gene	protein coding gene
comp62942_c0_seq3	0610031J06Rik	NM_054099	87.6	839	95	6	1	833	16	851	0	965	MGI:1913318	RIKEN cDNA 0610031J06 gene	protein coding gene
comp62942_c0_seq5	0610031J06Rik	NM_175123	87.6	839	95	6	1	833	16	851	0	965	MGI:1913318	RIKEN cDNA 0610031J06 gene	protein coding gene
comp63169_c1_seq3	0610037L13Rik	NR_037954	87.66	762	63	21	55	796	220	970	0	857	MGI:1921348	RIKEN cDNA 0610037L13 gene	protein coding gene
comp65509_c0_seq1	0610040J01Rik	NM_172401	82.68	1882	221	56	8	1847	2	1820	0	1572	MGI:1923511	RIKEN cDNA 0610040J01 gene	protein coding gene
comp36244_c0_seq1	1110001J03Rik	NM_025423	90.7	441	37	3	86	524	3	441	6e-166	584	MGI:1913367	RIKEN cDNA 1110001J03 gene	protein coding gene
comp63114_c2_seq1	1110002L01Rik	NM_025419	90.59	202	16	3	1	202	3122	2924	2e-70	265	MGI:1915821	RIKEN cDNA 1110002L01 gene	protein coding gene
comp60969_c0_seq1	1110004E09Rik	NR_037956	88.57	210	24	0	621	830	793	1002	8e-67	255	MGI:1915251	RIKEN cDNA 1110004E09 gene	protein coding gene
comp60969_c0_seq3	1110004E09Rik	NM_001033145	90.04	914	90	1	236	1148	89	1002	0	1182	MGI:1915251	RIKEN cDNA 1110004E09 gene	protein coding gene
comp84230_c0_seq1	1110004E09Rik	NM_197988	93.21	162	11	0	163	324	664	503	3e-62	239	MGI:1915251	RIKEN cDNA 1110004E09 gene	protein coding gene
comp50130_c0_seq1	1110004F10Rik	NM_001135567	87.84	1439	119	30	83	1506	3	1400	0	1637	MGI:1929274	RIKEN cDNA 1110004F10 gene	protein coding gene
comp72111_c0_seq1	1110004F10Rik	NM_025818	89.91	228	23	0	10	237	631	404	4e-79	294	MGI:1929274	RIKEN cDNA 1110004F10 gene	protein coding gene
comp52005_c0_seq1	1110007C09Rik	NM_028788	92.33	365	28	0	29	393	20	384	2e-146	520	MGI:1915730	RIKEN cDNA 1110007C09 gene	protein coding gene
comp52005_c0_seq2	1110007C09Rik	NR_037698	92.22	784	58	2	29	809	20	803	0	1107	MGI:1915730	RIKEN cDNA 1110007C09 gene	protein coding gene
comp52005_c0_seq3	1110007C09Rik	NM_001145198	92.42	356	27	0	352	707	448	803	4e-143	508	MGI:1915730	RIKEN cDNA 1110007C09 gene	protein coding gene
comp52005_c0_seq4	1110007C09Rik	NR_027817	92.88	716	48	2	55	767	88	803	0	1037	MGI:1915730	RIKEN cDNA 1110007C09 gene	protein coding gene
comp35792_c0_seq1	1110008F13Rik	NR_015476	87.58	1063	109	13	38	1087	7	1059	0	1210	MGI:1914638	RIKEN cDNA 1110008F13 gene	protein coding gene
comp65165_c0_seq2	1110008L16Rik	NR_033510	82.43	2168	324	43	268	2417	979	3107	0	1840	MGI:1913382	RIKEN cDNA 1110008L16 gene	protein coding gene
comp65165_c0_seq3	1110008L16Rik	NM_028056	80.55	2777	426	74	1	2716	384	3107	0	2032	MGI:1913382	RIKEN cDNA 1110008L16 gene	protein coding gene
comp65165_c0_seq4	1110008L16Rik	NM_027207	82.44	2170	324	43	432	2583	977	3107	0	1844	MGI:1913382	RIKEN cDNA 1110008L16 gene	protein coding gene
comp53123_c0_seq1	1110008P14Rik	NM_001083881	89.34	563	52	4	1	558	4	563	0	701	MGI:1920987	RIKEN cDNA 1110008P14 gene	protein coding gene
comp63591_c0_seq1	1110012L19Rik	NM_001083882	88.36	481	56	0	284	764	237	717	5e-164	579	MGI:1915868	RIKEN cDNA 1110012L19 gene	protein coding gene
comp63591_c0_seq4	1110012L19Rik	NM_028050	88.36	481	56	0	284	764	237	717	6e-164	579	MGI:1915868	RIKEN cDNA 1110012L19 gene	protein coding gene
comp32527_c0_seq1	1110017D15Rik	NR_033522	87.43	191	24	0	17	207	870	1060	6e-57	220	MGI:1920971	RIKEN cDNA 1110017D15 gene	protein coding gene
comp69370_c0_seq1	1110032A03Rik	NR_027980	80.12	518	68	20	189	693	594	1089	3e-96	353	MGI:1915971	RIKEN cDNA 1110032A03 gene	protein coding gene
comp69370_c0_seq2	1110032A03Rik	NM_028156	80.12	518	68	20	469	973	594	1089	3e-96	353	MGI:1915971	RIKEN cDNA 1110032A03 gene	protein coding gene
comp69370_c0_seq3	1110032A03Rik	NM_027948	82.93	820	103	22	2095	2900	293	1089	0	704	MGI:1915971	RIKEN cDNA 1110032A03 gene	protein coding gene
comp69370_c0_seq4	1110032A03Rik	NR_024331	80.12	518	68	20	268	772	594	1089	3e-96	353	MGI:1915971	RIKEN cDNA 1110032A03 gene	protein coding gene
comp69370_c0_seq5	1110032A03Rik	NM_001081275	80.12	518	68	20	2329	2833	594	1089	9e-96	353	MGI:1915971	RIKEN cDNA 1110032A03 gene	protein coding gene
comp69370_c0_seq6	1110032A03Rik	NM_025956	82.91	819	103	22	35	839	294	1089	0	702	MGI:1915971	RIKEN cDNA 1110032A03 gene	protein coding gene
comp69370_c0_seq7	1110032A03Rik	NM_029290	79.93	588	81	22	270	843	525	1089	1e-109	398	MGI:1915971	RIKEN cDNA 1110032A03 gene	protein coding gene
comp69370_c0_seq8	1110032A03Rik	NM_001200013	82.91	819	103	22	236	1040	294	1089	0	702	MGI:1915971	RIKEN cDNA 1110032A03 gene	protein coding gene
comp33765_c0_seq1	1110032F04Rik	NM_028820	82.44	951	119	34	749	1661	1619	2559	0	787	MGI:1915975	RIKEN cDNA 1110032F04 gene	protein coding gene
comp66174_c1_seq1	1110034G24Rik	NM_144953	79.92	1041	171	27	20	1037	446	1471	0	730	MGI:1920997	RIKEN cDNA 1110034G24 gene	protein coding gene
comp66174_c1_seq4	1110034G24Rik	NM_001145895	79.74	854	142	21	20	852	628	1471	3e-167	590	MGI:1920997	RIKEN cDNA 1110034G24 gene	protein coding gene
comp67039_c0_seq1	1110037F02Rik	NM_001163483	91.98	2046	164	0	1	2046	61	2106	0	2870	MGI:1913435	RIKEN cDNA 1110037F02 gene	protein coding gene
comp67039_c0_seq2	1110037F02Rik	NM_023781	94.01	2138	128	0	2045	4182	2255	4392	0	3240	MGI:1913435	RIKEN cDNA 1110037F02 gene	protein coding gene
comp67039_c0_seq3	1110037F02Rik	NM_025492	93.82	340	21	0	1	340	61	400	2e-144	512	MGI:1913435	RIKEN cDNA 1110037F02 gene	protein coding gene
comp67039_c2_seq1	1110037F02Rik	NM_026411	86.18	615	62	18	10	605	5718	6328	0	643	MGI:1913435	RIKEN cDNA 1110037F02 gene	protein coding gene
comp67039_c3_seq1	1110037F02Rik	NM_172615	89.96	1355	127	3	1	1346	4372	5726	0	1740	MGI:1913435	RIKEN cDNA 1110037F02 gene	protein coding gene
comp66384_c3_seq2	1110038F14Rik	NM_001285953	82.75	910	138	11	302	1193	2	910	0	793	MGI:2152337	RIKEN cDNA 1110038F14 gene	protein coding gene
comp66384_c3_seq3	1110038F14Rik	NM_197990	82.78	819	123	10	309	1110	93	910	0	715	MGI:2152337	RIKEN cDNA 1110038F14 gene	protein coding gene
comp61023_c0_seq1	1110051M20Rik	NR_040523	90.21	1226	85	12	52	1265	1	1203	0	1567	MGI:1915079	RIKEN cDNA 1110051M20 gene	protein coding gene
comp61023_c0_seq2	1110051M20Rik	NR_029436	91.7	1205	86	7	52	1244	1	1203	0	1659	MGI:1915079	RIKEN cDNA 1110051M20 gene	protein coding gene
comp61023_c0_seq3	1110051M20Rik	NM_182745	90.41	532	37	7	55	574	674	1203	0	688	MGI:1915079	RIKEN cDNA 1110051M20 gene	protein coding gene
comp61023_c0_seq4	1110051M20Rik	NM_027103	95.45	308	14	0	52	359	1	308	6e-138	492	MGI:1915079	RIKEN cDNA 1110051M20 gene	protein coding gene
comp57609_c0_seq1	1110054M08Rik	NM_028170	78	509	63	31	110	596	371	852	1e-72	274	MGI:1916091	RIKEN cDNA 1110054M08 gene	lincRNA gene
comp57609_c0_seq2	1110054M08Rik	NR_030669	77.62	581	70	36	3	561	310	852	7e-80	298	MGI:1916091	RIKEN cDNA 1110054M08 gene	lincRNA gene
comp57609_c0_seq3	1110054M08Rik	NM_029671	77.97	513	63	32	97	587	368	852	3e-73	276	MGI:1916091	RIKEN cDNA 1110054M08 gene	lincRNA gene
comp62011_c0_seq1	1110057K04Rik	NM_028484	83.23	954	145	14	79	1023	105	1052	0	861	MGI:1916082	RIKEN cDNA 1110057K04 gene	protein coding gene
comp66286_c0_seq1	1110059E24Rik	NM_026091	84.95	279	36	6	218	494	300	574	2e-73	278	MGI:1913456	RIKEN cDNA 1110059E24 gene	protein coding gene
comp66286_c0_seq2	1110059E24Rik	NM_028491	88.25	519	53	8	87	601	60	574	2e-174	614	MGI:1913456	RIKEN cDNA 1110059E24 gene	protein coding gene
comp63767_c0_seq1	1110059G10Rik	NM_028538	87.28	503	57	4	39	540	87	583	8e-161	568	MGI:1913452	RIKEN cDNA 1110059G10 gene	protein coding gene
comp54295_c0_seq1	1190002F15Rik	NM_024261	85.16	256	33	4	651	903	212	465	2e-67	257	MGI:1915081	RIKEN cDNA 1190002F15 gene	unclassified non-coding RNA gene
comp54295_c0_seq4	1190002F15Rik	NM_028516	85.16	256	33	4	196	448	212	465	9e-68	257	MGI:1915081	RIKEN cDNA 1190002F15 gene	unclassified non-coding RNA gene
comp54295_c0_seq5	1190002F15Rik	NM_030141	85.16	256	33	4	748	1000	212	465	2e-67	257	MGI:1915081	RIKEN cDNA 1190002F15 gene	unclassified non-coding RNA gene
comp54295_c0_seq6	1190002F15Rik	NM_028546	85.16	256	33	4	307	559	212	465	1e-67	257	MGI:1915081	RIKEN cDNA 1190002F15 gene	unclassified non-coding RNA gene
comp61737_c0_seq1	1190002N15Rik	NM_183097	87.74	3239	296	77	1	3177	224	3423	0	3688	MGI:1916111	RIKEN cDNA 1190002N15 gene	protein coding gene
comp53887_c0_seq1	1190005I06Rik	NM_001033765	82.11	721	85	27	5	705	46	742	1e-163	577	MGI:1916168	RIKEN cDNA 1190005I06 gene	protein coding gene
comp59665_c0_seq1	1190007I07Rik	NM_138581	89.54	306	29	3	267	569	262	567	6e-106	385	MGI:3698433	RIKEN cDNA 1190007I07 gene	protein coding gene
comp66849_c1_seq1	1200014J11Rik	NR_027388	89.26	1779	163	22	4	1765	1078	2845	0	2202	MGI:1914124	RIKEN cDNA 1200014J11 gene	protein coding gene
comp66849_c2_seq1	1200014J11Rik	NM_001166705	93.93	1055	61	1	1	1055	36	1087	0	1591	MGI:1914124	RIKEN cDNA 1200014J11 gene	protein coding gene
comp70596_c0_seq1	1300002K09Rik	NM_053216	89.27	1128	117	3	109	1233	130	1256	0	1410	MGI:1921402	RIKEN cDNA 1300002K09 gene	protein coding gene
comp70596_c0_seq2	1300002K09Rik	NM_029843	87.85	782	93	2	31	810	1250	2031	0	917	MGI:1921402	RIKEN cDNA 1300002K09 gene	protein coding gene
comp70596_c0_seq3	1300002K09Rik	NM_028275	89.05	1288	138	2	109	1393	130	1417	0	1594	MGI:1921402	RIKEN cDNA 1300002K09 gene	protein coding gene
comp70596_c0_seq4	1300002K09Rik	NR_045997	87.5	168	21	0	31	198	1250	1417	7e-49	195	MGI:1921402	RIKEN cDNA 1300002K09 gene	protein coding gene
comp70596_c0_seq5	1300002K09Rik	NR_045627	87.95	614	72	2	60	671	1418	2031	0	723	MGI:1921402	RIKEN cDNA 1300002K09 gene	protein coding gene
comp70596_c0_seq6	1300002K09Rik	NM_021437	88.7	1902	210	4	109	2005	130	2031	0	2316	MGI:1921402	RIKEN cDNA 1300002K09 gene	protein coding gene
comp91897_c0_seq1	1500009C09Rik	NM_025463	80.41	194	27	9	78	266	627	814	9e-32	137	MGI:1923755	RIKEN cDNA 1500009C09 gene	protein coding gene
comp62333_c0_seq1	1500009L16Rik	NR_104416	87.24	290	37	0	11	300	90	379	1e-89	331	MGI:1917034	RIKEN cDNA 1500009L16 gene	protein coding gene
comp62333_c0_seq2	1500009L16Rik	NM_001163473	85.79	183	26	0	25	207	197	379	2e-48	195	MGI:1917034	RIKEN cDNA 1500009L16 gene	protein coding gene
comp59912_c0_seq1	1500011B03Rik	NM_026931	74.96	615	97	39	4	609	80	646	6e-59	230	MGI:1913486	RIKEN cDNA 1500011B03 gene	protein coding gene
comp59912_c0_seq2	1500011B03Rik	NM_001081400	74.96	615	97	39	4	609	80	646	6e-59	230	MGI:1913486	RIKEN cDNA 1500011B03 gene	protein coding gene
comp71140_c0_seq1	1500011K16Rik	NM_001099674	90.5	242	23	0	36	277	13	254	2e-86	320	MGI:1915135	RIKEN cDNA 1500011K16 gene	lincRNA gene
comp47321_c0_seq1	1500017E21Rik	NR_037569	81.63	920	106	41	3	891	2046	1159	0	704	MGI:1919243	RIKEN cDNA 1500017E21 gene	unclassified non-coding RNA gene
comp8110_c0_seq1	1500017E21Rik	NM_178619	82.08	212	18	11	13	207	2291	2499	9e-40	163	MGI:1919243	RIKEN cDNA 1500017E21 gene	unclassified non-coding RNA gene
comp69369_c0_seq1	1600002H07Rik	NM_175141	81.34	836	140	13	145	975	178	1002	0	665	MGI:1919266	RIKEN cDNA 1600002H07 gene	protein coding gene
comp69369_c0_seq10	1600002H07Rik	NM_001163145	81.23	794	132	13	1	790	8	788	1e-177	625	MGI:1919266	RIKEN cDNA 1600002H07 gene	protein coding gene
comp69369_c0_seq11	1600002H07Rik	NM_026431	81.23	794	132	13	1	790	8	788	1e-177	625	MGI:1919266	RIKEN cDNA 1600002H07 gene	protein coding gene
comp69369_c0_seq12	1600002H07Rik	NM_028077	80.23	622	107	13	145	761	178	788	3e-126	453	MGI:1919266	RIKEN cDNA 1600002H07 gene	protein coding gene
comp69369_c0_seq13	1600002H07Rik	NR_015608	80.92	650	87	16	907	1520	790	1438	8e-134	479	MGI:1919266	RIKEN cDNA 1600002H07 gene	protein coding gene
comp69369_c0_seq14	1600002H07Rik	NM_025563	81.11	794	133	13	1	790	8	788	5e-176	619	MGI:1919266	RIKEN cDNA 1600002H07 gene	protein coding gene
comp69369_c0_seq15	1600002H07Rik	NR_033207	81.06	1447	216	34	1	1405	8	1438	0	1101	MGI:1919266	RIKEN cDNA 1600002H07 gene	protein coding gene
comp69369_c0_seq16	1600002H07Rik	NM_027360	81.43	307	37	7	444	730	696	1002	3e-60	233	MGI:1919266	RIKEN cDNA 1600002H07 gene	protein coding gene
comp69369_c0_seq17	1600002H07Rik	NM_001025573	81.23	794	132	13	1	790	8	788	7e-178	625	MGI:1919266	RIKEN cDNA 1600002H07 gene	protein coding gene
comp69369_c0_seq18	1600002H07Rik	NM_027251	80.23	622	107	13	145	761	178	788	5e-126	453	MGI:1919266	RIKEN cDNA 1600002H07 gene	protein coding gene
comp69369_c0_seq19	1600002H07Rik	NM_028079	81.23	794	132	13	1	790	8	788	6e-178	625	MGI:1919266	RIKEN cDNA 1600002H07 gene	protein coding gene
comp69369_c0_seq2	1600002H07Rik	NM_028096	83.23	650	92	9	682	1315	790	1438	2e-164	580	MGI:1919266	RIKEN cDNA 1600002H07 gene	protein coding gene
comp69369_c0_seq20	1600002H07Rik	NM_001243119	79.67	836	134	20	145	955	178	1002	5e-161	569	MGI:1919266	RIKEN cDNA 1600002H07 gene	protein coding gene
comp69369_c0_seq21	1600002H07Rik	NM_028179	81.34	836	140	13	145	975	178	1002	0	665	MGI:1919266	RIKEN cDNA 1600002H07 gene	protein coding gene
comp69369_c0_seq22	1600002H07Rik	NM_027327	80.23	622	107	13	145	761	178	788	5e-126	453	MGI:1919266	RIKEN cDNA 1600002H07 gene	protein coding gene
comp69369_c0_seq24	1600002H07Rik	NR_015577	81.98	1010	161	18	1	1004	8	1002	0	837	MGI:1919266	RIKEN cDNA 1600002H07 gene	protein coding gene
comp69369_c0_seq25	1600002H07Rik	NM_027335	80.92	650	87	16	682	1295	790	1438	7e-134	479	MGI:1919266	RIKEN cDNA 1600002H07 gene	protein coding gene
comp69369_c0_seq26	1600002H07Rik	NM_172280	84.01	744	102	9	444	1171	696	1438	0	699	MGI:1919266	RIKEN cDNA 1600002H07 gene	protein coding gene
comp69369_c0_seq27	1600002H07Rik	NM_001256493	82.1	1447	221	27	1	1425	8	1438	0	1203	MGI:1919266	RIKEN cDNA 1600002H07 gene	protein coding gene
comp69369_c0_seq28	1600002H07Rik	NR_040258	80.23	698	121	13	1	694	8	692	5e-143	508	MGI:1919266	RIKEN cDNA 1600002H07 gene	protein coding gene
comp69369_c0_seq29	1600002H07Rik	NR_040259	90.32	93	9	0	444	536	696	788	8e-27	122	MGI:1919266	RIKEN cDNA 1600002H07 gene	protein coding gene
comp69369_c0_seq3	1600002H07Rik	NR_040260	80.59	1010	155	25	1	984	8	1002	0	741	MGI:1919266	RIKEN cDNA 1600002H07 gene	protein coding gene
comp69369_c0_seq30	1600002H07Rik	NM_001145676	86.32	307	42	0	444	750	696	1002	8e-91	335	MGI:1919266	RIKEN cDNA 1600002H07 gene	protein coding gene
comp69369_c0_seq31	1600002H07Rik	NM_027090	81.99	744	97	16	444	1151	696	1438	2e-169	597	MGI:1919266	RIKEN cDNA 1600002H07 gene	protein coding gene
comp69369_c0_seq32	1600002H07Rik	NM_026415	81.7	1273	200	22	145	1396	178	1438	0	1029	MGI:1919266	RIKEN cDNA 1600002H07 gene	protein coding gene
comp69369_c0_seq34	1600002H07Rik	NM_027980	90.32	93	9	0	444	536	696	788	8e-27	122	MGI:1919266	RIKEN cDNA 1600002H07 gene	protein coding gene
comp69369_c0_seq35	1600002H07Rik	NM_029345	81.23	794	132	13	1	790	8	788	1e-177	625	MGI:1919266	RIKEN cDNA 1600002H07 gene	protein coding gene
comp69369_c0_seq4	1600002H07Rik	NM_001081226	81.98	1010	161	18	1	1004	8	1002	0	837	MGI:1919266	RIKEN cDNA 1600002H07 gene	protein coding gene
comp69369_c0_seq5	1600002H07Rik	NM_025521	79.55	836	135	20	145	955	178	1002	1e-159	564	MGI:1919266	RIKEN cDNA 1600002H07 gene	protein coding gene
comp69369_c0_seq6	1600002H07Rik	NM_001122767	80.52	1273	195	29	145	1376	178	1438	0	928	MGI:1919266	RIKEN cDNA 1600002H07 gene	protein coding gene
comp69369_c0_seq7	1600002H07Rik	NM_175107	83.23	650	92	9	907	1540	790	1438	2e-164	580	MGI:1919266	RIKEN cDNA 1600002H07 gene	protein coding gene
comp69369_c0_seq8	1600002H07Rik	NM_175149	80.5	1010	156	25	1	984	8	1002	0	736	MGI:1919266	RIKEN cDNA 1600002H07 gene	protein coding gene
comp69369_c0_seq9	1600002H07Rik	NM_025865	80.23	622	107	13	145	761	178	788	3e-126	453	MGI:1919266	RIKEN cDNA 1600002H07 gene	protein coding gene
comp52193_c0_seq1	1600002K03Rik	NM_024210	82.06	446	61	17	3	435	2	441	3e-99	363	MGI:1917020	RIKEN cDNA 1600002K03 gene	protein coding gene
comp56706_c0_seq1	1600012H06Rik	NM_029349	86.21	232	22	8	815	1039	2026	1798	6e-63	243	MGI:1915162	RIKEN cDNA 1600012H06 gene	protein coding gene
comp67955_c0_seq1	1600012H06Rik	NM_173187	83.33	2111	195	78	1	1992	136	2208	0	1803	MGI:1915162	RIKEN cDNA 1600012H06 gene	protein coding gene
comp65057_c0_seq10	1600016N20Rik	NM_026760	83.33	1458	237	5	29	1483	176	1630	0	1341	MGI:1919250	RIKEN cDNA 1600016N20 gene	protein coding gene
comp65057_c0_seq13	1600016N20Rik	NM_025966	82.26	1274	220	5	84	1354	360	1630	0	1096	MGI:1919250	RIKEN cDNA 1600016N20 gene	protein coding gene
comp65057_c0_seq15	1600016N20Rik	NM_001145552	83.07	1636	259	13	190	1813	1	1630	0	1471	MGI:1919250	RIKEN cDNA 1600016N20 gene	protein coding gene
comp65057_c0_seq5	1600016N20Rik	NM_028005	80.3	863	164	5	837	1696	771	1630	0	647	MGI:1919250	RIKEN cDNA 1600016N20 gene	protein coding gene
comp65057_c0_seq6	1600016N20Rik	NM_026655	80.3	863	164	5	1296	2155	771	1630	0	647	MGI:1919250	RIKEN cDNA 1600016N20 gene	protein coding gene
comp65057_c0_seq7	1600016N20Rik	NM_001033630	80.3	863	164	5	966	1825	771	1630	0	647	MGI:1919250	RIKEN cDNA 1600016N20 gene	protein coding gene
comp65057_c0_seq8	1600016N20Rik	NR_027965	82.52	595	101	2	17	608	1036	1630	3e-146	520	MGI:1919250	RIKEN cDNA 1600016N20 gene	protein coding gene
comp38183_c0_seq1	1600029O15Rik	NM_028014	93.06	72	5	0	2	73	1628	1557	5e-22	106	MGI:3045362	RIKEN cDNA 1600029O15 gene	pseudogene
comp41081_c1_seq1	1700001L05Rik	NR_028124	80.31	259	26	18	16	270	3483	3720	2e-42	172	MGI:1916541	RIKEN cDNA 1700001L05 gene	lincRNA gene
comp56474_c0_seq1	1700001P01Rik	NM_025880	87.53	425	48	2	1	420	160	584	1e-136	486	MGI:1919465	RIKEN cDNA 1700001P01 gene	protein coding gene
comp25224_c0_seq1	1700003E16Rik	NM_025555	85.31	490	60	9	24	508	1523	2005	2e-139	496	MGI:1919087	RIKEN cDNA 1700003E16 gene	protein coding gene
comp53895_c0_seq1	1700003E16Rik	NM_153152	94.17	223	13	0	45	267	409	187	2e-92	340	MGI:1919087	RIKEN cDNA 1700003E16 gene	protein coding gene
comp53895_c2_seq1	1700003E16Rik	NM_023633	87.84	148	18	0	226	373	624	477	8e-43	174	MGI:1919087	RIKEN cDNA 1700003E16 gene	protein coding gene
comp81733_c0_seq1	1700003E16Rik	NM_001162906	76.07	443	73	23	3	424	1404	974	1e-50	200	MGI:1919087	RIKEN cDNA 1700003E16 gene	protein coding gene
comp67122_c3_seq1	1700008J07Rik	NM_026120	83.88	273	28	10	1498	1769	803	1060	8e-64	246	MGI:1916610	RIKEN cDNA 1700008J07 gene	unclassified non-coding RNA gene
comp67122_c3_seq15	1700008J07Rik	NM_001081236	83.88	273	28	10	104	375	803	1060	2e-64	246	MGI:1916610	RIKEN cDNA 1700008J07 gene	unclassified non-coding RNA gene
comp67122_c3_seq8	1700008J07Rik	NM_001033164	83.88	273	28	10	141	412	803	1060	2e-64	246	MGI:1916610	RIKEN cDNA 1700008J07 gene	unclassified non-coding RNA gene
comp67122_c3_seq9	1700008J07Rik	NM_028197	83.88	273	28	10	852	1123	803	1060	5e-64	246	MGI:1916610	RIKEN cDNA 1700008J07 gene	unclassified non-coding RNA gene
comp57681_c0_seq1	1700009P17Rik	NM_001001881	85.49	586	78	5	49	631	309	890	5e-172	604	MGI:1922722	RIKEN cDNA 1700009P17 gene	protein coding gene
comp49296_c1_seq1	1700011H14Rik	NM_029841	82.76	1108	167	14	115	1212	71	1164	0	966	MGI:1914332	RIKEN cDNA 1700011H14 gene	protein coding gene
comp49296_c1_seq2	1700011H14Rik	NM_001101431	82.91	1170	176	14	1	1161	10	1164	0	1031	MGI:1914332	RIKEN cDNA 1700011H14 gene	protein coding gene
comp75205_c0_seq1	1700011I03Rik	NR_024619	84.15	246	35	4	80	323	232	475	3e-61	235	MGI:1922694	RIKEN cDNA 1700011I03 gene	protein coding gene
comp48686_c0_seq1	1700013H16Rik	NM_025921	80.78	489	90	4	178	664	452	938	4e-104	379	MGI:1922764	RIKEN cDNA 1700013H16 gene	protein coding gene
comp61170_c0_seq1	1700017B05Rik	NM_001004362	87.82	2774	316	11	30	2787	162	2929	0	3230	MGI:1921461	RIKEN cDNA 1700017B05 gene	protein coding gene
comp61170_c0_seq2	1700017B05Rik	NM_027801	85.76	3777	435	53	30	3746	162	3895	0	3899	MGI:1921461	RIKEN cDNA 1700017B05 gene	protein coding gene
comp61170_c0_seq3	1700017B05Rik	NM_133729	87.65	2923	340	10	1	2908	13	2929	0	3378	MGI:1921461	RIKEN cDNA 1700017B05 gene	protein coding gene
comp61170_c0_seq4	1700017B05Rik	NM_028129	85.71	3926	459	52	1	3867	13	3895	0	4048	MGI:1921461	RIKEN cDNA 1700017B05 gene	protein coding gene
comp56426_c0_seq1	1700019D03Rik	NR_077059	80.26	542	72	19	28	540	226	761	7e-103	375	MGI:1914330	RIKEN cDNA 1700019D03 gene	protein coding gene
comp56426_c0_seq2	1700019D03Rik	NM_027420	79.54	655	90	25	94	710	113	761	2e-118	427	MGI:1914330	RIKEN cDNA 1700019D03 gene	protein coding gene
comp60018_c0_seq1	1700019G17Rik	NM_153780	88.86	332	37	0	1	332	571	902	2e-113	409	MGI:1922791	RIKEN cDNA 1700019G17 gene	protein coding gene
comp50233_c0_seq1	1700020A23Rik	NM_026005	86.5	452	53	7	110	554	232	682	1e-137	490	MGI:1922906	RIKEN cDNA 1700020A23 gene	protein coding gene
comp19549_c0_seq1	1700020D05Rik	NR_028298	83.84	396	56	4	1	388	494	889	1e-101	370	MGI:1922805	RIKEN cDNA 1700020D05 gene	protein coding gene
comp52685_c0_seq1	1700020L24Rik	NM_183287	85.26	312	37	5	137	439	375	64	4e-84	313	MGI:1913580	RIKEN cDNA 1700020L24 gene	protein coding gene
comp61827_c2_seq1	1700021F05Rik	NM_001002004	84.9	828	100	19	238	1045	63	885	0	813	MGI:1915101	RIKEN cDNA 1700021F05 gene	protein coding gene
comp61827_c2_seq2	1700021F05Rik	NM_025572	84.9	828	100	19	123	930	63	885	0	813	MGI:1915101	RIKEN cDNA 1700021F05 gene	protein coding gene
comp67645_c0_seq1	1700021K19Rik	NM_028299	89.18	2966	301	17	35	2989	274	3230	0	3681	MGI:1915160	RIKEN cDNA 1700021K19 gene	protein coding gene
comp67645_c0_seq2	1700021K19Rik	NR_033198	88.7	3212	335	21	1	3198	33	3230	0	3895	MGI:1915160	RIKEN cDNA 1700021K19 gene	protein coding gene
comp58902_c0_seq1	1700024P16Rik	NM_029818	83.62	1099	137	21	18	1091	1412	2492	0	992	MGI:2685466	RIKEN cDNA 1700024P16 gene	protein coding gene
comp60734_c0_seq1	1700025G04Rik	NM_026528	90.94	265	11	8	1	254	84	346	4e-94	344	MGI:1916649	RIKEN cDNA 1700025G04 gene	protein coding gene
comp60734_c1_seq1	1700025G04Rik	NM_026529	83.19	1202	151	37	1	1178	2381	3555	0	1053	MGI:1916649	RIKEN cDNA 1700025G04 gene	protein coding gene
comp60734_c2_seq6	1700025G04Rik	NM_175381	85.86	2001	206	44	1	1948	368	2344	0	2056	MGI:1916649	RIKEN cDNA 1700025G04 gene	protein coding gene
comp63957_c0_seq1	1700025G04Rik	NM_001163445	78.55	648	79	44	666	1288	9115	9727	9e-102	372	MGI:1916649	RIKEN cDNA 1700025G04 gene	protein coding gene
comp43191_c0_seq1	1700025N23Rik	NM_001033166	83.46	127	18	3	1	127	718	595	9e-25	115	MGI:1917236	RIKEN cDNA 1700025N23 gene	unclassified non-coding RNA gene
comp63223_c0_seq1	1700025N23Rik	NM_028314	83.47	121	19	1	56	175	902	782	5e-24	111	MGI:1917236	RIKEN cDNA 1700025N23 gene	unclassified non-coding RNA gene
comp38523_c0_seq1	1700028J19Rik	NR_030764	89.19	148	16	0	101	248	255	402	3e-46	185	MGI:1917254	RIKEN cDNA 1700028J19 gene	unclassified gene
comp27951_c0_seq1	1700028K03Rik	NM_025615	87.59	540	66	1	52	591	122	660	3e-178	625	MGI:1923671	RIKEN cDNA 1700028K03 gene	protein coding gene
comp79828_c0_seq1	1700030J22Rik	NM_001134717	80.1	618	97	12	24	619	613	1226	2e-121	436	MGI:1916778	RIKEN cDNA 1700030J22 gene	protein coding gene
comp70495_c0_seq1	1700030K09Rik	NM_172403	78.28	1068	183	20	837	1881	964	2005	0	641	MGI:1919504	RIKEN cDNA 1700030K09 gene	protein coding gene
comp70495_c0_seq2	1700030K09Rik	NR_015579	78.17	1058	182	20	870	1904	964	1995	9e-179	628	MGI:1919504	RIKEN cDNA 1700030K09 gene	protein coding gene
comp70495_c0_seq3	1700030K09Rik	NM_028814	78.17	1058	182	20	837	1871	964	1995	9e-179	628	MGI:1919504	RIKEN cDNA 1700030K09 gene	protein coding gene
comp70495_c0_seq4	1700030K09Rik	NR_033447	78.17	1058	182	20	893	1927	964	1995	9e-179	628	MGI:1919504	RIKEN cDNA 1700030K09 gene	protein coding gene
comp70495_c0_seq5	1700030K09Rik	NM_001007581	78.28	1068	183	20	893	1937	964	2005	0	641	MGI:1919504	RIKEN cDNA 1700030K09 gene	protein coding gene
comp70495_c0_seq6	1700030K09Rik	NR_030682	83.6	250	41	0	41	290	1746	1995	3e-61	235	MGI:1919504	RIKEN cDNA 1700030K09 gene	protein coding gene
comp70495_c0_seq7	1700030K09Rik	NM_026515	78.28	1068	183	20	926	1970	964	2005	0	641	MGI:1919504	RIKEN cDNA 1700030K09 gene	protein coding gene
comp70495_c0_seq8	1700030K09Rik	NM_025577	78.28	1068	183	20	870	1914	964	2005	0	641	MGI:1919504	RIKEN cDNA 1700030K09 gene	protein coding gene
comp70495_c0_seq9	1700030K09Rik	NR_029441	78.17	1058	182	20	926	1960	964	1995	9e-179	628	MGI:1919504	RIKEN cDNA 1700030K09 gene	protein coding gene
comp77789_c0_seq1	1700034H15Rik	NM_001144992	93.88	98	6	0	267	364	3798	3895	5e-35	148	MGI:1921515	RIKEN cDNA 1700034H15 gene	protein coding gene
comp53088_c1_seq1	1700034O15Rik	NM_026054	82.16	454	68	6	112	558	687	240	9e-104	377	MGI:1923856	RIKEN cDNA 1700034O15 gene	protein coding gene
comp48065_c0_seq1	1700037C18Rik	NM_144518	90.12	648	41	12	1	635	448	1085	0	821	MGI:1920511	RIKEN cDNA 1700037C18 gene	protein coding gene
comp59491_c0_seq1	1700037H04Rik	NM_172884	90.22	828	69	9	71	897	16	832	0	1070	MGI:1914576	RIKEN cDNA 1700037H04 gene	protein coding gene
comp59491_c1_seq1	1700037H04Rik	NR_027891	84.63	410	41	19	4	401	834	1233	3e-107	388	MGI:1914576	RIKEN cDNA 1700037H04 gene	protein coding gene
comp61190_c0_seq3	1700040L02Rik	NR_024329	80.99	1031	176	12	88	1101	130	1157	0	800	MGI:1920537	RIKEN cDNA 1700040L02 gene	protein coding gene
comp67707_c4_seq1	1700049G17Rik	NM_026543	73.92	625	109	41	300	892	2517	3119	1e-50	202	MGI:1920680	RIKEN cDNA 1700049G17 gene	protein coding gene
comp63938_c0_seq1	1700052N19Rik	NM_029623	80.19	1943	312	51	33	1939	64	1969	0	1387	MGI:1920669	RIKEN cDNA 1700052N19 gene	protein coding gene
comp63938_c0_seq2	1700052N19Rik	NM_001172074	77.98	1544	267	51	545	2052	463	1969	0	900	MGI:1920669	RIKEN cDNA 1700052N19 gene	protein coding gene
comp36310_c0_seq1	1700056E22Rik	NM_028439	83.04	519	66	13	62	568	455	963	5e-126	451	MGI:1920613	RIKEN cDNA 1700056E22 gene	protein coding gene
comp58065_c1_seq1	1700061G19Rik	NM_178399	85.35	389	57	0	2	390	1866	2254	1e-111	403	MGI:1925875	RIKEN cDNA 1700061G19 gene	protein coding gene
comp58065_c1_seq2	1700061G19Rik	NM_001081343	83.8	500	78	2	2	501	1866	2362	5e-132	472	MGI:1925875	RIKEN cDNA 1700061G19 gene	protein coding gene
comp58065_c1_seq3	1700061G19Rik	NM_001166497	81.9	232	42	0	68	299	1417	1648	1e-49	196	MGI:1925875	RIKEN cDNA 1700061G19 gene	protein coding gene
comp58065_c1_seq5	1700061G19Rik	NR_045055	83.38	361	57	2	298	658	2005	2362	1e-89	331	MGI:1925875	RIKEN cDNA 1700061G19 gene	protein coding gene
comp58065_c1_seq6	1700061G19Rik	NM_026622	85.6	250	36	0	298	547	2005	2254	3e-69	263	MGI:1925875	RIKEN cDNA 1700061G19 gene	protein coding gene
comp70378_c0_seq1	1700066M21Rik	NM_001135611	85.92	1222	136	21	2	1199	190	1399	0	1271	MGI:1920717	RIKEN cDNA 1700066M21 gene	protein coding gene
comp12059_c0_seq1	1700067K01Rik	NM_028469	94.59	111	6	0	20	130	519	629	2e-42	172	MGI:1920703	RIKEN cDNA 1700067K01 gene	protein coding gene
comp12059_c0_seq2	1700067K01Rik	NM_026142	94.89	137	7	0	1	137	493	629	3e-55	215	MGI:1920703	RIKEN cDNA 1700067K01 gene	protein coding gene
comp40804_c0_seq1	1700067K01Rik	NM_001284383	92.55	188	14	0	175	362	629	442	3e-71	270	MGI:1920703	RIKEN cDNA 1700067K01 gene	protein coding gene
comp40804_c1_seq1	1700067K01Rik	NM_001284385	86.69	323	40	3	20	341	1084	764	8e-97	355	MGI:1920703	RIKEN cDNA 1700067K01 gene	protein coding gene
comp80468_c0_seq1	1700067K01Rik	NM_001284386	93.02	301	21	0	1	301	607	907	6e-123	440	MGI:1920703	RIKEN cDNA 1700067K01 gene	protein coding gene
comp27772_c0_seq1	1700071K01Rik	NR_027985	92.8	347	25	0	1	347	374	28	8e-142	503	MGI:3588264	RIKEN cDNA 1700071K01 gene	pseudogene
comp70726_c0_seq1	1700088E04Rik	NM_028732	87.06	487	63	0	69	555	98	584	1e-155	551	MGI:1920774	RIKEN cDNA 1700088E04 gene	protein coding gene
comp70726_c0_seq2	1700088E04Rik	NM_001080995	87.58	660	82	0	69	728	98	757	0	765	MGI:1920774	RIKEN cDNA 1700088E04 gene	protein coding gene
comp70726_c0_seq3	1700088E04Rik	NM_001113550	90.3	165	16	0	453	617	593	757	4e-55	217	MGI:1920774	RIKEN cDNA 1700088E04 gene	protein coding gene
comp70726_c0_seq4	1700088E04Rik	NR_028314	87.02	493	63	1	97	588	92	584	8e-157	555	MGI:1920774	RIKEN cDNA 1700088E04 gene	protein coding gene
comp70726_c0_seq5	1700088E04Rik	NM_133797	90.3	165	16	0	486	650	593	757	4e-55	217	MGI:1920774	RIKEN cDNA 1700088E04 gene	protein coding gene
comp70726_c0_seq6	1700088E04Rik	NR_045827	87.54	666	82	1	97	761	92	757	0	769	MGI:1920774	RIKEN cDNA 1700088E04 gene	protein coding gene
comp70726_c0_seq7	1700088E04Rik	NM_027564	88.12	303	36	0	243	545	455	757	1e-98	361	MGI:1920774	RIKEN cDNA 1700088E04 gene	protein coding gene
comp70726_c0_seq8	1700088E04Rik	NM_025722	88.12	303	36	0	276	578	455	757	1e-98	361	MGI:1920774	RIKEN cDNA 1700088E04 gene	protein coding gene
comp71624_c0_seq1	1700096K18Rik	NR_033144	77.32	560	91	24	1	547	79	615	1e-79	298	MGI:1920821	RIKEN cDNA 1700096K18 gene	unclassified non-coding RNA gene
comp86815_c0_seq1	1700101E01Rik	NM_199034	91.38	232	20	0	7	238	558	789	3e-86	318	MGI:2685669	RIKEN cDNA 1700101E01 gene	protein coding gene
comp54664_c0_seq1	1700102P08Rik	NM_029432	92.55	94	7	0	152	245	430	523	4e-31	135	MGI:2148248	RIKEN cDNA 1700102P08 gene	protein coding gene
comp54664_c0_seq2	1700102P08Rik	NR_024257	86.67	495	63	2	26	517	29	523	2e-154	545	MGI:2148248	RIKEN cDNA 1700102P08 gene	protein coding gene
comp54664_c0_seq3	1700102P08Rik	NR_046011	92.55	94	7	0	152	245	430	523	3e-31	135	MGI:2148248	RIKEN cDNA 1700102P08 gene	protein coding gene
comp54664_c0_seq4	1700102P08Rik	NM_001271580	86.67	495	63	2	26	517	29	523	3e-154	545	MGI:2148248	RIKEN cDNA 1700102P08 gene	protein coding gene
comp61400_c0_seq1	1700109H08Rik	NM_134041	94.17	103	6	0	73	175	610	508	6e-37	158	MGI:1924286	RIKEN cDNA 1700109H08 gene	protein coding gene
comp75295_c0_seq1	1700109H08Rik	NM_175128	85.58	104	15	0	204	307	353	250	3e-23	110	MGI:1924286	RIKEN cDNA 1700109H08 gene	protein coding gene
comp58660_c0_seq2	1700112E06Rik	NM_029045	86.31	336	41	4	227	558	564	898	9e-99	361	MGI:1923883	RIKEN cDNA 1700112E06 gene	protein coding gene
comp58660_c0_seq3	1700112E06Rik	NM_053264	87.48	823	94	7	11	825	77	898	0	941	MGI:1923883	RIKEN cDNA 1700112E06 gene	protein coding gene
comp58660_c0_seq5	1700112E06Rik	NM_001243238	87.69	601	69	4	109	705	299	898	0	695	MGI:1923883	RIKEN cDNA 1700112E06 gene	protein coding gene
comp58660_c0_seq6	1700112E06Rik	NR_073370	85.64	188	25	2	167	353	712	898	2e-49	196	MGI:1923883	RIKEN cDNA 1700112E06 gene	protein coding gene
comp68952_c1_seq1	1700113A16Rik	NM_028934	87.25	549	35	20	439	972	983	455	1e-168	593	MGI:1923892	RIKEN cDNA 1700113A16 gene	lincRNA gene
comp80851_c0_seq1	1700120C14Rik	NM_026273	88.89	180	18	2	18	195	3	182	5e-57	220	MGI:1920850	RIKEN cDNA 1700120C14 gene	unclassified non-coding RNA gene
comp57131_c0_seq1	1700123O20Rik	NM_029144	85.9	1887	187	43	1	1861	40	1873	0	1938	MGI:1920893	RIKEN cDNA 1700123O20 gene	protein coding gene
comp65955_c1_seq2	1810009A15Rik	NM_172967	90.96	376	34	0	55	430	40	415	1e-142	507	MGI:1913526	RIKEN cDNA 1810009A15 gene	protein coding gene
comp65955_c1_seq1	1810009A15Rik	NR_073374	90.2	347	32	2	209	555	230	574	8e-126	451	MGI:1913526	RIKEN cDNA 1810009A15 gene	protein coding gene
comp65955_c2_seq2	1810009A15Rik	NM_001114312	90.44	136	11	2	101	236	363	230	1e-43	178	MGI:1913526	RIKEN cDNA 1810009A15 gene	protein coding gene
comp57621_c0_seq1	1810010H24Rik	NR_015574	75.51	886	132	55	383	1212	241	1097	9e-97	355	MGI:1916316	RIKEN cDNA 1810010H24 gene	unclassified gene
comp57621_c0_seq2	1810010H24Rik	NM_001162896	79.23	1122	145	57	1	1063	5	1097	0	701	MGI:1916316	RIKEN cDNA 1810010H24 gene	unclassified gene
comp66728_c0_seq1	1810011O10Rik	NM_175280	85.04	548	63	16	82	621	45	581	3e-152	540	MGI:1916318	RIKEN cDNA 1810011O10 gene	protein coding gene
comp54383_c0_seq1	1810013L24Rik	NM_172450	94.49	1779	77	15	1	1775	345	2106	0	2723	MGI:1916303	RIKEN cDNA 1810013L24 gene	protein coding gene
comp59557_c0_seq1	1810022K09Rik	NM_001145537	89.89	366	31	3	109	468	44	409	1e-130	466	MGI:1916376	RIKEN cDNA 1810022K09 gene	protein coding gene
comp59557_c0_seq2	1810022K09Rik	NR_040754	89.78	362	31	3	94	449	48	409	2e-128	459	MGI:1916376	RIKEN cDNA 1810022K09 gene	protein coding gene
comp67214_c1_seq6	1810026B05Rik	NM_001163728	85.89	957	87	27	2	925	4197	5138	0	976	MGI:1916420	RIKEN cDNA 1810026B05 gene	unclassified non-coding RNA gene
comp67214_c1_seq8	1810026B05Rik	NR_046193	90.65	214	13	3	2	215	4197	4403	3e-73	278	MGI:1916420	RIKEN cDNA 1810026B05 gene	unclassified non-coding RNA gene
comp68466_c4_seq1	1810026B05Rik	NM_175228	85.19	412	46	12	965	1370	503	905	8e-113	409	MGI:1916420	RIKEN cDNA 1810026B05 gene	unclassified non-coding RNA gene
comp68466_c4_seq2	1810026B05Rik	NR_045391	87.79	344	34	8	1605	1943	565	905	9e-109	396	MGI:1916420	RIKEN cDNA 1810026B05 gene	unclassified non-coding RNA gene
comp68466_c4_seq3	1810026B05Rik	NM_029482	87.79	344	34	8	1149	1487	565	905	7e-109	396	MGI:1916420	RIKEN cDNA 1810026B05 gene	unclassified non-coding RNA gene
comp68466_c4_seq4	1810026B05Rik	NM_001199485	85.21	568	58	20	121	679	355	905	1e-158	560	MGI:1916420	RIKEN cDNA 1810026B05 gene	unclassified non-coding RNA gene
comp68466_c4_seq5	1810026B05Rik	NM_172741	85.34	655	67	23	11	655	270	905	0	651	MGI:1916420	RIKEN cDNA 1810026B05 gene	unclassified non-coding RNA gene
comp81641_c0_seq1	1810026B05Rik	NR_033188	89.35	291	24	5	1	286	3769	4057	2e-98	359	MGI:1916420	RIKEN cDNA 1810026B05 gene	unclassified non-coding RNA gene
comp68873_c0_seq2	1810026J23Rik	NM_028890	85.15	815	112	5	1015	1824	350	1160	0	826	MGI:1917023	RIKEN cDNA 1810026J23 gene	protein coding gene
comp68873_c0_seq7	1810026J23Rik	NM_001166394	81.66	1167	170	24	616	1745	1	1160	0	929	MGI:1917023	RIKEN cDNA 1810026J23 gene	protein coding gene
comp62625_c0_seq1	1810030O07Rik	NR_029452	91.25	960	81	2	128	1084	2	961	0	1304	MGI:1916405	RIKEN cDNA 1810030O07 gene	protein coding gene
comp62625_c0_seq2	1810030O07Rik	NM_172679	91.25	960	81	2	128	1084	2	961	0	1304	MGI:1916405	RIKEN cDNA 1810030O07 gene	protein coding gene
comp62625_c0_seq3	1810030O07Rik	NM_177773	91.03	970	84	2	128	1094	2	971	0	1306	MGI:1916405	RIKEN cDNA 1810030O07 gene	protein coding gene
comp70638_c0_seq1	1810041L15Rik	NM_025747	82.88	2156	259	69	1	2109	113	2205	0	1836	MGI:1919551	RIKEN cDNA 1810041L15 gene	protein coding gene
comp70638_c0_seq2	1810041L15Rik	NM_001242419	81.01	1859	243	69	95	1906	410	2205	0	1376	MGI:1919551	RIKEN cDNA 1810041L15 gene	protein coding gene
comp70638_c0_seq3	1810041L15Rik	NM_178682	79.42	1540	211	65	120	1614	727	2205	0	990	MGI:1919551	RIKEN cDNA 1810041L15 gene	protein coding gene
comp62044_c0_seq1	1810043G02Rik	NM_028963	81.95	1357	176	33	12	1337	6	1324	0	1085	MGI:1915134	RIKEN cDNA 1810043G02 gene	protein coding gene
comp61211_c0_seq1	1810055G02Rik	NM_177607	83.09	757	91	20	1370	2104	1121	1862	0	654	MGI:1919306	RIKEN cDNA 1810055G02 gene	protein coding gene
comp61211_c0_seq2	1810055G02Rik	NM_028961	83.09	757	91	20	935	1669	1121	1862	0	654	MGI:1919306	RIKEN cDNA 1810055G02 gene	protein coding gene
comp61211_c0_seq3	1810055G02Rik	NM_001287087	83.09	757	91	20	1301	2035	1121	1862	0	654	MGI:1919306	RIKEN cDNA 1810055G02 gene	protein coding gene
comp61211_c0_seq4	1810055G02Rik	NM_198642	83.09	757	91	20	1004	1738	1121	1862	0	654	MGI:1919306	RIKEN cDNA 1810055G02 gene	protein coding gene
comp57086_c0_seq1	1810058I24Rik	NR_040469	78.69	990	138	39	41	987	1	960	1e-167	592	MGI:1914955	RIKEN cDNA 1810058I24 gene	lincRNA gene
comp65043_c2_seq1	2010012O05Rik	NM_001033273	76.78	366	58	14	767	1117	1319	1672	9e-44	180	MGI:1913689	RIKEN cDNA 2010012O05 gene	protein coding gene
comp65043_c4_seq2	2010012O05Rik	NM_001033304	92.31	182	14	0	172	353	181	362	3e-68	259	MGI:1913689	RIKEN cDNA 2010012O05 gene	protein coding gene
comp65043_c4_seq3	2010012O05Rik	NR_015591	91.44	362	30	1	46	406	1	362	3e-139	496	MGI:1913689	RIKEN cDNA 2010012O05 gene	protein coding gene
comp82518_c0_seq1	2010012O05Rik	NR_033355	90.45	178	16	1	1	177	178	1	7e-61	233	MGI:1913689	RIKEN cDNA 2010012O05 gene	protein coding gene
comp42015_c1_seq1	2010016I18Rik	NR_030716	82.42	330	31	16	26	336	634	955	1e-69	263	MGI:1916456	RIKEN cDNA 2010016I18 gene	unclassified gene
comp70997_c0_seq1	2010107E04Rik	NM_001163539	87.13	342	33	6	111	452	27	357	1e-103	377	MGI:1917507	RIKEN cDNA 2010107E04 gene	protein coding gene
comp68301_c0_seq1	2010107G12Rik	NM_145509	91.38	1033	89	0	260	1292	194	1226	0	1415	MGI:1917272	RIKEN cDNA 2010107G12 gene	protein coding gene
comp68301_c0_seq2	2010107G12Rik	NR_027866	91.38	1033	89	0	260	1292	194	1226	0	1415	MGI:1917272	RIKEN cDNA 2010107G12 gene	protein coding gene
comp64143_c0_seq1	2010107G23Rik	NM_001013755	77.02	1066	176	41	52	1068	132	1177	1e-154	547	MGI:1917144	RIKEN cDNA 2010107G23 gene	protein coding gene
comp64143_c0_seq3	2010107G23Rik	NM_001145950	75.99	937	157	40	536	1424	261	1177	1e-116	422	MGI:1917144	RIKEN cDNA 2010107G23 gene	protein coding gene
comp34500_c0_seq1	2010111I01Rik	NM_027472	89.68	775	80	0	1	775	1388	2162	0	989	MGI:1919311	RIKEN cDNA 2010111I01 gene	protein coding gene
comp65531_c0_seq1	2010111I01Rik	NR_073462	84.48	496	74	2	33	525	2215	2710	4e-136	486	MGI:1919311	RIKEN cDNA 2010111I01 gene	protein coding gene
comp65531_c0_seq2	2010111I01Rik	NM_001201330	84.48	496	74	2	33	525	2215	2710	2e-136	486	MGI:1919311	RIKEN cDNA 2010111I01 gene	protein coding gene
comp74876_c0_seq1	2010111I01Rik	NM_027482	86.85	844	105	6	1	841	315	1155	0	939	MGI:1919311	RIKEN cDNA 2010111I01 gene	protein coding gene
comp59610_c1_seq1	2010300C02Rik	NM_028872	86.28	1028	102	15	3	995	2863	3886	0	1081	MGI:1919347	RIKEN cDNA 2010300C02 gene	protein coding gene
comp59610_c1_seq2	2010300C02Rik	NM_029086	88.66	247	24	1	33	275	3640	3886	3e-80	298	MGI:1919347	RIKEN cDNA 2010300C02 gene	protein coding gene
comp59610_c1_seq3	2010300C02Rik	NM_176976	86.96	583	48	15	23	580	3307	3886	6e-180	630	MGI:1919347	RIKEN cDNA 2010300C02 gene	protein coding gene
comp63642_c1_seq4	2010315B03Rik	NR_015548	85.71	140	14	4	262	397	1883	2020	5e-33	143	MGI:1919321	RIKEN cDNA 2010315B03 gene	protein coding gene
comp63642_c1_seq7	2010315B03Rik	NR_102383	85.71	140	14	4	370	505	1883	2020	6e-33	143	MGI:1919321	RIKEN cDNA 2010315B03 gene	protein coding gene
comp69664_c4_seq10	2010315B03Rik	NM_176921	78.96	404	76	7	108	505	131	531	2e-70	267	MGI:1919321	RIKEN cDNA 2010315B03 gene	protein coding gene
comp69664_c4_seq14	2010315B03Rik	NM_029998	79.08	392	73	7	222	607	143	531	1e-68	261	MGI:1919321	RIKEN cDNA 2010315B03 gene	protein coding gene
comp69664_c4_seq16	2010315B03Rik	NM_029964	79.08	392	73	7	217	602	143	531	1e-68	261	MGI:1919321	RIKEN cDNA 2010315B03 gene	protein coding gene
comp69664_c4_seq18	2010315B03Rik	NM_134022	79.85	392	70	7	276	661	143	531	1e-73	278	MGI:1919321	RIKEN cDNA 2010315B03 gene	protein coding gene
comp69664_c4_seq28	2010315B03Rik	NM_177312	79.6	402	73	7	91	486	133	531	2e-74	279	MGI:1919321	RIKEN cDNA 2010315B03 gene	protein coding gene
comp69664_c4_seq8	2010315B03Rik	NM_144905	78.77	405	77	7	110	508	130	531	2e-69	263	MGI:1919321	RIKEN cDNA 2010315B03 gene	protein coding gene
comp70180_c3_seq1	2010315B03Rik	NR_028086	76.68	373	77	9	1	368	597	964	5e-50	198	MGI:1919321	RIKEN cDNA 2010315B03 gene	protein coding gene
comp70755_c1_seq19	2010315B03Rik	NM_001163761	77.24	246	54	2	45	289	143	387	2e-33	143	MGI:1919321	RIKEN cDNA 2010315B03 gene	protein coding gene
comp70755_c1_seq7	2010315B03Rik	NM_175486	77.51	249	56	0	140	388	139	387	2e-35	150	MGI:1919321	RIKEN cDNA 2010315B03 gene	protein coding gene
comp72768_c0_seq1	2200002D01Rik	NM_176952	82.78	331	35	14	46	362	68	390	2e-73	276	MGI:1919525	RIKEN cDNA 2200002D01 gene	protein coding gene
comp68058_c0_seq1	2210013O21Rik	NR_029460	88.98	472	36	6	1	460	54	521	2e-161	569	MGI:1917373	RIKEN cDNA 2210013O21 gene	unclassified gene
comp68058_c0_seq10	2210013O21Rik	NM_177656	89.82	550	40	6	1	538	54	599	0	691	MGI:1917373	RIKEN cDNA 2210013O21 gene	unclassified gene
comp68058_c0_seq11	2210013O21Rik	NM_178670	90.14	801	61	8	1	787	54	850	0	1026	MGI:1917373	RIKEN cDNA 2210013O21 gene	unclassified gene
comp68058_c0_seq12	2210013O21Rik	NM_145980	89.01	473	36	6	1	461	54	522	7e-162	571	MGI:1917373	RIKEN cDNA 2210013O21 gene	unclassified gene
comp68058_c0_seq13	2210013O21Rik	NM_028982	90.91	253	21	2	1411	1661	598	850	1e-91	339	MGI:1917373	RIKEN cDNA 2210013O21 gene	unclassified gene
comp68058_c0_seq14	2210013O21Rik	NM_145448	89.82	550	40	6	1	538	54	599	0	691	MGI:1917373	RIKEN cDNA 2210013O21 gene	unclassified gene
comp68058_c0_seq15	2210013O21Rik	NM_027815	89.01	473	36	6	1	461	54	522	2e-161	571	MGI:1917373	RIKEN cDNA 2210013O21 gene	unclassified gene
comp68058_c0_seq16	2210013O21Rik	NM_027834	89.82	550	40	6	1	538	54	599	0	691	MGI:1917373	RIKEN cDNA 2210013O21 gene	unclassified gene
comp68058_c0_seq17	2210013O21Rik	NM_198296	89.01	473	36	6	1	461	54	522	7e-162	571	MGI:1917373	RIKEN cDNA 2210013O21 gene	unclassified gene
comp68058_c0_seq18	2210013O21Rik	NM_177001	89.82	550	40	6	1	538	54	599	0	691	MGI:1917373	RIKEN cDNA 2210013O21 gene	unclassified gene
comp68058_c0_seq19	2210013O21Rik	NM_029418	88.64	484	36	8	1	471	54	531	2e-161	571	MGI:1917373	RIKEN cDNA 2210013O21 gene	unclassified gene
comp68058_c0_seq2	2210013O21Rik	NR_040511	89.01	473	36	6	1	461	54	522	1e-161	571	MGI:1917373	RIKEN cDNA 2210013O21 gene	unclassified gene
comp68058_c0_seq20	2210013O21Rik	NM_001162537	89.82	550	40	6	1	538	54	599	0	691	MGI:1917373	RIKEN cDNA 2210013O21 gene	unclassified gene
comp68058_c0_seq21	2210013O21Rik	NR_037983	89.82	550	40	6	1	538	54	599	0	691	MGI:1917373	RIKEN cDNA 2210013O21 gene	unclassified gene
comp68058_c0_seq22	2210013O21Rik	NM_172706	89.01	473	36	6	1	461	54	522	8e-162	571	MGI:1917373	RIKEN cDNA 2210013O21 gene	unclassified gene
comp68058_c0_seq23	2210013O21Rik	NM_177205	89.82	550	40	6	1	538	54	599	0	691	MGI:1917373	RIKEN cDNA 2210013O21 gene	unclassified gene
comp68058_c0_seq3	2210013O21Rik	NM_001081181	89.01	473	36	6	1	461	54	522	6e-162	571	MGI:1917373	RIKEN cDNA 2210013O21 gene	unclassified gene
comp68058_c0_seq4	2210013O21Rik	NM_001081963	89.01	473	36	6	1	461	54	522	7e-162	571	MGI:1917373	RIKEN cDNA 2210013O21 gene	unclassified gene
comp68058_c0_seq5	2210013O21Rik	NM_029886	89.82	550	40	6	1	538	54	599	0	691	MGI:1917373	RIKEN cDNA 2210013O21 gene	unclassified gene
comp68058_c0_seq6	2210013O21Rik	NR_029463	90.91	253	21	2	2507	2757	598	850	2e-91	339	MGI:1917373	RIKEN cDNA 2210013O21 gene	unclassified gene
comp68058_c0_seq7	2210013O21Rik	NM_153117	89.01	473	36	6	1	461	54	522	2e-161	571	MGI:1917373	RIKEN cDNA 2210013O21 gene	unclassified gene
comp68058_c0_seq8	2210013O21Rik	NM_026739	88.64	484	36	8	1	471	54	531	1e-161	571	MGI:1917373	RIKEN cDNA 2210013O21 gene	unclassified gene
comp68058_c0_seq9	2210013O21Rik	NR_015472	89.01	473	36	6	1	461	54	522	1e-161	571	MGI:1917373	RIKEN cDNA 2210013O21 gene	unclassified gene
comp66707_c2_seq10	2210015D19Rik	NR_102378	93.52	216	13	1	159	374	310	524	4e-86	320	MGI:1913774	RIKEN cDNA 2210015D19 gene	pseudogene
comp66707_c2_seq14	2210015D19Rik	NM_177003	78.98	314	45	14	511	814	1022	1324	3e-48	195	MGI:1913774	RIKEN cDNA 2210015D19 gene	pseudogene
comp66707_c2_seq15	2210015D19Rik	NM_001242388	93.61	219	13	1	159	377	310	527	9e-88	326	MGI:1913774	RIKEN cDNA 2210015D19 gene	pseudogene
comp66707_c2_seq16	2210015D19Rik	NM_001004155	93.55	217	13	1	400	616	309	524	1e-86	322	MGI:1913774	RIKEN cDNA 2210015D19 gene	pseudogene
comp66707_c2_seq21	2210015D19Rik	NM_001112735	78.98	314	45	14	363	666	1022	1324	3e-48	195	MGI:1913774	RIKEN cDNA 2210015D19 gene	pseudogene
comp66707_c2_seq22	2210015D19Rik	NR_030696	78.98	314	45	14	269	572	1022	1324	2e-48	195	MGI:1913774	RIKEN cDNA 2210015D19 gene	pseudogene
comp66707_c2_seq23	2210015D19Rik	NM_172836	91.89	111	8	1	400	510	309	418	5e-36	154	MGI:1913774	RIKEN cDNA 2210015D19 gene	pseudogene
comp66707_c2_seq24	2210015D19Rik	NM_177573	93.64	220	13	1	400	619	309	527	3e-88	327	MGI:1913774	RIKEN cDNA 2210015D19 gene	pseudogene
comp66707_c2_seq25	2210015D19Rik	NM_173434	93.55	217	13	1	400	616	309	524	1e-86	322	MGI:1913774	RIKEN cDNA 2210015D19 gene	pseudogene
comp66707_c2_seq26	2210015D19Rik	NM_015770	92.04	113	8	1	400	512	309	420	3e-37	158	MGI:1913774	RIKEN cDNA 2210015D19 gene	pseudogene
comp66707_c2_seq28	2210015D19Rik	NM_001160359	91.96	112	8	1	159	270	310	420	1e-36	156	MGI:1913774	RIKEN cDNA 2210015D19 gene	pseudogene
comp66707_c2_seq29	2210015D19Rik	NM_001081067	91.82	110	8	1	159	268	310	418	1e-35	152	MGI:1913774	RIKEN cDNA 2210015D19 gene	pseudogene
comp66707_c2_seq30	2210015D19Rik	NM_001081074	93.52	216	13	1	159	374	310	524	4e-86	320	MGI:1913774	RIKEN cDNA 2210015D19 gene	pseudogene
comp66707_c2_seq4	2210015D19Rik	NM_001033375	93.61	219	13	1	159	377	310	527	8e-88	326	MGI:1913774	RIKEN cDNA 2210015D19 gene	pseudogene
comp66707_c2_seq8	2210015D19Rik	NM_175687	93.64	220	13	1	400	619	309	527	3e-88	327	MGI:1913774	RIKEN cDNA 2210015D19 gene	pseudogene
comp66707_c2_seq9	2210015D19Rik	NM_001101503	78.98	314	45	14	605	908	1022	1324	3e-48	195	MGI:1913774	RIKEN cDNA 2210015D19 gene	pseudogene
comp69867_c4_seq1	2210016F16Rik	NR_015566	87.35	1107	130	8	24	1127	81	1180	0	1260	MGI:1917403	RIKEN cDNA 2210016F16 gene	protein coding gene
comp70098_c1_seq1	2210018M11Rik	NM_175287	95.13	759	36	1	381	1138	3253	4011	0	1195	MGI:1924203	RIKEN cDNA 2210018M11 gene	protein coding gene
comp70098_c1_seq10	2210018M11Rik	NM_001001982	95.09	2118	104	0	465	2582	423	2540	0	3336	MGI:1924203	RIKEN cDNA 2210018M11 gene	protein coding gene
comp70098_c1_seq11	2210018M11Rik	NM_001004150	95.25	1937	92	0	34	1970	604	2540	0	3068	MGI:1924203	RIKEN cDNA 2210018M11 gene	protein coding gene
comp70098_c1_seq12	2210018M11Rik	NR_029458	94.97	3260	161	2	85	3344	1	3257	0	5108	MGI:1924203	RIKEN cDNA 2210018M11 gene	protein coding gene
comp70098_c1_seq13	2210018M11Rik	NM_177055	94.33	1799	102	0	465	2263	423	2221	0	2758	MGI:1924203	RIKEN cDNA 2210018M11 gene	protein coding gene
comp70098_c1_seq14	2210018M11Rik	NM_170757	96.81	596	19	0	85	680	1	596	0	996	MGI:1924203	RIKEN cDNA 2210018M11 gene	protein coding gene
comp70098_c1_seq15	2210018M11Rik	NM_001122596	94.57	2838	151	2	465	3302	423	3257	0	4385	MGI:1924203	RIKEN cDNA 2210018M11 gene	protein coding gene
comp70098_c1_seq16	2210018M11Rik	NM_175442	94.97	3259	161	2	85	3343	1	3256	0	5107	MGI:1924203	RIKEN cDNA 2210018M11 gene	protein coding gene
comp70098_c1_seq17	2210018M11Rik	NR_030698	94.57	2838	151	2	465	3302	423	3257	0	4385	MGI:1924203	RIKEN cDNA 2210018M11 gene	protein coding gene
comp70098_c1_seq18	2210018M11Rik	NR_030699	94.66	2657	139	2	34	2690	604	3257	0	4117	MGI:1924203	RIKEN cDNA 2210018M11 gene	protein coding gene
comp70098_c1_seq19	2210018M11Rik	NR_015491	95.09	2118	104	0	465	2582	423	2540	0	3336	MGI:1924203	RIKEN cDNA 2210018M11 gene	protein coding gene
comp70098_c1_seq2	2210018M11Rik	NM_173759	94.16	1473	82	3	789	2260	2542	4011	0	2241	MGI:1924203	RIKEN cDNA 2210018M11 gene	protein coding gene
comp70098_c1_seq20	2210018M11Rik	NR_033764	95.25	1937	92	0	34	1970	604	2540	0	3068	MGI:1924203	RIKEN cDNA 2210018M11 gene	protein coding gene
comp70098_c1_seq21	2210018M11Rik	NR_040279	94.44	1618	90	0	34	1651	604	2221	0	2490	MGI:1924203	RIKEN cDNA 2210018M11 gene	protein coding gene
comp70098_c1_seq22	2210018M11Rik	NR_038091	95.25	1937	92	0	34	1970	604	2540	0	3068	MGI:1924203	RIKEN cDNA 2210018M11 gene	protein coding gene
comp70098_c1_seq23	2210018M11Rik	NM_001007574	94.66	2657	139	2	34	2690	604	3257	0	4117	MGI:1924203	RIKEN cDNA 2210018M11 gene	protein coding gene
comp70098_c1_seq24	2210018M11Rik	NM_001160369	94.33	1799	102	0	465	2263	423	2221	0	2758	MGI:1924203	RIKEN cDNA 2210018M11 gene	protein coding gene
comp70098_c1_seq25	2210018M11Rik	NM_001033472	94.16	1473	82	3	789	2260	2542	4011	0	2241	MGI:1924203	RIKEN cDNA 2210018M11 gene	protein coding gene
comp70098_c1_seq26	2210018M11Rik	NR_015526	94.44	1618	90	0	34	1651	604	2221	0	2490	MGI:1924203	RIKEN cDNA 2210018M11 gene	protein coding gene
comp70098_c1_seq27	2210018M11Rik	NR_073014	93.18	718	46	2	426	1143	2542	3256	0	1051	MGI:1924203	RIKEN cDNA 2210018M11 gene	protein coding gene
comp70098_c1_seq28	2210018M11Rik	NR_033609	94.16	1473	82	3	426	1897	2542	4011	0	2241	MGI:1924203	RIKEN cDNA 2210018M11 gene	protein coding gene
comp70098_c1_seq29	2210018M11Rik	NM_026634	95.51	2540	114	0	85	2624	1	2540	0	4060	MGI:1924203	RIKEN cDNA 2210018M11 gene	protein coding gene
comp70098_c1_seq3	2210018M11Rik	NR_045820	94.96	2221	112	0	85	2305	1	2221	0	3482	MGI:1924203	RIKEN cDNA 2210018M11 gene	protein coding gene
comp70098_c1_seq30	2210018M11Rik	NM_001272033	95.13	759	36	1	1315	2072	3253	4011	0	1195	MGI:1924203	RIKEN cDNA 2210018M11 gene	protein coding gene
comp70098_c1_seq31	2210018M11Rik	NM_001004174	94.68	3592	187	3	465	4055	423	4011	0	5572	MGI:1924203	RIKEN cDNA 2210018M11 gene	protein coding gene
comp70098_c1_seq32	2210018M11Rik	NM_177604	95.25	1937	92	0	34	1970	604	2540	0	3068	MGI:1924203	RIKEN cDNA 2210018M11 gene	protein coding gene
comp70098_c1_seq33	2210018M11Rik	NM_001163246	93.18	719	46	2	426	1144	2542	3257	0	1053	MGI:1924203	RIKEN cDNA 2210018M11 gene	protein coding gene
comp70098_c1_seq34	2210018M11Rik	NM_153416	95.51	2540	114	0	85	2624	1	2540	0	4060	MGI:1924203	RIKEN cDNA 2210018M11 gene	protein coding gene
comp70098_c1_seq35	2210018M11Rik	NM_030210	94.74	1426	75	0	465	1890	423	1848	0	2218	MGI:1924203	RIKEN cDNA 2210018M11 gene	protein coding gene
comp70098_c1_seq36	2210018M11Rik	NM_023383	94.41	1412	76	2	54	1465	1849	3257	0	2167	MGI:1924203	RIKEN cDNA 2210018M11 gene	protein coding gene
comp70098_c1_seq37	2210018M11Rik	NM_011834	95.51	2540	114	0	85	2624	1	2540	0	4060	MGI:1924203	RIKEN cDNA 2210018M11 gene	protein coding gene
comp70098_c1_seq38	2210018M11Rik	NM_025370	94.65	2656	139	2	34	2689	604	3256	0	4115	MGI:1924203	RIKEN cDNA 2210018M11 gene	protein coding gene
comp70098_c1_seq39	2210018M11Rik	NM_025857	95.81	692	29	0	54	745	1849	2540	0	1118	MGI:1924203	RIKEN cDNA 2210018M11 gene	protein coding gene
comp70098_c1_seq4	2210018M11Rik	NM_001040106	94.57	2838	151	2	465	3302	423	3257	0	4385	MGI:1924203	RIKEN cDNA 2210018M11 gene	protein coding gene
comp70098_c1_seq40	2210018M11Rik	NM_183251	94.64	2166	112	3	54	2218	1849	4011	0	3354	MGI:1924203	RIKEN cDNA 2210018M11 gene	protein coding gene
comp70098_c1_seq41	2210018M11Rik	NM_146110	94.44	1618	90	0	34	1651	604	2221	0	2490	MGI:1924203	RIKEN cDNA 2210018M11 gene	protein coding gene
comp70098_c1_seq42	2210018M11Rik	NM_001164818	94.66	2657	139	2	34	2690	604	3257	0	4117	MGI:1924203	RIKEN cDNA 2210018M11 gene	protein coding gene
comp70098_c1_seq43	2210018M11Rik	NM_026661	94.75	3411	175	3	34	3443	604	4011	0	5304	MGI:1924203	RIKEN cDNA 2210018M11 gene	protein coding gene
comp70098_c1_seq44	2210018M11Rik	NM_175503	94.57	2837	151	2	465	3301	423	3256	0	4383	MGI:1924203	RIKEN cDNA 2210018M11 gene	protein coding gene
comp70098_c1_seq45	2210018M11Rik	NM_146217	95.25	1937	92	0	34	1970	604	2540	0	3068	MGI:1924203	RIKEN cDNA 2210018M11 gene	protein coding gene
comp70098_c1_seq46	2210018M11Rik	NM_198608	94.97	3260	161	2	85	3344	1	3257	0	5108	MGI:1924203	RIKEN cDNA 2210018M11 gene	protein coding gene
comp70098_c1_seq47	2210018M11Rik	NM_144829	95.13	759	36	1	1315	2072	3253	4011	0	1195	MGI:1924203	RIKEN cDNA 2210018M11 gene	protein coding gene
comp70098_c1_seq48	2210018M11Rik	NM_173765	95.13	759	36	1	1678	2435	3253	4011	0	1195	MGI:1924203	RIKEN cDNA 2210018M11 gene	protein coding gene
comp70098_c1_seq49	2210018M11Rik	NM_026276	94.4	1411	76	2	54	1464	1849	3256	0	2165	MGI:1924203	RIKEN cDNA 2210018M11 gene	protein coding gene
comp70098_c1_seq5	2210018M11Rik	NM_013930	94.97	3259	161	2	85	3343	1	3256	0	5107	MGI:1924203	RIKEN cDNA 2210018M11 gene	protein coding gene
comp70098_c1_seq50	2210018M11Rik	NM_019816	94.44	1618	90	0	34	1651	604	2221	0	2490	MGI:1924203	RIKEN cDNA 2210018M11 gene	protein coding gene
comp70098_c1_seq51	2210018M11Rik	NM_001198787	95.09	2118	104	0	465	2582	423	2540	0	3336	MGI:1924203	RIKEN cDNA 2210018M11 gene	protein coding gene
comp70098_c1_seq52	2210018M11Rik	NM_001198794	93.18	718	46	2	426	1143	2542	3256	0	1051	MGI:1924203	RIKEN cDNA 2210018M11 gene	protein coding gene
comp70098_c1_seq53	2210018M11Rik	NM_001170978	94.96	2221	112	0	85	2305	1	2221	0	3482	MGI:1924203	RIKEN cDNA 2210018M11 gene	protein coding gene
comp70098_c1_seq54	2210018M11Rik	NM_172961	95.13	759	36	1	1678	2435	3253	4011	0	1195	MGI:1924203	RIKEN cDNA 2210018M11 gene	protein coding gene
comp70098_c1_seq55	2210018M11Rik	NM_013454	94.64	2166	112	3	54	2218	1849	4011	0	3354	MGI:1924203	RIKEN cDNA 2210018M11 gene	protein coding gene
comp70098_c1_seq56	2210018M11Rik	NM_178259	94.96	2221	112	0	85	2305	1	2221	0	3482	MGI:1924203	RIKEN cDNA 2210018M11 gene	protein coding gene
comp70098_c1_seq57	2210018M11Rik	NM_001031621	90.39	281	26	1	67	346	3731	4011	2e-100	368	MGI:1924203	RIKEN cDNA 2210018M11 gene	protein coding gene
comp70098_c1_seq58	2210018M11Rik	NM_007379	94.33	1799	102	0	465	2263	423	2221	0	2758	MGI:1924203	RIKEN cDNA 2210018M11 gene	protein coding gene
comp70098_c1_seq6	2210018M11Rik	NM_001039581	94.41	1412	76	2	54	1465	1849	3257	0	2167	MGI:1924203	RIKEN cDNA 2210018M11 gene	protein coding gene
comp70098_c1_seq60	2210018M11Rik	NM_007378	95.51	2540	114	0	85	2624	1	2540	0	4060	MGI:1924203	RIKEN cDNA 2210018M11 gene	protein coding gene
comp70098_c1_seq61	2210018M11Rik	NM_147219	94.44	1618	90	0	34	1651	604	2221	0	2490	MGI:1924203	RIKEN cDNA 2210018M11 gene	protein coding gene
comp70098_c1_seq62	2210018M11Rik	NM_147218	95.51	2540	114	0	85	2624	1	2540	0	4060	MGI:1924203	RIKEN cDNA 2210018M11 gene	protein coding gene
comp70098_c1_seq63	2210018M11Rik	NM_013850	95.81	692	29	0	54	745	1849	2540	0	1118	MGI:1924203	RIKEN cDNA 2210018M11 gene	protein coding gene
comp70098_c1_seq64	2210018M11Rik	NM_153145	95.51	2540	114	0	85	2624	1	2540	0	4060	MGI:1924203	RIKEN cDNA 2210018M11 gene	protein coding gene
comp70098_c1_seq65	2210018M11Rik	NM_147220	97.14	384	11	0	85	468	1	384	0	649	MGI:1924203	RIKEN cDNA 2210018M11 gene	protein coding gene
comp70098_c1_seq66	2210018M11Rik	NM_019552	94.68	3592	187	3	465	4055	423	4011	0	5572	MGI:1924203	RIKEN cDNA 2210018M11 gene	protein coding gene
comp70098_c1_seq67	2210018M11Rik	NM_021022	95.13	759	36	1	381	1138	3253	4011	0	1195	MGI:1924203	RIKEN cDNA 2210018M11 gene	protein coding gene
comp70098_c1_seq68	2210018M11Rik	NM_011076	95.09	2118	104	0	465	2582	423	2540	0	3336	MGI:1924203	RIKEN cDNA 2210018M11 gene	protein coding gene
comp70098_c1_seq69	2210018M11Rik	NM_011075	94.44	1618	90	0	34	1651	604	2221	0	2490	MGI:1924203	RIKEN cDNA 2210018M11 gene	protein coding gene
comp70098_c1_seq7	2210018M11Rik	NM_008830	95.81	692	29	0	54	745	1849	2540	0	1118	MGI:1924203	RIKEN cDNA 2210018M11 gene	protein coding gene
comp70098_c1_seq70	2210018M11Rik	NM_023732	94.96	2221	112	0	85	2305	1	2221	0	3482	MGI:1924203	RIKEN cDNA 2210018M11 gene	protein coding gene
comp70098_c1_seq71	2210018M11Rik	NM_009592	94.96	2221	112	0	85	2305	1	2221	0	3482	MGI:1924203	RIKEN cDNA 2210018M11 gene	protein coding gene
comp70098_c1_seq72	2210018M11Rik	NM_029020	94.97	3260	161	2	85	3344	1	3257	0	5108	MGI:1924203	RIKEN cDNA 2210018M11 gene	protein coding gene
comp70098_c1_seq73	2210018M11Rik	NM_019875	95.09	2118	104	0	465	2582	423	2540	0	3336	MGI:1924203	RIKEN cDNA 2210018M11 gene	protein coding gene
comp70098_c1_seq74	2210018M11Rik	NM_008576	94.33	1799	102	0	465	2263	423	2221	0	2758	MGI:1924203	RIKEN cDNA 2210018M11 gene	protein coding gene
comp70098_c1_seq75	2210018M11Rik	NM_145140	94.96	2221	112	0	85	2305	1	2221	0	3482	MGI:1924203	RIKEN cDNA 2210018M11 gene	protein coding gene
comp70098_c1_seq76	2210018M11Rik	NM_170680	94.57	2837	151	2	465	3301	423	3256	0	4383	MGI:1924203	RIKEN cDNA 2210018M11 gene	protein coding gene
comp70098_c1_seq78	2210018M11Rik	NM_013806	94.16	1473	82	3	426	1897	2542	4011	0	2241	MGI:1924203	RIKEN cDNA 2210018M11 gene	protein coding gene
comp70098_c1_seq79	2210018M11Rik	NM_029600	94.41	1412	76	2	54	1465	1849	3257	0	2167	MGI:1924203	RIKEN cDNA 2210018M11 gene	protein coding gene
comp70098_c1_seq8	2210018M11Rik	NM_001033336	94.99	4014	197	3	85	4097	1	4011	0	6296	MGI:1924203	RIKEN cDNA 2210018M11 gene	protein coding gene
comp70098_c1_seq80	2210018M11Rik	NM_013790	95.4	1848	85	0	85	1932	1	1848	0	2942	MGI:1924203	RIKEN cDNA 2210018M11 gene	protein coding gene
comp70098_c1_seq81	2210018M11Rik	NM_176839	95.09	2118	104	0	465	2582	423	2540	0	3336	MGI:1924203	RIKEN cDNA 2210018M11 gene	protein coding gene
comp70098_c1_seq82	2210018M11Rik	NM_018795	94.33	1799	102	0	465	2263	423	2221	0	2758	MGI:1924203	RIKEN cDNA 2210018M11 gene	protein coding gene
comp70098_c1_seq83	2210018M11Rik	NM_011511	94.44	1618	90	0	34	1651	604	2221	0	2490	MGI:1924203	RIKEN cDNA 2210018M11 gene	protein coding gene
comp70098_c1_seq84	2210018M11Rik	NM_007435	94.33	1799	102	0	465	2263	423	2221	0	2758	MGI:1924203	RIKEN cDNA 2210018M11 gene	protein coding gene
comp70098_c1_seq85	2210018M11Rik	NM_011994	95.25	1937	92	0	34	1970	604	2540	0	3068	MGI:1924203	RIKEN cDNA 2210018M11 gene	protein coding gene
comp70098_c1_seq86	2210018M11Rik	NM_008991	94.33	1799	102	0	465	2263	423	2221	0	2758	MGI:1924203	RIKEN cDNA 2210018M11 gene	protein coding gene
comp70098_c1_seq87	2210018M11Rik	NM_008992	95.25	1937	92	0	34	1970	604	2540	0	3068	MGI:1924203	RIKEN cDNA 2210018M11 gene	protein coding gene
comp70098_c1_seq88	2210018M11Rik	NM_015751	95.51	2540	114	0	85	2624	1	2540	0	4060	MGI:1924203	RIKEN cDNA 2210018M11 gene	protein coding gene
comp70098_c1_seq89	2210018M11Rik	NM_013854	94.75	3411	175	3	34	3443	604	4011	0	5304	MGI:1924203	RIKEN cDNA 2210018M11 gene	protein coding gene
comp70098_c1_seq9	2210018M11Rik	NM_001190443	94.94	1245	63	0	34	1278	604	1848	0	1951	MGI:1924203	RIKEN cDNA 2210018M11 gene	protein coding gene
comp70098_c1_seq90	2210018M11Rik	NM_013852	94.4	1411	76	2	54	1464	1849	3256	0	2165	MGI:1924203	RIKEN cDNA 2210018M11 gene	protein coding gene
comp70098_c1_seq91	2210018M11Rik	NM_009593	95.09	2118	104	0	465	2582	423	2540	0	3336	MGI:1924203	RIKEN cDNA 2210018M11 gene	protein coding gene
comp70098_c1_seq92	2210018M11Rik	NM_011920	94.65	2656	139	2	34	2689	604	3256	0	4115	MGI:1924203	RIKEN cDNA 2210018M11 gene	protein coding gene
comp70098_c1_seq93	2210018M11Rik	NM_030239	94.96	2221	112	0	85	2305	1	2221	0	3482	MGI:1924203	RIKEN cDNA 2210018M11 gene	protein coding gene
comp70098_c1_seq94	2210018M11Rik	NM_138955	94.99	4014	197	3	85	4097	1	4011	0	6296	MGI:1924203	RIKEN cDNA 2210018M11 gene	protein coding gene
comp88573_c0_seq1	2210018M11Rik	NM_031884	98.97	97	1	0	72	168	97	1	7e-43	174	MGI:1924203	RIKEN cDNA 2210018M11 gene	protein coding gene
comp66667_c1_seq1	2210404O09Rik	NM_001286005	78.48	381	62	16	43	413	1391	1761	5e-60	231	MGI:1917331	RIKEN cDNA 2210404O09 gene	protein coding gene
comp66880_c3_seq10	2210404O09Rik	NM_026180	83.21	137	19	4	188	322	579	713	5e-27	122	MGI:1917331	RIKEN cDNA 2210404O09 gene	protein coding gene
comp66880_c3_seq28	2210404O09Rik	NR_104382	83.21	137	19	4	282	416	579	713	5e-27	122	MGI:1917331	RIKEN cDNA 2210404O09 gene	protein coding gene
comp66880_c3_seq4	2210404O09Rik	NR_003522	83.21	137	19	4	481	615	579	713	7e-27	122	MGI:1917331	RIKEN cDNA 2210404O09 gene	protein coding gene
comp66880_c3_seq7	2210404O09Rik	NM_172511	83.21	137	19	4	467	601	579	713	7e-27	122	MGI:1917331	RIKEN cDNA 2210404O09 gene	protein coding gene
comp67485_c1_seq10	2210404O09Rik	NM_145215	78.66	239	45	5	52	287	1300	1535	9e-37	154	MGI:1917331	RIKEN cDNA 2210404O09 gene	protein coding gene
comp67485_c1_seq9	2210404O09Rik	NR_033794	82.01	239	37	5	52	287	1300	1535	4e-50	198	MGI:1917331	RIKEN cDNA 2210404O09 gene	protein coding gene
comp69650_c1_seq7	2210404O09Rik	NR_026688	82.95	217	25	10	1	211	1494	1704	2e-46	185	MGI:1917331	RIKEN cDNA 2210404O09 gene	protein coding gene
comp64942_c1_seq14	2210408F21Rik	NM_024465	94.59	74	4	0	190	263	398	471	1e-24	115	MGI:1920902	RIKEN cDNA 2210408F21 gene	unclassified non-coding RNA gene
comp64942_c1_seq2	2210408F21Rik	NM_001195033	94.67	75	3	1	190	264	398	471	6e-25	115	MGI:1920902	RIKEN cDNA 2210408F21 gene	unclassified non-coding RNA gene
comp64942_c1_seq37	2210408F21Rik	NM_001081119	94.67	75	3	1	190	264	398	471	7e-25	115	MGI:1920902	RIKEN cDNA 2210408F21 gene	unclassified non-coding RNA gene
comp64942_c1_seq1	2210408F21Rik	NM_026868	95.97	124	5	0	1	124	46	169	9e-51	202	MGI:1920902	RIKEN cDNA 2210408F21 gene	unclassified non-coding RNA gene
comp64942_c1_seq11	2210408F21Rik	NM_001110271	95.97	124	5	0	1	124	46	169	8e-51	202	MGI:1920902	RIKEN cDNA 2210408F21 gene	unclassified non-coding RNA gene
comp64942_c1_seq15	2210408F21Rik	NM_145919	95.97	124	5	0	1	124	46	169	9e-51	202	MGI:1920902	RIKEN cDNA 2210408F21 gene	unclassified non-coding RNA gene
comp64942_c1_seq17	2210408F21Rik	NM_029631	95.77	71	3	0	190	260	398	468	2e-24	115	MGI:1920902	RIKEN cDNA 2210408F21 gene	unclassified non-coding RNA gene
comp64942_c1_seq19	2210408F21Rik	NM_026185	95.77	71	3	0	190	260	398	468	4e-25	115	MGI:1920902	RIKEN cDNA 2210408F21 gene	unclassified non-coding RNA gene
comp64942_c1_seq21	2210408F21Rik	NM_178592	95.97	124	5	0	1	124	46	169	7e-51	202	MGI:1920902	RIKEN cDNA 2210408F21 gene	unclassified non-coding RNA gene
comp64942_c1_seq23	2210408F21Rik	NM_145421	95.97	124	5	0	1	124	46	169	9e-51	202	MGI:1920902	RIKEN cDNA 2210408F21 gene	unclassified non-coding RNA gene
comp64942_c1_seq25	2210408F21Rik	NM_146096	95.77	71	3	0	190	260	398	468	7e-25	115	MGI:1920902	RIKEN cDNA 2210408F21 gene	unclassified non-coding RNA gene
comp64942_c1_seq27	2210408F21Rik	NM_133722	95.97	124	5	0	1	124	46	169	4e-51	202	MGI:1920902	RIKEN cDNA 2210408F21 gene	unclassified non-coding RNA gene
comp64942_c1_seq28	2210408F21Rik	NM_018811	95.97	124	5	0	1	124	46	169	8e-51	202	MGI:1920902	RIKEN cDNA 2210408F21 gene	unclassified non-coding RNA gene
comp64942_c1_seq31	2210408F21Rik	NM_134130	95.97	124	5	0	1	124	46	169	1e-50	202	MGI:1920902	RIKEN cDNA 2210408F21 gene	unclassified non-coding RNA gene
comp64942_c1_seq35	2210408F21Rik	NM_134076	95.97	124	5	0	1	124	46	169	6e-51	202	MGI:1920902	RIKEN cDNA 2210408F21 gene	unclassified non-coding RNA gene
comp64942_c1_seq36	2210408F21Rik	NM_026179	95.97	124	5	0	1	124	46	169	1e-50	202	MGI:1920902	RIKEN cDNA 2210408F21 gene	unclassified non-coding RNA gene
comp64942_c1_seq4	2210408F21Rik	NM_025341	95.97	124	5	0	1	124	46	169	6e-51	202	MGI:1920902	RIKEN cDNA 2210408F21 gene	unclassified non-coding RNA gene
comp64942_c1_seq9	2210408F21Rik	NM_022419	95.97	124	5	0	1	124	46	169	2e-50	202	MGI:1920902	RIKEN cDNA 2210408F21 gene	unclassified non-coding RNA gene
comp64942_c1_seq12	2210408F21Rik	NM_001077190	89.33	178	13	5	1	174	46	221	5e-56	219	MGI:1920902	RIKEN cDNA 2210408F21 gene	unclassified non-coding RNA gene
comp64942_c1_seq13	2210408F21Rik	NM_001077192	89.33	178	13	5	1	174	46	221	7e-56	219	MGI:1920902	RIKEN cDNA 2210408F21 gene	unclassified non-coding RNA gene
comp64942_c1_seq16	2210408F21Rik	NM_001077193	85.44	316	33	9	1	305	46	359	1e-85	316	MGI:1920902	RIKEN cDNA 2210408F21 gene	unclassified non-coding RNA gene
comp64942_c1_seq20	2210408F21Rik	NM_145994	89.33	178	13	5	1	174	46	221	7e-56	219	MGI:1920902	RIKEN cDNA 2210408F21 gene	unclassified non-coding RNA gene
comp64942_c1_seq22	2210408F21Rik	NM_001198571	85.36	321	33	10	1	310	46	363	1e-86	320	MGI:1920902	RIKEN cDNA 2210408F21 gene	unclassified non-coding RNA gene
comp64942_c1_seq24	2210408F21Rik	NM_198127	89.33	178	13	5	1	174	46	221	9e-56	219	MGI:1920902	RIKEN cDNA 2210408F21 gene	unclassified non-coding RNA gene
comp64942_c1_seq30	2210408F21Rik	NM_001163464	89.33	178	13	5	1	174	46	221	2e-55	219	MGI:1920902	RIKEN cDNA 2210408F21 gene	unclassified non-coding RNA gene
comp64942_c1_seq32	2210408F21Rik	NM_025659	85.36	321	33	10	1	310	46	363	1e-86	320	MGI:1920902	RIKEN cDNA 2210408F21 gene	unclassified non-coding RNA gene
comp64942_c1_seq38	2210408F21Rik	NM_001014422	89.33	178	13	5	1	174	46	221	7e-56	219	MGI:1920902	RIKEN cDNA 2210408F21 gene	unclassified non-coding RNA gene
comp64942_c1_seq5	2210408F21Rik	NM_001014424	85.31	320	34	9	1	309	46	363	7e-86	318	MGI:1920902	RIKEN cDNA 2210408F21 gene	unclassified non-coding RNA gene
comp50603_c0_seq1	2210408I21Rik	NM_001112703	84.54	776	115	4	1	775	3092	3863	0	763	MGI:1919621	RIKEN cDNA 2210408I21 gene	protein coding gene
comp50603_c0_seq2	2210408I21Rik	NM_001283047	83.67	441	69	2	14	454	3426	3863	2e-114	412	MGI:1919621	RIKEN cDNA 2210408I21 gene	protein coding gene
comp59802_c0_seq2	2210408I21Rik	NM_009594	85.61	563	77	3	14	574	1684	2244	4e-167	588	MGI:1919621	RIKEN cDNA 2210408I21 gene	protein coding gene
comp59802_c0_seq3	2210408I21Rik	NM_009595	82.93	1330	211	13	1	1325	926	2244	0	1184	MGI:1919621	RIKEN cDNA 2210408I21 gene	protein coding gene
comp59802_c0_seq4	2210408I21Rik	NM_001103177	84.26	940	143	4	15	952	1308	2244	0	911	MGI:1919621	RIKEN cDNA 2210408I21 gene	protein coding gene
comp79112_c0_seq1	2210408I21Rik	NM_001103178	78.82	425	72	14	1	413	2328	2746	1e-71	270	MGI:1919621	RIKEN cDNA 2210408I21 gene	protein coding gene
comp57032_c1_seq1	2300009A05Rik	NM_001177698	94.32	229	11	1	1130	1358	369	595	5e-95	350	MGI:1916728	RIKEN cDNA 2300009A05 gene	protein coding gene
comp57032_c1_seq2	2300009A05Rik	NM_001177699	92.31	364	25	3	13	375	10	371	5e-145	514	MGI:1916728	RIKEN cDNA 2300009A05 gene	protein coding gene
comp57032_c1_seq3	2300009A05Rik	NM_001177700	93.05	590	36	4	13	601	10	595	0	857	MGI:1916728	RIKEN cDNA 2300009A05 gene	protein coding gene
comp80972_c0_seq1	2310002J15Rik	NM_177678	87.67	373	37	7	1	364	1	373	2e-118	425	MGI:1915109	RIKEN cDNA 2310002J15 gene	protein coding gene
comp69416_c1_seq1	2310003H01Rik	NM_001164491	87.47	2786	308	22	4	2779	187	2941	0	3173	MGI:1919135	RIKEN cDNA 2310003H01 gene	protein coding gene
comp69416_c1_seq2	2310003H01Rik	NM_030718	88.75	1058	119	0	4	1061	187	1244	0	1295	MGI:1919135	RIKEN cDNA 2310003H01 gene	protein coding gene
comp69416_c1_seq3	2310003H01Rik	NM_198018	85.34	764	79	15	162	919	2205	2941	0	760	MGI:1919135	RIKEN cDNA 2310003H01 gene	protein coding gene
comp73435_c0_seq1	2310007L24Rik	NM_175456	88.38	241	22	3	1	235	359	599	4e-76	285	MGI:1922823	RIKEN cDNA 2310007L24 gene	protein coding gene
comp35741_c0_seq1	2310009B15Rik	NM_028440	87.29	425	52	2	58	481	83	506	4e-136	484	MGI:1916799	RIKEN cDNA 2310009B15 gene	protein coding gene
comp64817_c0_seq1	2310011J03Rik	NM_013924	83.33	480	66	11	82	550	93	569	2e-119	431	MGI:1913624	RIKEN cDNA 2310011J03 gene	protein coding gene
comp66282_c0_seq1	2310022A10Rik	NM_030251	88.55	1406	130	21	22	1401	77	1477	0	1676	MGI:1913617	RIKEN cDNA 2310022A10 gene	protein coding gene
comp66282_c0_seq2	2310022A10Rik	NM_178890	90.2	1051	94	3	22	1063	77	1127	0	1362	MGI:1913617	RIKEN cDNA 2310022A10 gene	protein coding gene
comp66282_c0_seq6	2310022A10Rik	NM_130864	88.57	1408	130	21	164	1545	75	1477	0	1679	MGI:1913617	RIKEN cDNA 2310022A10 gene	protein coding gene
comp66282_c0_seq3	2310022A10Rik	NM_177470	89.59	1220	113	7	22	1228	186	1404	0	1537	MGI:1913617	RIKEN cDNA 2310022A10 gene	protein coding gene
comp66282_c0_seq4	2310022A10Rik	NM_133360	88.65	1216	127	5	1	1207	23	1236	0	1471	MGI:1913617	RIKEN cDNA 2310022A10 gene	protein coding gene
comp66282_c0_seq5	2310022A10Rik	NM_133904	88.3	1385	146	9	1	1372	23	1404	0	1646	MGI:1913617	RIKEN cDNA 2310022A10 gene	protein coding gene
comp66282_c0_seq8	2310022A10Rik	NM_028037	85.06	395	37	18	281	658	1856	2245	4e-105	383	MGI:1913617	RIKEN cDNA 2310022A10 gene	protein coding gene
comp64501_c0_seq1	2310022B05Rik	NM_175324	88.36	1263	115	18	1	1254	231	1470	0	1489	MGI:1916801	RIKEN cDNA 2310022B05 gene	protein coding gene
comp64501_c1_seq1	2310022B05Rik	NM_178799	79.6	642	86	23	781	1382	2678	3314	1e-115	418	MGI:1916801	RIKEN cDNA 2310022B05 gene	protein coding gene
comp69610_c0_seq1	2310030G06Rik	NM_025862	81.27	769	114	15	60	805	1	762	5e-169	595	MGI:1914202	RIKEN cDNA 2310030G06 gene	protein coding gene
comp69610_c0_seq3	2310030G06Rik	NM_172678	95.06	81	4	0	60	140	1	81	5e-29	128	MGI:1914202	RIKEN cDNA 2310030G06 gene	protein coding gene
comp62259_c0_seq1	2310033P09Rik	NM_007381	89.34	854	80	7	56	903	41	889	0	1062	MGI:1915112	RIKEN cDNA 2310033P09 gene	protein coding gene
comp62259_c0_seq2	2310033P09Rik	NM_007382	88.97	580	53	7	88	661	315	889	0	706	MGI:1915112	RIKEN cDNA 2310033P09 gene	protein coding gene
comp62259_c0_seq3	2310033P09Rik	NM_007383	90.48	273	26	0	56	328	41	313	6e-99	361	MGI:1915112	RIKEN cDNA 2310033P09 gene	protein coding gene
comp69822_c1_seq10	2310035C23Rik	NM_025826	93.71	318	20	0	653	970	3226	3543	2e-133	477	MGI:1922832	RIKEN cDNA 2310035C23 gene	protein coding gene
comp69822_c1_seq11	2310035C23Rik	NM_017366	95.04	403	20	0	373	775	3141	3543	0	634	MGI:1922832	RIKEN cDNA 2310035C23 gene	protein coding gene
comp69822_c1_seq3	2310035C23Rik	NM_153788	89.62	1638	130	25	301	1901	3288	4922	0	2047	MGI:1922832	RIKEN cDNA 2310035C23 gene	protein coding gene
comp69822_c1_seq4	2310035C23Rik	NM_030138	89.76	1700	134	25	279	1941	3226	4922	0	2139	MGI:1922832	RIKEN cDNA 2310035C23 gene	protein coding gene
comp69822_c1_seq6	2310035C23Rik	NM_207223	90.25	1785	134	25	373	2120	3141	4922	0	2296	MGI:1922832	RIKEN cDNA 2310035C23 gene	protein coding gene
comp69822_c1_seq8	2310035C23Rik	NM_144784	93.75	256	16	0	301	556	3288	3543	6e-106	385	MGI:1922832	RIKEN cDNA 2310035C23 gene	protein coding gene
comp69822_c1_seq1	2310035C23Rik	NM_009338	93.67	2702	157	6	1	2689	516	3216	0	4030	MGI:1922832	RIKEN cDNA 2310035C23 gene	protein coding gene
comp69822_c1_seq12	2310035C23Rik	NM_133225	92.3	4483	291	31	1	4433	516	4994	0	6318	MGI:1922832	RIKEN cDNA 2310035C23 gene	protein coding gene
comp69822_c1_seq13	2310035C23Rik	NM_025988	93.84	3101	177	6	1	3088	516	3615	0	4656	MGI:1922832	RIKEN cDNA 2310035C23 gene	protein coding gene
comp69822_c1_seq2	2310035C23Rik	NM_001102438	93.86	2783	157	6	1	2770	516	3297	0	4180	MGI:1922832	RIKEN cDNA 2310035C23 gene	protein coding gene
comp69822_c1_seq5	2310035C23Rik	NM_028250	93.67	2702	157	6	1	2689	516	3216	0	4030	MGI:1922832	RIKEN cDNA 2310035C23 gene	protein coding gene
comp69822_c1_seq7	2310035C23Rik	NM_030063	93.86	2783	157	6	1	2770	516	3297	0	4180	MGI:1922832	RIKEN cDNA 2310035C23 gene	protein coding gene
comp69822_c1_seq9	2310035C23Rik	NM_183220	93.54	2413	142	6	1	2400	516	2927	0	3579	MGI:1922832	RIKEN cDNA 2310035C23 gene	protein coding gene
comp35543_c0_seq1	2310036O22Rik	NM_001012638	93.74	910	46	10	8	912	1	904	0	1354	MGI:1922833	RIKEN cDNA 2310036O22 gene	protein coding gene
comp63791_c0_seq1	2310039H08Rik	NM_001281819	84.69	196	28	2	55	249	245	439	2e-48	195	MGI:1914351	RIKEN cDNA 2310039H08 gene	protein coding gene
comp63791_c0_seq2	2310039H08Rik	NM_207624	84.69	196	28	2	55	249	245	439	2e-48	195	MGI:1914351	RIKEN cDNA 2310039H08 gene	protein coding gene
comp58324_c0_seq1	2310045N01Rik	NM_001130513	91.69	349	28	1	73	421	2	349	2e-135	483	MGI:1919618	RIKEN cDNA 2310045N01 gene	protein coding gene
comp58324_c0_seq2	2310045N01Rik	NM_175731	91.11	371	32	1	73	443	2	371	7e-141	501	MGI:1919618	RIKEN cDNA 2310045N01 gene	protein coding gene
comp58324_c0_seq3	2310045N01Rik	NM_139306	92.41	290	22	0	85	374	60	349	8e-115	414	MGI:1919618	RIKEN cDNA 2310045N01 gene	protein coding gene
comp58324_c0_seq4	2310045N01Rik	NM_025408	91.67	312	26	0	94	405	60	371	3e-120	433	MGI:1919618	RIKEN cDNA 2310045N01 gene	protein coding gene
comp59933_c0_seq2	2310047M10Rik	NM_009599	93.8	129	8	0	1	129	1067	939	8e-49	195	MGI:1919173	RIKEN cDNA 2310047M10 gene	protein coding gene
comp71157_c0_seq1	2310047M10Rik	NM_001085472	85.68	1166	115	25	13	1141	485	1635	0	1181	MGI:1919173	RIKEN cDNA 2310047M10 gene	protein coding gene
comp62458_c0_seq1	2310057M21Rik	NM_001085473	87.17	1699	194	13	84	1766	15	1705	0	1908	MGI:1915527	RIKEN cDNA 2310057M21 gene	protein coding gene
comp62458_c0_seq2	2310057M21Rik	NM_001242606	87.31	583	65	6	23	601	1128	1705	0	658	MGI:1915527	RIKEN cDNA 2310057M21 gene	protein coding gene
comp67131_c5_seq14	2310061I04Rik	NM_019567	85.53	1237	140	27	1	1205	17	1246	0	1256	MGI:1916912	RIKEN cDNA 2310061I04 gene	protein coding gene
comp67131_c5_seq3	2310061I04Rik	NM_023190	83.38	367	39	14	930	1277	883	1246	3e-86	320	MGI:1916912	RIKEN cDNA 2310061I04 gene	protein coding gene
comp67131_c5_seq8	2310061I04Rik	NM_010045	83.38	367	39	14	930	1277	883	1246	3e-86	320	MGI:1916912	RIKEN cDNA 2310061I04 gene	protein coding gene
comp67973_c0_seq1	2310061J03Rik	NM_001276719	89.51	391	36	5	17	405	234	621	4e-137	490	MGI:1913641	RIKEN cDNA 2310061J03 gene	unclassified non-coding RNA gene
comp67973_c0_seq2	2310061J03Rik	NM_007722	89.51	391	36	5	17	405	234	621	3e-137	490	MGI:1913641	RIKEN cDNA 2310061J03 gene	unclassified non-coding RNA gene
comp68928_c1_seq1	2310067B10Rik	NM_145700	91.79	1607	132	0	1537	3143	1686	3292	0	2237	MGI:1919197	RIKEN cDNA 2310067B10 gene	protein coding gene
comp68928_c1_seq2	2310067B10Rik	NM_001199296	91.52	2677	221	6	1537	4210	1686	4359	0	3681	MGI:1919197	RIKEN cDNA 2310067B10 gene	protein coding gene
comp68928_c1_seq3	2310067B10Rik	NM_134037	91.2	4284	366	10	1	4276	79	4359	0	5812	MGI:1919197	RIKEN cDNA 2310067B10 gene	protein coding gene
comp68928_c1_seq4	2310067B10Rik	NM_001033041	91.16	3214	279	4	1	3209	79	3292	0	4357	MGI:1919197	RIKEN cDNA 2310067B10 gene	protein coding gene
comp68928_c2_seq1	2310067B10Rik	NM_001077713	93.41	91	2	4	1	88	4905	4994	5e-30	132	MGI:1919197	RIKEN cDNA 2310067B10 gene	protein coding gene
comp29338_c0_seq1	2310068J16Rik	NM_007386	90.68	279	20	6	1	276	240	515	9e-101	366	MGI:1917531	RIKEN cDNA 2310068J16 gene	unclassified non-coding RNA gene
comp67400_c0_seq1	2410002F23Rik	NM_080633	86.34	1837	202	27	458	2249	146	1978	0	1956	MGI:1914226	RIKEN cDNA 2410002F23 gene	protein coding gene
comp67400_c0_seq3	2410002F23Rik	NM_012006	86.34	1837	202	27	228	2019	146	1978	0	1956	MGI:1914226	RIKEN cDNA 2410002F23 gene	protein coding gene
comp67400_c0_seq5	2410002F23Rik	NM_025590	86.12	1881	205	31	358	2186	102	1978	0	1977	MGI:1914226	RIKEN cDNA 2410002F23 gene	protein coding gene
comp64151_c0_seq1	2410004B18Rik	NM_028790	86.56	975	99	18	22	987	17	968	0	1046	MGI:1913671	RIKEN cDNA 2410004B18 gene	protein coding gene
comp64151_c0_seq2	2410004B18Rik	NM_025790	85.28	693	73	16	118	801	296	968	0	688	MGI:1913671	RIKEN cDNA 2410004B18 gene	protein coding gene
comp64151_c0_seq3	2410004B18Rik	NM_134188	85.02	494	45	16	58	542	495	968	6e-133	475	MGI:1913671	RIKEN cDNA 2410004B18 gene	protein coding gene
comp64151_c0_seq4	2410004B18Rik	NM_134247	85.26	692	73	16	420	1102	297	968	0	686	MGI:1913671	RIKEN cDNA 2410004B18 gene	protein coding gene
comp64151_c0_seq5	2410004B18Rik	NM_172580	85.26	692	73	16	133	815	297	968	0	686	MGI:1913671	RIKEN cDNA 2410004B18 gene	protein coding gene
comp71026_c0_seq1	2410015M20Rik	NM_001146057	89.95	557	48	4	125	681	11	559	0	712	MGI:2442174	RIKEN cDNA 2410015M20 gene	protein coding gene
comp34369_c0_seq1	2410016O06Rik	NM_133348	85.88	1870	220	27	13	1863	499	2343	0	1951	MGI:1919202	RIKEN cDNA 2410016O06 gene	protein coding gene
comp35361_c0_seq1	2410089E03Rik	NM_133240	93.58	296	19	0	362	657	473	768	4e-123	442	MGI:1920942	RIKEN cDNA 2410089E03 gene	protein coding gene
comp56884_c0_seq1	2410089E03Rik	NM_019736	90.23	512	50	0	1	512	1597	2108	0	669	MGI:1920942	RIKEN cDNA 2410089E03 gene	protein coding gene
comp56884_c0_seq2	2410089E03Rik	NM_001271898	89.77	469	48	0	70	538	1640	2108	5e-171	601	MGI:1920942	RIKEN cDNA 2410089E03 gene	protein coding gene
comp56884_c1_seq1	2410089E03Rik	NM_015729	86.54	706	89	4	1	703	2104	2806	0	773	MGI:1920942	RIKEN cDNA 2410089E03 gene	protein coding gene
comp70489_c0_seq1	2410089E03Rik	NM_053115	76.79	1017	169	41	321	1314	9485	10457	7e-143	508	MGI:1920942	RIKEN cDNA 2410089E03 gene	protein coding gene
comp70489_c0_seq2	2410089E03Rik	NM_030721	88.02	2713	299	12	7	2712	2790	5483	0	3186	MGI:1920942	RIKEN cDNA 2410089E03 gene	protein coding gene
comp70489_c0_seq3	2410089E03Rik	NM_028765	81.11	2244	386	28	2290	4520	6455	8673	0	1760	MGI:1920942	RIKEN cDNA 2410089E03 gene	protein coding gene
comp70489_c0_seq4	2410089E03Rik	NM_021330	87.67	1184	135	5	61	1237	4304	5483	0	1367	MGI:1920942	RIKEN cDNA 2410089E03 gene	protein coding gene
comp70489_c0_seq5	2410089E03Rik	NM_007387	88.02	2713	299	12	7	2712	2790	5483	0	3186	MGI:1920942	RIKEN cDNA 2410089E03 gene	protein coding gene
comp70489_c0_seq6	2410089E03Rik	NM_007388	77.89	1325	226	46	58	1359	9177	10457	0	761	MGI:1920942	RIKEN cDNA 2410089E03 gene	protein coding gene
comp70489_c0_seq7	2410089E03Rik	NM_019800	88.71	682	71	2	61	739	4304	4982	0	828	MGI:1920942	RIKEN cDNA 2410089E03 gene	protein coding gene
comp70489_c0_seq8	2410089E03Rik	NM_207668	88.42	2211	235	9	7	2214	2790	4982	0	2645	MGI:1920942	RIKEN cDNA 2410089E03 gene	protein coding gene
comp80663_c0_seq1	2410089E03Rik	NM_013455	87.85	568	69	0	1	568	941	1508	0	667	MGI:1920942	RIKEN cDNA 2410089E03 gene	protein coding gene
comp64129_c0_seq1	2410127L17Rik	NM_001127340	92.27	1526	95	14	1	1509	271	1790	0	2143	MGI:1914633	RIKEN cDNA 2410127L17 gene	protein coding gene
comp67867_c2_seq1	2410131K14Rik	NM_016845	88.21	882	84	12	4	882	78	942	0	1035	MGI:1924042	RIKEN cDNA 2410131K14 gene	protein coding gene
comp61978_c0_seq1	2510002D24Rik	NM_053178	80.65	682	92	25	8	666	7	671	6e-138	492	MGI:1919557	RIKEN cDNA 2510002D24 gene	protein coding gene
comp54459_c0_seq1	2510003E04Rik	NM_001039114	88.61	2406	230	31	53	2446	96	2469	0	2885	MGI:1919570	RIKEN cDNA 2510003E04 gene	protein coding gene
comp64582_c0_seq1	2510009E07Rik	NM_153807	86.94	1302	126	26	1	1287	287	1559	0	1423	MGI:1919440	RIKEN cDNA 2510009E07 gene	protein coding gene
comp64120_c0_seq2	2510039O18Rik	NM_144932	91.36	2360	183	18	1	2347	380	2731	0	3208	MGI:1924284	RIKEN cDNA 2510039O18 gene	protein coding gene
comp64120_c0_seq4	2510039O18Rik	NM_007981	89.71	729	56	17	1151	1868	2011	2731	0	913	MGI:1924284	RIKEN cDNA 2510039O18 gene	protein coding gene
comp64120_c0_seq5	2510039O18Rik	NM_001033606	89.71	729	56	17	554	1271	2011	2731	0	913	MGI:1924284	RIKEN cDNA 2510039O18 gene	protein coding gene
comp63379_c0_seq1	2510049J12Rik	NM_019477	86.27	408	56	0	121	528	353	760	2e-123	444	MGI:1917541	RIKEN cDNA 2510049J12 gene	protein coding gene
comp63379_c0_seq2	2510049J12Rik	NM_207625	84.87	304	44	2	65	366	1	304	3e-82	305	MGI:1917541	RIKEN cDNA 2510049J12 gene	protein coding gene
comp63379_c0_seq3	2510049J12Rik	NM_027976	85.92	760	105	2	65	822	1	760	0	809	MGI:1917541	RIKEN cDNA 2510049J12 gene	protein coding gene
comp63379_c0_seq5	2510049J12Rik	NM_001033598	86	350	47	2	65	412	1	350	2e-102	374	MGI:1917541	RIKEN cDNA 2510049J12 gene	protein coding gene
comp67491_c0_seq1	2610001J05Rik	NM_001033599	84.8	342	45	5	390	725	117	457	9e-91	337	MGI:1913770	RIKEN cDNA 2610001J05 gene	protein coding gene
comp67491_c0_seq2	2610001J05Rik	NM_054094	82.42	455	56	13	1	434	6	457	2e-102	375	MGI:1913770	RIKEN cDNA 2610001J05 gene	protein coding gene
comp36406_c0_seq1	2610002M06Rik	NM_001177978	85.66	1241	130	33	1	1224	42	1251	0	1262	MGI:1914278	RIKEN cDNA 2610002M06 gene	protein coding gene
comp25643_c0_seq1	2610008E11Rik	NM_146197	89.1	734	80	0	1	734	381	1114	0	913	MGI:1919378	RIKEN cDNA 2610008E11 gene	protein coding gene
comp25643_c0_seq2	2610008E11Rik	NM_212442	86.65	689	89	1	1	686	381	1069	0	760	MGI:1919378	RIKEN cDNA 2610008E11 gene	protein coding gene
comp64416_c1_seq2	2610008E11Rik	NM_178758	78.95	2832	438	107	4	2741	1446	4213	0	1783	MGI:1919378	RIKEN cDNA 2610008E11 gene	protein coding gene
comp48161_c0_seq1	2610015P09Rik	NM_080575	90.55	201	15	4	1	199	437	635	9e-70	263	MGI:1922661	RIKEN cDNA 2610015P09 gene	protein coding gene
comp48161_c1_seq1	2610015P09Rik	NM_019811	92.31	182	14	0	2	183	639	820	1e-68	259	MGI:1922661	RIKEN cDNA 2610015P09 gene	protein coding gene
comp59743_c1_seq1	2610015P09Rik	NR_040613	82.67	1137	162	23	20	1132	1877	3002	0	976	MGI:1922661	RIKEN cDNA 2610015P09 gene	protein coding gene
comp59743_c1_seq2	2610015P09Rik	NM_001142804	81.52	963	152	18	141	1088	2051	3002	0	769	MGI:1922661	RIKEN cDNA 2610015P09 gene	protein coding gene
comp59743_c2_seq1	2610015P09Rik	NM_009606	83.41	223	35	2	1	222	1655	1876	2e-52	206	MGI:1922661	RIKEN cDNA 2610015P09 gene	protein coding gene
comp70657_c0_seq3	2610018G03Rik	NM_007392	86.9	1374	132	26	489	1825	644	2006	0	1496	MGI:1917665	RIKEN cDNA 2610018G03 gene	protein coding gene
comp70657_c0_seq4	2610018G03Rik	NM_007393	89.19	2017	164	28	58	2031	1	2006	0	2468	MGI:1917665	RIKEN cDNA 2610018G03 gene	protein coding gene
comp63708_c0_seq1	2610020H08Rik	NM_009609	89.85	463	45	2	1	462	627	1088	8e-169	593	MGI:1919402	RIKEN cDNA 2610020H08 gene	protein coding gene
comp63708_c1_seq1	2610020H08Rik	NM_009610	86.15	657	89	2	1	656	1146	1801	0	708	MGI:1919402	RIKEN cDNA 2610020H08 gene	protein coding gene
comp63708_c1_seq2	2610020H08Rik	NM_019673	86.15	657	89	2	1	656	1146	1801	0	708	MGI:1919402	RIKEN cDNA 2610020H08 gene	protein coding gene
comp50218_c0_seq1	2610027K06Rik	NM_031404	94.2	224	11	2	128	350	1	223	1e-92	340	MGI:1917159	RIKEN cDNA 2610027K06 gene	unclassified non-coding RNA gene
comp50218_c0_seq2	2610027K06Rik	NM_134156	94.2	224	11	2	128	350	1	223	2e-92	340	MGI:1917159	RIKEN cDNA 2610027K06 gene	unclassified non-coding RNA gene
comp28041_c0_seq1	2610034B18Rik	NM_033268	82.06	1310	193	27	76	1361	2	1293	0	1079	MGI:1917670	RIKEN cDNA 2610034B18 gene	protein coding gene
comp69549_c0_seq19	2610044O15Rik8	NM_021895	80.87	230	42	2	100	328	139	367	2e-44	180	MGI:1919389	RIKEN cDNA 2610044O15 gene	protein coding gene
comp66326_c0_seq1	2610301B20Rik	NM_019785	88.84	636	71	0	1	636	122	757	0	782	MGI:1914407	RIKEN cDNA 2610301B20 gene	protein coding gene
comp66326_c0_seq2	2610301B20Rik	NM_016860	91.11	461	41	0	525	985	297	757	1e-177	625	MGI:1914407	RIKEN cDNA 2610301B20 gene	protein coding gene
comp66326_c0_seq3	2610301B20Rik	NM_146107	86.21	377	52	0	1	377	122	498	3e-113	409	MGI:1914407	RIKEN cDNA 2610301B20 gene	protein coding gene
comp66326_c0_seq4	2610301B20Rik	NM_146243	92.69	260	19	0	43	302	498	757	8e-103	375	MGI:1914407	RIKEN cDNA 2610301B20 gene	protein coding gene
comp66326_c0_seq5	2610301B20Rik	NM_001205386	89.11	202	22	0	525	726	297	498	9e-66	252	MGI:1914407	RIKEN cDNA 2610301B20 gene	protein coding gene
comp62612_c0_seq3	2610306M01Rik	NM_023735	81.91	492	77	9	5	488	28	515	4e-112	405	MGI:1914420	RIKEN cDNA 2610306M01 gene	unclassified non-coding RNA gene
comp62612_c0_seq4	2610306M01Rik	NM_001004365	78.89	1023	174	31	5	1007	28	1028	0	654	MGI:1914420	RIKEN cDNA 2610306M01 gene	unclassified non-coding RNA gene
comp62612_c0_seq6	2610306M01Rik	NM_175419	81.91	492	77	9	5	488	28	515	6e-112	405	MGI:1914420	RIKEN cDNA 2610306M01 gene	unclassified non-coding RNA gene
comp55492_c0_seq1	2610318N02Rik	NM_025914	93.51	77	5	0	1	77	856	932	8e-25	115	MGI:1917708	RIKEN cDNA 2610318N02 gene	protein coding gene
comp55492_c0_seq2	2610318N02Rik	NM_027493	87.91	364	44	0	1	364	856	1219	2e-119	429	MGI:1917708	RIKEN cDNA 2610318N02 gene	protein coding gene
comp55492_c0_seq3	2610318N02Rik	NM_029690	93.51	77	5	0	1	77	856	932	7e-25	115	MGI:1917708	RIKEN cDNA 2610318N02 gene	protein coding gene
comp55492_c0_seq4	2610318N02Rik	NM_007394	91.26	183	16	0	1	183	856	1038	9e-66	250	MGI:1917708	RIKEN cDNA 2610318N02 gene	protein coding gene
comp55492_c1_seq1	2610318N02Rik	NM_007395	85.91	369	51	1	19	386	272	640	2e-108	392	MGI:1917708	RIKEN cDNA 2610318N02 gene	protein coding gene
comp55492_c2_seq1	2610318N02Rik	NM_001111030	83.94	249	25	8	4	252	628	861	5e-58	224	MGI:1917708	RIKEN cDNA 2610318N02 gene	protein coding gene
comp36288_c0_seq1	2610507B11Rik	NM_007396	93.11	6736	464	0	1	6736	66	6801	0	9869	MGI:1919753	RIKEN cDNA 2610507B11 gene	protein coding gene
comp68214_c2_seq1	2610507B11Rik	NM_007397	89.34	122	12	1	1416	1536	4235	4114	2e-35	152	MGI:1919753	RIKEN cDNA 2610507B11 gene	protein coding gene
comp35414_c0_seq1	2610528J11Rik	NM_001277257	78.43	751	98	38	166	886	199	915	1e-119	431	MGI:1913701	RIKEN cDNA 2610528J11 gene	protein coding gene
comp35414_c0_seq2	2610528J11Rik	NM_001277259	78.43	751	98	38	339	1059	199	915	1e-119	431	MGI:1913701	RIKEN cDNA 2610528J11 gene	protein coding gene
comp51323_c0_seq1	2700029M09Rik	NM_001276442	91.18	748	64	2	237	983	436	1182	0	1014	MGI:1919862	RIKEN cDNA 2700029M09 gene	protein coding gene
comp51323_c0_seq2	2700029M09Rik	NM_025371	91.98	1160	91	2	15	1173	24	1182	0	1626	MGI:1919862	RIKEN cDNA 2700029M09 gene	protein coding gene
comp65160_c0_seq1	2700046G09Rik	NM_027857	74.5	855	149	48	127	933	161	994	2e-82	307	MGI:1914438	RIKEN cDNA 2700046G09 gene	lincRNA gene
comp68646_c1_seq1	2700049A03Rik	NM_025421	83.13	4528	646	68	173	4628	570	5051	0	4021	MGI:1924217	RIKEN cDNA 2700049A03 gene	protein coding gene
comp68646_c1_seq2	2700049A03Rik	NM_029344	83.13	4528	646	68	173	4628	570	5051	0	4021	MGI:1924217	RIKEN cDNA 2700049A03 gene	protein coding gene
comp68646_c1_seq3	2700049A03Rik	NM_001272052	83.11	4529	646	68	173	4629	570	5051	0	4015	MGI:1924217	RIKEN cDNA 2700049A03 gene	protein coding gene
comp68646_c1_seq4	2700049A03Rik	NM_007398	77.21	768	127	28	173	904	570	1325	8e-112	405	MGI:1924217	RIKEN cDNA 2700049A03 gene	protein coding gene
comp68646_c1_seq5	2700049A03Rik	NM_009350	84.47	2801	392	26	1807	4589	2276	5051	0	2723	MGI:1924217	RIKEN cDNA 2700049A03 gene	protein coding gene
comp68646_c1_seq6	2700049A03Rik	NM_029475	84.47	2801	392	26	1807	4589	2276	5051	0	2723	MGI:1924217	RIKEN cDNA 2700049A03 gene	protein coding gene
comp68646_c1_seq8	2700049A03Rik	NM_007399	84.44	2802	392	26	1807	4590	2276	5051	0	2719	MGI:1924217	RIKEN cDNA 2700049A03 gene	protein coding gene
comp35494_c0_seq1	2700060E02Rik	NM_007400	90.82	1013	84	6	10	1021	4	1008	0	1347	MGI:1915295	RIKEN cDNA 2700060E02 gene	protein coding gene
comp65325_c0_seq1	2700062C07Rik	NM_001037722	84.45	656	83	12	1563	2207	133	780	1e-178	628	MGI:1915296	RIKEN cDNA 2700062C07 gene	protein coding gene
comp65325_c0_seq2	2700062C07Rik	NM_009614	84.45	759	99	12	39	786	30	780	0	730	MGI:1915296	RIKEN cDNA 2700062C07 gene	protein coding gene
comp65325_c0_seq3	2700062C07Rik	NM_009615	84.43	655	83	12	566	1209	134	780	2e-178	627	MGI:1915296	RIKEN cDNA 2700062C07 gene	protein coding gene
comp65325_c0_seq4	2700062C07Rik	NM_009616	84.45	656	83	12	1135	1779	133	780	8e-179	628	MGI:1915296	RIKEN cDNA 2700062C07 gene	protein coding gene
comp65325_c0_seq5	2700062C07Rik	NM_172126	84.43	655	83	12	138	781	134	780	1e-178	627	MGI:1915296	RIKEN cDNA 2700062C07 gene	protein coding gene
comp41491_c0_seq1	2700081O15Rik	NM_001098225	98.06	463	9	0	12	474	875	1337	0	806	MGI:1919667	RIKEN cDNA 2700081O15 gene	protein coding gene
comp41491_c1_seq1	2700081O15Rik	NM_011780	90.11	374	31	5	1	368	1466	1839	4e-135	481	MGI:1919667	RIKEN cDNA 2700081O15 gene	protein coding gene
comp62265_c0_seq1	2700081O15Rik	NM_010082	78.64	1222	143	73	289	1442	2520	3691	0	702	MGI:1919667	RIKEN cDNA 2700081O15 gene	protein coding gene
comp72008_c0_seq1	2700081O15Rik	NM_183366	95.39	412	19	0	1	412	321	732	0	656	MGI:1919667	RIKEN cDNA 2700081O15 gene	protein coding gene
comp74350_c0_seq1	2700081O15Rik	NR_102399	93.9	246	15	0	1	246	1871	2116	2e-102	372	MGI:1919667	RIKEN cDNA 2700081O15 gene	protein coding gene
comp69153_c1_seq1	2700089E24Rik	NM_153397	88.06	335	35	5	24	355	52	384	9e-108	392	MGI:1914379	RIKEN cDNA 2700089E24 gene	protein coding gene
comp48316_c0_seq1	2700094K13Rik	NM_001163529	89.24	502	41	9	192	682	172	671	3e-175	616	MGI:1919907	RIKEN cDNA 2700094K13 gene	protein coding gene
comp64716_c0_seq3	2700097O09Rik	NM_007402	87.76	907	102	4	30	927	33	939	0	1051	MGI:1919908	RIKEN cDNA 2700097O09 gene	protein coding gene
comp64716_c0_seq1	2700097O09Rik	NM_007403	88.17	989	108	4	30	1009	33	1021	0	1170	MGI:1919908	RIKEN cDNA 2700097O09 gene	protein coding gene
comp64716_c0_seq2	2700097O09Rik	NM_007404	87.77	564	69	0	30	593	33	596	0	660	MGI:1919908	RIKEN cDNA 2700097O09 gene	protein coding gene
comp35521_c0_seq1	2810004N23Rik	NM_021475	83.48	1047	123	32	15	1045	1	1013	0	929	MGI:1913773	RIKEN cDNA 2810004N23 gene	protein coding gene
comp60840_c0_seq1	2810006K23Rik	NM_009621	85.67	684	83	11	249	924	140	816	0	706	MGI:1919900	RIKEN cDNA 2810006K23 gene	protein coding gene
comp60840_c0_seq2	2810006K23Rik	NR_037707	84.49	374	44	10	249	614	449	816	3e-97	357	MGI:1919900	RIKEN cDNA 2810006K23 gene	protein coding gene
comp70020_c0_seq1	2810021J22Rik	NR_037708	79.75	400	69	3	1	388	367	766	5e-74	279	MGI:1917194	RIKEN cDNA 2810021J22 gene	protein coding gene
comp70020_c1_seq1	2810021J22Rik	NM_175501	89.96	488	47	1	1	486	1425	1912	1e-178	628	MGI:1917194	RIKEN cDNA 2810021J22 gene	protein coding gene
comp70020_c1_seq2	2810021J22Rik	NM_001001322	89.96	488	47	1	1	486	1425	1912	8e-179	628	MGI:1917194	RIKEN cDNA 2810021J22 gene	protein coding gene
comp70020_c1_seq3	2810021J22Rik	NM_001081127	89.96	488	47	1	1	486	1425	1912	4e-179	628	MGI:1917194	RIKEN cDNA 2810021J22 gene	protein coding gene
comp70110_c0_seq10	2810021J22Rik	NM_001024139	86.97	238	31	0	99	336	261	498	4e-71	268	MGI:1917194	RIKEN cDNA 2810021J22 gene	protein coding gene
comp70110_c0_seq3	2810021J22Rik	NM_001277305	87.88	264	30	2	134	396	236	498	3e-83	309	MGI:1917194	RIKEN cDNA 2810021J22 gene	protein coding gene
comp72579_c0_seq1	2810032G03Rik	NM_175643	81.73	405	65	9	107	508	850	1248	3e-89	329	MGI:1919919	RIKEN cDNA 2810032G03 gene	unclassified gene
comp62088_c0_seq1	2810403A07Rik	NM_001081401	92.87	1487	103	1	1	1484	4	1490	0	2156	MGI:1921450	RIKEN cDNA 2810403A07 gene	protein coding gene
comp62088_c0_seq2	2810403A07Rik	NM_177872	92.22	2598	174	18	1	2575	4	2596	0	3653	MGI:1921450	RIKEN cDNA 2810403A07 gene	protein coding gene
comp62088_c0_seq3	2810403A07Rik	NM_172845	91.6	1071	87	1	1	1068	4	1074	0	1476	MGI:1921450	RIKEN cDNA 2810403A07 gene	protein coding gene
comp62088_c0_seq4	2810403A07Rik	NM_011782	92.87	1487	103	1	1	1484	4	1490	0	2156	MGI:1921450	RIKEN cDNA 2810403A07 gene	protein coding gene
comp62088_c0_seq5	2810403A07Rik	NM_001081020	91.6	1071	87	1	1	1068	4	1074	0	1476	MGI:1921450	RIKEN cDNA 2810403A07 gene	protein coding gene
comp62088_c0_seq6	2810403A07Rik	NM_001003911	92.16	1429	87	17	1066	2474	1173	2596	0	1995	MGI:1921450	RIKEN cDNA 2810403A07 gene	protein coding gene
comp62088_c0_seq7	2810403A07Rik	NM_013906	93.44	1692	108	1	1	1689	4	1695	0	2507	MGI:1921450	RIKEN cDNA 2810403A07 gene	protein coding gene
comp62088_c0_seq8	2810403A07Rik	NM_175314	91.6	1071	87	1	1	1068	4	1074	0	1476	MGI:1921450	RIKEN cDNA 2810403A07 gene	protein coding gene
comp30984_c0_seq1	2810405F15Rik	NM_029967	89.07	183	19	1	61	242	1338	1156	1e-58	226	MGI:1917224	RIKEN cDNA 2810405F15 gene	unclassified non-coding RNA gene
comp68909_c0_seq1	2810408M09Rik	NM_029981	84.15	751	97	17	1	742	214	951	0	708	MGI:1918294	RIKEN cDNA 2810408M09 gene	protein coding gene
comp68909_c0_seq2	2810408M09Rik	NM_001190374	78.4	1227	199	48	1	1196	214	1405	0	737	MGI:1918294	RIKEN cDNA 2810408M09 gene	protein coding gene
comp64552_c0_seq1	2810410L24Rik	NM_144899	78.62	739	87	34	242	930	990	1707	2e-117	424	MGI:1923627	RIKEN cDNA 2810410L24 gene	unclassified non-coding RNA gene
comp64552_c0_seq4	2810410L24Rik	NR_104340	79.77	786	90	38	7	743	942	1707	2e-142	507	MGI:1923627	RIKEN cDNA 2810410L24 gene	unclassified non-coding RNA gene
comp64552_c0_seq5	2810410L24Rik	NM_172723	78.62	739	87	34	196	884	990	1707	2e-117	424	MGI:1923627	RIKEN cDNA 2810410L24 gene	unclassified non-coding RNA gene
comp66437_c0_seq1	2810417H13Rik	NM_172133	86.28	532	66	6	148	677	1	527	5e-162	571	MGI:1915276	RIKEN cDNA 2810417H13 gene	protein coding gene
comp30739_c0_seq1	2810428I15Rik	NM_001146296	87.1	659	76	4	33	691	1	650	0	737	MGI:1913712	RIKEN cDNA 2810428I15 gene	protein coding gene
comp53104_c0_seq1	2810454H06Rik	NM_019655	78.12	521	82	23	26	522	329	841	6e-81	302	MGI:1920063	RIKEN cDNA 2810454H06 gene	unclassified non-coding RNA gene
comp70193_c0_seq1	2810459M11Rik	NM_001024837	79.44	1576	249	44	1	1532	453	1997	0	1046	MGI:1920042	RIKEN cDNA 2810459M11 gene	protein coding gene
comp70402_c1_seq1	2810474O19Rik	NR_004429	80.72	389	59	12	1165	1548	5007	5384	1e-76	289	MGI:1914496	RIKEN cDNA 2810474O19 gene	protein coding gene
comp70402_c1_seq2	2810474O19Rik	NR_021486	80.72	389	59	12	60	443	5007	5384	4e-77	289	MGI:1914496	RIKEN cDNA 2810474O19 gene	protein coding gene
comp70402_c1_seq3	2810474O19Rik	NM_013925	80.72	389	59	12	1133	1516	5007	5384	1e-76	289	MGI:1914496	RIKEN cDNA 2810474O19 gene	protein coding gene
comp70402_c1_seq4	2810474O19Rik	NM_025748	80.72	4181	635	95	863	4956	1288	5384	0	3097	MGI:1914496	RIKEN cDNA 2810474O19 gene	protein coding gene
comp70402_c1_seq5	2810474O19Rik	NM_001100606	80.72	389	59	12	1145	1528	5007	5384	1e-76	289	MGI:1914496	RIKEN cDNA 2810474O19 gene	protein coding gene
comp70402_c1_seq6	2810474O19Rik	NM_172875	80.72	389	59	12	1153	1536	5007	5384	1e-76	289	MGI:1914496	RIKEN cDNA 2810474O19 gene	protein coding gene
comp70402_c1_seq7	2810474O19Rik	NM_001277297	82.24	473	65	13	2363	2830	4926	5384	7e-107	390	MGI:1914496	RIKEN cDNA 2810474O19 gene	protein coding gene
comp36036_c0_seq1	2900011O08Rik	NM_178873	84.97	1956	183	55	10	1928	3	1884	0	1881	MGI:1914504	RIKEN cDNA 2900011O08 gene	protein coding gene
comp36036_c0_seq2	2900011O08Rik	NM_001163290	92.51	654	46	3	10	662	3	654	0	933	MGI:1914504	RIKEN cDNA 2900011O08 gene	protein coding gene
comp70459_c0_seq1	2900026A02Rik	NM_133770	83.79	1419	188	28	1	1387	74	1482	0	1308	MGI:1920194	RIKEN cDNA 2900026A02 gene	protein coding gene
comp70459_c0_seq2	2900026A02Rik	NM_172960	83.51	1249	168	24	26	1246	244	1482	0	1131	MGI:1920194	RIKEN cDNA 2900026A02 gene	protein coding gene
comp42931_c0_seq1	2900092D14Rik	NR_073123	82.71	584	73	15	206	770	1691	2265	1e-138	494	MGI:1920350	RIKEN cDNA 2900092D14 gene	unclassified non-coding RNA gene
comp26236_c0_seq1	2900097C17Rik	NM_009622	79.47	190	22	7	214	389	1356	1542	4e-26	119	MGI:1914767	RIKEN cDNA 2900097C17 gene	unclassified non-coding RNA gene
comp59084_c0_seq1	2900097C17Rik	NM_001159536	79.68	1550	189	71	960	2429	1091	2594	0	1002	MGI:1914767	RIKEN cDNA 2900097C17 gene	unclassified non-coding RNA gene
comp59084_c1_seq1	2900097C17Rik	NM_138305	79.73	528	66	21	15	527	2731	3232	3e-93	344	MGI:1914767	RIKEN cDNA 2900097C17 gene	unclassified non-coding RNA gene
comp58220_c0_seq1	3010026O09Rik	NM_080435	81.26	1158	158	33	15	1143	13	1140	0	881	MGI:1915317	RIKEN cDNA 3010026O09 gene	protein coding gene
comp58220_c0_seq2	3010026O09Rik	NM_001012765	81.26	1158	158	33	15	1143	13	1140	0	881	MGI:1915317	RIKEN cDNA 3010026O09 gene	protein coding gene
comp63935_c0_seq1	3110002H16Rik	NM_007405	90.9	1671	152	0	64	1734	69	1739	0	2244	MGI:1916528	RIKEN cDNA 3110002H16 gene	protein coding gene
comp63935_c0_seq2	3110002H16Rik	NM_001037723	90.84	2063	175	5	64	2112	69	2131	0	2750	MGI:1916528	RIKEN cDNA 3110002H16 gene	protein coding gene
comp63935_c0_seq3	3110002H16Rik	NM_009623	91.02	1603	144	0	64	1666	69	1671	0	2163	MGI:1916528	RIKEN cDNA 3110002H16 gene	protein coding gene
comp63935_c0_seq4	3110002H16Rik	NM_009624	91.02	1603	144	0	64	1666	69	1671	0	2163	MGI:1916528	RIKEN cDNA 3110002H16 gene	protein coding gene
comp62197_c1_seq1	3110009E18Rik	NM_001025372	89.78	137	14	0	125	261	635	771	3e-43	176	MGI:1920353	RIKEN cDNA 3110009E18 gene	protein coding gene
comp62197_c1_seq10	3110009E18Rik	NM_007407	86.72	384	40	9	151	523	635	1018	2e-115	416	MGI:1920353	RIKEN cDNA 3110009E18 gene	protein coding gene
comp62197_c1_seq11	3110009E18Rik	NM_001024458	86.72	384	40	9	125	497	635	1018	2e-115	416	MGI:1920353	RIKEN cDNA 3110009E18 gene	protein coding gene
comp62197_c1_seq4	3110009E18Rik	NM_001102444	86.72	384	40	9	46	418	635	1018	1e-115	416	MGI:1920353	RIKEN cDNA 3110009E18 gene	protein coding gene
comp62197_c1_seq9	3110009E18Rik	NM_013457	89.78	137	14	0	151	287	635	771	3e-43	176	MGI:1920353	RIKEN cDNA 3110009E18 gene	protein coding gene
comp62197_c1_seq12	3110009E18Rik	NM_001271859	85.41	281	30	9	259	528	227	507	7e-75	281	MGI:1920353	RIKEN cDNA 3110009E18 gene	protein coding gene
comp62197_c1_seq2	3110009E18Rik	NM_001271861	85.41	281	30	9	285	554	227	507	7e-75	281	MGI:1920353	RIKEN cDNA 3110009E18 gene	protein coding gene
comp62197_c1_seq3	3110009E18Rik	NM_013458	87.34	466	48	9	151	605	42	507	1e-147	523	MGI:1920353	RIKEN cDNA 3110009E18 gene	protein coding gene
comp62197_c1_seq5	3110009E18Rik	NM_001164100	85.41	281	30	9	180	449	227	507	6e-75	281	MGI:1920353	RIKEN cDNA 3110009E18 gene	protein coding gene
comp62197_c1_seq6	3110009E18Rik	NM_001277100	86.79	507	55	10	6	500	1	507	3e-157	555	MGI:1920353	RIKEN cDNA 3110009E18 gene	protein coding gene
comp62197_c1_seq7	3110009E18Rik	NM_001127353	87.34	466	48	9	125	579	42	507	1e-147	523	MGI:1920353	RIKEN cDNA 3110009E18 gene	protein coding gene
comp62197_c1_seq8	3110009E18Rik	NM_007409	87.64	178	21	1	6	182	1	178	3e-52	206	MGI:1920353	RIKEN cDNA 3110009E18 gene	protein coding gene
comp45748_c1_seq1	3110035E14Rik	NM_011996	86.57	268	23	6	3	257	768	1035	8e-76	283	MGI:1924232	RIKEN cDNA 3110035E14 gene	protein coding gene
comp64661_c0_seq1	3110035E14Rik	NM_007410	86.82	129	12	5	25	151	2049	2174	9e-32	139	MGI:1924232	RIKEN cDNA 3110035E14 gene	protein coding gene
comp64661_c0_seq2	3110035E14Rik	NR_033581	86.82	129	12	5	25	151	2049	2174	9e-32	139	MGI:1924232	RIKEN cDNA 3110035E14 gene	protein coding gene
comp64661_c0_seq3	3110035E14Rik	NM_009626	86.82	129	12	5	25	151	2049	2174	9e-32	139	MGI:1924232	RIKEN cDNA 3110035E14 gene	protein coding gene
comp64661_c0_seq4	3110035E14Rik	NM_175236	86.82	129	12	5	25	151	2049	2174	9e-32	139	MGI:1924232	RIKEN cDNA 3110035E14 gene	protein coding gene
comp81365_c0_seq1	3110035E14Rik	NR_027664	88.07	394	35	7	3	384	226	619	7e-128	457	MGI:1924232	RIKEN cDNA 3110035E14 gene	protein coding gene
comp67465_c1_seq1	3110043O21Rik	NM_134052	89.83	177	18	0	1080	1256	3017	3193	2e-58	228	MGI:1920455	RIKEN cDNA 3110043O21 gene	protein coding gene
comp68385_c4_seq1	3110043O21Rik	NM_009605	93.14	758	52	0	68	825	133	890	0	1112	MGI:1920455	RIKEN cDNA 3110043O21 gene	protein coding gene
comp68385_c4_seq2	3110043O21Rik	NM_028320	90.35	964	79	12	2005	2962	923	1878	0	1253	MGI:1920455	RIKEN cDNA 3110043O21 gene	protein coding gene
comp68385_c4_seq3	3110043O21Rik	NM_197985	90.59	1233	102	12	1770	2996	654	1878	0	1622	MGI:1920455	RIKEN cDNA 3110043O21 gene	protein coding gene
comp68385_c4_seq4	3110043O21Rik	NM_001243041	94.36	319	18	0	2005	2323	923	1241	5e-137	490	MGI:1920455	RIKEN cDNA 3110043O21 gene	protein coding gene
comp68385_c4_seq5	3110043O21Rik	NM_134079	93.03	588	41	0	1770	2357	654	1241	0	859	MGI:1920455	RIKEN cDNA 3110043O21 gene	protein coding gene
comp68385_c4_seq6	3110043O21Rik	NM_009627	93.24	1109	75	0	68	1176	133	1241	0	1633	MGI:1920455	RIKEN cDNA 3110043O21 gene	protein coding gene
comp68385_c4_seq7	3110043O21Rik	NM_182928	91.45	1754	136	12	68	1815	133	1878	0	2396	MGI:1920455	RIKEN cDNA 3110043O21 gene	protein coding gene
comp68385_c4_seq8	3110043O21Rik	NM_009628	90.35	964	79	12	824	1781	923	1878	0	1253	MGI:1920455	RIKEN cDNA 3110043O21 gene	protein coding gene
comp66880_c3_seq1	3110052M02Rik	NM_175028	79.77	440	72	13	146	575	556	988	3e-81	303	MGI:1920479	RIKEN cDNA 3110052M02 gene	protein coding gene
comp66880_c3_seq12	3110052M02Rik	NM_001005419	79.77	440	72	13	425	854	556	988	4e-81	303	MGI:1920479	RIKEN cDNA 3110052M02 gene	protein coding gene
comp66880_c3_seq14	3110052M02Rik	NM_001008533	79.77	440	72	13	240	669	556	988	3e-81	303	MGI:1920479	RIKEN cDNA 3110052M02 gene	protein coding gene
comp66880_c3_seq17	3110052M02Rik	NM_001039510	77.93	657	127	15	425	1072	556	1203	4e-108	394	MGI:1920479	RIKEN cDNA 3110052M02 gene	protein coding gene
comp66880_c3_seq19	3110052M02Rik	NM_001282945	77.93	657	127	15	240	887	556	1203	4e-108	394	MGI:1920479	RIKEN cDNA 3110052M02 gene	protein coding gene
comp66880_c3_seq21	3110052M02Rik	NM_009630	77.93	657	127	15	439	1086	556	1203	4e-108	394	MGI:1920479	RIKEN cDNA 3110052M02 gene	protein coding gene
comp66880_c3_seq22	3110052M02Rik	NM_007413	79.77	440	72	13	439	868	556	988	4e-81	303	MGI:1920479	RIKEN cDNA 3110052M02 gene	protein coding gene
comp66880_c3_seq25	3110052M02Rik	NM_028121	77.93	657	127	15	146	793	556	1203	4e-108	394	MGI:1920479	RIKEN cDNA 3110052M02 gene	protein coding gene
comp66880_c3_seq6	3110052M02Rik	NM_007414	78.02	637	126	11	142	771	556	1185	6e-107	388	MGI:1920479	RIKEN cDNA 3110052M02 gene	protein coding gene
comp70937_c1_seq11	3110052M02Rik	NM_133883	74.45	638	151	10	1	632	682	1313	8e-70	265	MGI:1920479	RIKEN cDNA 3110052M02 gene	protein coding gene
comp60707_c1_seq2	3110056K07Rik	NM_025510	90.48	315	28	2	199	512	1	314	2e-114	414	MGI:1920454	RIKEN cDNA 3110056K07 gene	lincRNA gene
comp60707_c1_seq4	3110056K07Rik	NM_001271759	90.48	315	28	2	199	512	1	314	7e-115	414	MGI:1920454	RIKEN cDNA 3110056K07 gene	lincRNA gene
comp60707_c1_seq6	3110056K07Rik	NM_001271760	90.48	315	28	2	199	512	1	314	2e-114	414	MGI:1920454	RIKEN cDNA 3110056K07 gene	lincRNA gene
comp69863_c0_seq1	3110057O12Rik	NM_001284381	88.64	1769	165	26	32	1776	361	2117	0	2121	MGI:1915468	RIKEN cDNA 3110057O12 gene	protein coding gene
comp69863_c0_seq10	3110057O12Rik	NM_007417	87.47	1476	149	26	57	1508	654	2117	0	1668	MGI:1915468	RIKEN cDNA 3110057O12 gene	protein coding gene
comp69863_c0_seq2	3110057O12Rik	NM_009633	87.47	1476	149	26	57	1508	654	2117	0	1668	MGI:1915468	RIKEN cDNA 3110057O12 gene	protein coding gene
comp69863_c0_seq3	3110057O12Rik	NM_007418	88.64	1769	165	26	32	1776	361	2117	0	2121	MGI:1915468	RIKEN cDNA 3110057O12 gene	protein coding gene
comp69863_c0_seq4	3110057O12Rik	NM_007419	88.14	2116	207	32	3	2088	16	2117	0	2477	MGI:1915468	RIKEN cDNA 3110057O12 gene	protein coding gene
comp69863_c0_seq5	3110057O12Rik	NM_007420	87.56	1495	150	26	578	2048	635	2117	0	1698	MGI:1915468	RIKEN cDNA 3110057O12 gene	protein coding gene
comp69863_c0_seq6	3110057O12Rik	NM_013462	87.56	1495	150	26	890	2360	635	2117	0	1698	MGI:1915468	RIKEN cDNA 3110057O12 gene	protein coding gene
comp69863_c0_seq7	3110057O12Rik	NM_130863	88.14	2116	207	32	3	2088	16	2117	0	2477	MGI:1915468	RIKEN cDNA 3110057O12 gene	protein coding gene
comp69863_c0_seq8	3110057O12Rik	NM_001285806	87.56	1495	150	26	578	2048	635	2117	0	1698	MGI:1915468	RIKEN cDNA 3110057O12 gene	protein coding gene
comp69863_c0_seq9	3110057O12Rik	NM_177078	87.56	1495	150	26	890	2360	635	2117	0	1698	MGI:1915468	RIKEN cDNA 3110057O12 gene	protein coding gene
comp65735_c0_seq1	3110062M04Rik	NM_019822	79.03	639	85	27	279	894	250	862	8e-108	392	MGI:1925662	RIKEN cDNA 3110062M04 gene	protein coding gene
comp65735_c0_seq10	3110062M04Rik	NM_009634	79.03	639	85	27	188	803	250	862	8e-108	392	MGI:1925662	RIKEN cDNA 3110062M04 gene	protein coding gene
comp65735_c0_seq11	3110062M04Rik	NM_007422	76.99	830	116	42	60	863	82	862	1e-111	405	MGI:1925662	RIKEN cDNA 3110062M04 gene	protein coding gene
comp65735_c0_seq12	3110062M04Rik	NM_007421	77.78	639	77	33	188	787	250	862	5e-90	333	MGI:1925662	RIKEN cDNA 3110062M04 gene	protein coding gene
comp65735_c0_seq2	3110062M04Rik	NM_009636	79.03	639	85	27	279	894	250	862	8e-108	392	MGI:1925662	RIKEN cDNA 3110062M04 gene	protein coding gene
comp65735_c0_seq3	3110062M04Rik	NM_001005605	76.02	830	108	48	60	847	82	862	6e-94	346	MGI:1925662	RIKEN cDNA 3110062M04 gene	protein coding gene
comp65735_c0_seq4	3110062M04Rik	NM_178803	77.78	639	77	33	188	787	250	862	5e-90	333	MGI:1925662	RIKEN cDNA 3110062M04 gene	protein coding gene
comp65735_c0_seq5	3110062M04Rik	NM_026531	76.02	830	108	48	60	847	82	862	6e-94	346	MGI:1925662	RIKEN cDNA 3110062M04 gene	protein coding gene
comp65735_c0_seq6	3110062M04Rik	NM_010347	77.78	639	77	33	279	878	250	862	5e-90	333	MGI:1925662	RIKEN cDNA 3110062M04 gene	protein coding gene
comp65735_c0_seq7	3110062M04Rik	NM_027373	76.99	830	116	42	60	863	82	862	1e-111	405	MGI:1925662	RIKEN cDNA 3110062M04 gene	protein coding gene
comp65735_c0_seq8	3110062M04Rik	NM_178928	79.03	639	85	27	188	803	250	862	7e-108	392	MGI:1925662	RIKEN cDNA 3110062M04 gene	protein coding gene
comp65735_c0_seq9	3110062M04Rik	NM_001177797	77.78	639	77	33	279	878	250	862	5e-90	333	MGI:1925662	RIKEN cDNA 3110062M04 gene	protein coding gene
comp65649_c0_seq1	3110082I17Rik	NM_001080798	88.97	281	30	1	256	535	196	476	7e-94	346	MGI:1920462	RIKEN cDNA 3110082I17 gene	protein coding gene
comp65649_c0_seq2	3110082I17Rik	NM_133919	88.97	281	30	1	116	395	196	476	6e-94	346	MGI:1920462	RIKEN cDNA 3110082I17 gene	protein coding gene
comp65649_c0_seq3	3110082I17Rik	NM_010678	85.62	459	66	0	116	574	196	654	5e-135	483	MGI:1920462	RIKEN cDNA 3110082I17 gene	protein coding gene
comp65649_c0_seq4	3110082I17Rik	NM_033565	85.62	459	66	0	256	714	196	654	5e-135	483	MGI:1920462	RIKEN cDNA 3110082I17 gene	protein coding gene
comp65649_c0_seq5	3110082I17Rik	NM_054070	81.76	636	106	6	1	631	24	654	3e-147	523	MGI:1920462	RIKEN cDNA 3110082I17 gene	protein coding gene
comp65649_c0_seq6	3110082I17Rik	NM_027130	82.31	458	70	7	1	452	24	476	4e-106	387	MGI:1920462	RIKEN cDNA 3110082I17 gene	protein coding gene
comp44355_c0_seq1	3632451O06Rik	NM_145146	89.08	238	26	0	1287	1524	1725	1962	7e-79	296	MGI:1914669	RIKEN cDNA 3632451O06 gene	protein coding gene
comp44355_c0_seq2	3632451O06Rik	NM_027827	79.7	1783	315	27	1	1767	211	1962	0	1243	MGI:1914669	RIKEN cDNA 3632451O06 gene	protein coding gene
comp44355_c1_seq1	3632451O06Rik	NM_007423	88.37	490	57	0	2	491	1949	2438	1e-167	590	MGI:1914669	RIKEN cDNA 3632451O06 gene	protein coding gene
comp36057_c0_seq1	3830406C13Rik	NM_181411	86.73	422	56	0	1	422	15	436	3e-131	470	MGI:1917937	RIKEN cDNA 3830406C13 gene	protein coding gene
comp36057_c0_seq2	3830406C13Rik	NM_001005847	86.2	384	53	0	274	657	132	515	5e-115	416	MGI:1917937	RIKEN cDNA 3830406C13 gene	protein coding gene
comp77782_c0_seq1	3830406C13Rik	NM_001037136	89.73	263	19	3	1	263	1802	2056	1e-89	329	MGI:1917937	RIKEN cDNA 3830406C13 gene	protein coding gene
comp82849_c0_seq1	3830406C13Rik	NM_178119	91.05	190	16	1	1	190	2053	2241	2e-67	255	MGI:1917937	RIKEN cDNA 3830406C13 gene	protein coding gene
comp94725_c0_seq1	3830406C13Rik	NM_001033263	81.22	213	30	9	6	209	1328	1539	9e-40	163	MGI:1917937	RIKEN cDNA 3830406C13 gene	protein coding gene
comp48532_c0_seq1	4632415L05Rik	NM_001256431	87.5	88	11	0	212	299	985	1072	4e-21	102	MGI:1918058	RIKEN cDNA 4632415L05 gene	unclassified gene
comp48532_c0_seq2	4632415L05Rik	NM_139153	87.5	88	11	0	111	198	985	1072	3e-21	102	MGI:1918058	RIKEN cDNA 4632415L05 gene	unclassified gene
comp63103_c0_seq1	4632428N05Rik	NM_178630	84.23	1313	173	22	31	1330	74	1365	0	1247	MGI:1921298	RIKEN cDNA 4632428N05 gene	protein coding gene
comp68429_c0_seq1	4632434I11Rik	NM_001048192	81.64	2882	455	38	370	3227	251	3082	0	2324	MGI:1921291	RIKEN cDNA 4632434I11 gene	protein coding gene
comp68429_c0_seq2	4632434I11Rik	NM_174849	81.57	2751	435	36	371	3098	381	3082	0	2206	MGI:1921291	RIKEN cDNA 4632434I11 gene	protein coding gene
comp66262_c0_seq1	4833420G17Rik	NM_001271423	84.54	964	123	17	126	1074	1617	2569	0	931	MGI:1914642	RIKEN cDNA 4833420G17 gene	protein coding gene
comp66262_c0_seq3	4833420G17Rik	NM_010472	85.46	1162	143	17	1	1147	1419	2569	0	1186	MGI:1914642	RIKEN cDNA 4833420G17 gene	protein coding gene
comp40876_c0_seq1	4833422C13Rik	NM_178162	80	185	35	2	5	188	1772	1589	6e-31	135	MGI:3603826	RIKEN cDNA 4833422C13 gene	unclassified non-coding RNA gene
comp53824_c0_seq1	4833439L19Rik	NM_025630	84.45	1685	209	32	4	1653	46	1712	0	1611	MGI:1921162	RIKEN cDNA 4833439L19 gene	protein coding gene
comp68281_c3_seq14	4921507L20Rik	NM_023538	86.43	575	42	21	1133	1675	571	1	3e-169	597	MGI:1918102	RIKEN cDNA 4921507L20 gene	unclassified non-coding RNA gene
comp68281_c3_seq16	4921507L20Rik	NM_001081326	86.43	575	42	21	1087	1629	571	1	3e-169	597	MGI:1918102	RIKEN cDNA 4921507L20 gene	unclassified non-coding RNA gene
comp68281_c3_seq17	4921507L20Rik	NM_001081408	86.43	575	42	21	761	1303	571	1	3e-169	597	MGI:1918102	RIKEN cDNA 4921507L20 gene	unclassified non-coding RNA gene
comp68281_c3_seq21	4921507L20Rik	NM_178767	88.35	575	42	18	761	1314	571	1	0	667	MGI:1918102	RIKEN cDNA 4921507L20 gene	unclassified non-coding RNA gene
comp68281_c3_seq26	4921507L20Rik	NM_153403	88.35	575	42	18	1237	1790	571	1	0	667	MGI:1918102	RIKEN cDNA 4921507L20 gene	unclassified non-coding RNA gene
comp68281_c3_seq4	4921507L20Rik	NM_153178	88.35	575	42	18	1087	1640	571	1	0	667	MGI:1918102	RIKEN cDNA 4921507L20 gene	unclassified non-coding RNA gene
comp68281_c3_seq8	4921507L20Rik	NM_153402	88.35	575	42	18	1133	1686	571	1	0	667	MGI:1918102	RIKEN cDNA 4921507L20 gene	unclassified non-coding RNA gene
comp68281_c3_seq9	4921507L20Rik	NM_153177	86.43	575	42	21	1237	1779	571	1	3e-169	597	MGI:1918102	RIKEN cDNA 4921507L20 gene	unclassified non-coding RNA gene
comp67598_c0_seq2	4921507P07Rik	NM_001163379	86.68	1231	136	19	885	2107	1122	2332	0	1339	MGI:1918071	RIKEN cDNA 4921507P07 gene	protein coding gene
comp67598_c0_seq3	4921507P07Rik	NM_026212	86.97	959	124	1	18	976	164	1121	0	1077	MGI:1918071	RIKEN cDNA 4921507P07 gene	protein coding gene
comp67598_c0_seq4	4921507P07Rik	NM_053014	86.8	2190	261	19	18	2200	164	2332	0	2418	MGI:1918071	RIKEN cDNA 4921507P07 gene	protein coding gene
comp67260_c0_seq1	4921524J17Rik	NM_026644	86.92	1567	154	34	6	1533	38	1592	0	1711	MGI:1913964	RIKEN cDNA 4921524J17 gene	protein coding gene
comp67260_c0_seq2	4921524J17Rik	NM_026792	84.69	1143	124	34	129	1232	365	1495	0	1094	MGI:1913964	RIKEN cDNA 4921524J17 gene	protein coding gene
comp54927_c1_seq1	4922502D21Rik	NM_018743	74.04	628	144	17	7	626	57	673	5e-62	239	MGI:2685920	RIKEN cDNA 4922502D21 gene	protein coding gene
comp65633_c0_seq1	4930402H24Rik	NM_172715	87.51	4642	464	72	14	4585	215	4810	0	5252	MGI:1923029	RIKEN cDNA 4930402H24 gene	protein coding gene
comp65633_c0_seq2	4930402H24Rik	NM_172666	87.63	4720	469	72	1	4650	136	4810	0	5374	MGI:1923029	RIKEN cDNA 4930402H24 gene	protein coding gene
comp65633_c0_seq3	4930402H24Rik	NM_021604	92.21	1117	87	0	1	1117	136	1252	0	1581	MGI:1923029	RIKEN cDNA 4930402H24 gene	protein coding gene
comp65633_c0_seq4	4930402H24Rik	NM_001271806	86.14	3527	374	71	24	3480	1329	4810	0	3698	MGI:1923029	RIKEN cDNA 4930402H24 gene	protein coding gene
comp65633_c0_seq5	4930402H24Rik	NM_007428	92.1	1038	82	0	14	1051	215	1252	0	1463	MGI:1923029	RIKEN cDNA 4930402H24 gene	protein coding gene
comp52604_c1_seq1	4930412O13Rik	NM_001048008	80.75	322	46	12	231	548	611	920	1e-61	237	MGI:1921185	RIKEN cDNA 4930412O13 gene	protein coding gene
comp48734_c0_seq1	4930414L22Rik	NM_001284218	82.54	315	41	10	3	307	327	17	2e-69	265	MGI:1925358	RIKEN cDNA 4930414L22 gene	unclassified non-coding RNA gene
comp41755_c2_seq1	4930426D05Rik	NM_001284219	98.52	271	3	1	87	357	530	799	5e-134	477	MGI:1921894	RIKEN cDNA 4930426D05 gene	pseudogene
comp68976_c2_seq1	4930427A07Rik	NM_023328	87.08	1254	160	2	10	1262	55	1307	0	1417	MGI:2144738	RIKEN cDNA 4930427A07 gene	protein coding gene
comp68976_c2_seq2	4930427A07Rik	NM_177322	87.08	1254	160	2	10	1262	55	1307	0	1417	MGI:2144738	RIKEN cDNA 4930427A07 gene	protein coding gene
comp63377_c1_seq1	4930430F08Rik	NM_175086	84.79	1756	211	40	60	1789	93	1818	0	1712	MGI:1921197	RIKEN cDNA 4930430F08 gene	protein coding gene
comp63377_c1_seq3	4930430F08Rik	NM_007429	82.41	1086	135	40	143	1202	763	1818	0	896	MGI:1921197	RIKEN cDNA 4930430F08 gene	protein coding gene
comp63377_c1_seq4	4930430F08Rik	NM_009642	82.41	1086	135	40	116	1175	763	1818	0	896	MGI:1921197	RIKEN cDNA 4930430F08 gene	protein coding gene
comp69269_c0_seq1	4930432K21Rik	NM_001276710	78.4	1662	259	62	499	2121	358	1958	0	989	MGI:1921916	RIKEN cDNA 4930432K21 gene	protein coding gene
comp69269_c0_seq10	4930432K21Rik	NM_001031851	78.39	1666	260	62	117	1743	354	1958	0	990	MGI:1921916	RIKEN cDNA 4930432K21 gene	protein coding gene
comp69269_c0_seq11	4930432K21Rik	NM_026375	78.4	1662	259	62	499	2121	358	1958	0	989	MGI:1921916	RIKEN cDNA 4930432K21 gene	protein coding gene
comp69269_c0_seq12	4930432K21Rik	NM_016661	78.79	1952	302	72	499	2405	358	2242	0	1208	MGI:1921916	RIKEN cDNA 4930432K21 gene	protein coding gene
comp69269_c0_seq13	4930432K21Rik	NM_145542	77.98	1449	225	57	167	1580	569	1958	0	822	MGI:1921916	RIKEN cDNA 4930432K21 gene	protein coding gene
comp69269_c0_seq14	4930432K21Rik	NM_001171000	78.4	1662	259	62	499	2121	358	1958	0	989	MGI:1921916	RIKEN cDNA 4930432K21 gene	protein coding gene
comp69269_c0_seq15	4930432K21Rik	NM_146155	78.39	1666	260	62	117	1743	354	1958	0	990	MGI:1921916	RIKEN cDNA 4930432K21 gene	protein coding gene
comp69269_c0_seq16	4930432K21Rik	NM_026203	78.4	1662	259	62	499	2121	358	1958	0	989	MGI:1921916	RIKEN cDNA 4930432K21 gene	protein coding gene
comp69269_c0_seq17	4930432K21Rik	NM_009643	77.98	1449	225	57	167	1580	569	1958	0	822	MGI:1921916	RIKEN cDNA 4930432K21 gene	protein coding gene
comp69269_c0_seq18	4930432K21Rik	NM_013464	78.39	1666	260	62	117	1743	354	1958	0	990	MGI:1921916	RIKEN cDNA 4930432K21 gene	protein coding gene
comp69269_c0_seq19	4930432K21Rik	NM_146036	77.98	1449	225	57	167	1580	569	1958	0	822	MGI:1921916	RIKEN cDNA 4930432K21 gene	protein coding gene
comp69269_c0_seq2	4930432K21Rik	NM_172391	78.39	1666	260	62	117	1743	354	1958	0	990	MGI:1921916	RIKEN cDNA 4930432K21 gene	protein coding gene
comp69269_c0_seq20	4930432K21Rik	NM_133245	77.98	1449	225	57	167	1580	569	1958	0	822	MGI:1921916	RIKEN cDNA 4930432K21 gene	protein coding gene
comp69269_c0_seq21	4930432K21Rik	NM_172923	78.39	1666	260	62	117	1743	354	1958	0	990	MGI:1921916	RIKEN cDNA 4930432K21 gene	protein coding gene
comp69269_c0_seq22	4930432K21Rik	NM_178885	77.98	1449	225	57	167	1580	569	1958	0	822	MGI:1921916	RIKEN cDNA 4930432K21 gene	protein coding gene
comp69269_c0_seq23	4930432K21Rik	NM_172381	78.49	1739	268	67	167	1864	569	2242	0	1042	MGI:1921916	RIKEN cDNA 4930432K21 gene	protein coding gene
comp69269_c0_seq24	4930432K21Rik	NM_144821	78.4	1662	259	62	499	2121	358	1958	0	989	MGI:1921916	RIKEN cDNA 4930432K21 gene	protein coding gene
comp69269_c0_seq25	4930432K21Rik	NM_001002895	78.51	1764	275	65	117	1839	354	2054	0	1062	MGI:1921916	RIKEN cDNA 4930432K21 gene	protein coding gene
comp69269_c0_seq26	4930432K21Rik	NR_027907	78.52	1760	274	65	499	2217	358	2054	0	1061	MGI:1921916	RIKEN cDNA 4930432K21 gene	protein coding gene
comp69269_c0_seq27	4930432K21Rik	NM_001039220	78.39	1666	260	62	117	1743	354	1958	0	990	MGI:1921916	RIKEN cDNA 4930432K21 gene	protein coding gene
comp69269_c0_seq28	4930432K21Rik	NR_028364	78.78	1956	303	72	117	2027	354	2242	0	1210	MGI:1921916	RIKEN cDNA 4930432K21 gene	protein coding gene
comp69269_c0_seq29	4930432K21Rik	NM_001085515	78.39	1666	260	62	117	1743	354	1958	0	990	MGI:1921916	RIKEN cDNA 4930432K21 gene	protein coding gene
comp69269_c0_seq3	4930432K21Rik	NM_178901	78.4	1662	259	62	499	2121	358	1958	0	989	MGI:1921916	RIKEN cDNA 4930432K21 gene	protein coding gene
comp69269_c0_seq30	4930432K21Rik	NR_033498	77.98	1449	225	57	167	1580	569	1958	0	822	MGI:1921916	RIKEN cDNA 4930432K21 gene	protein coding gene
comp69269_c0_seq4	4930432K21Rik	NM_178906	78.39	1666	260	62	117	1743	354	1958	0	990	MGI:1921916	RIKEN cDNA 4930432K21 gene	protein coding gene
comp69269_c0_seq5	4930432K21Rik	NM_133818	78.4	1662	259	62	499	2121	358	1958	0	989	MGI:1921916	RIKEN cDNA 4930432K21 gene	protein coding gene
comp69269_c0_seq6	4930432K21Rik	NM_145489	78.4	1662	259	62	499	2121	358	1958	0	989	MGI:1921916	RIKEN cDNA 4930432K21 gene	protein coding gene
comp69269_c0_seq7	4930432K21Rik	NM_001256515	77.98	1449	225	57	167	1580	569	1958	0	822	MGI:1921916	RIKEN cDNA 4930432K21 gene	protein coding gene
comp69269_c0_seq8	4930432K21Rik	NM_134149	77.98	1449	225	57	167	1580	569	1958	0	822	MGI:1921916	RIKEN cDNA 4930432K21 gene	protein coding gene
comp69269_c0_seq9	4930432K21Rik	NM_001033139	78.15	1547	240	60	167	1676	569	2054	0	894	MGI:1921916	RIKEN cDNA 4930432K21 gene	protein coding gene
comp70780_c0_seq11	4930444G20Rik	NM_001167831	81.48	864	151	7	2220	3075	761	1623	0	701	MGI:2149738	RIKEN cDNA 4930444G20 gene	protein coding gene
comp70780_c0_seq25	4930444G20Rik	NM_001207021	81.48	864	151	7	2163	3018	761	1623	0	701	MGI:2149738	RIKEN cDNA 4930444G20 gene	protein coding gene
comp70780_c0_seq29	4930444G20Rik	NR_027236	81.48	864	151	7	2020	2875	761	1623	0	701	MGI:2149738	RIKEN cDNA 4930444G20 gene	protein coding gene
comp70780_c0_seq30	4930444G20Rik	NM_009645	81.48	864	151	7	2375	3230	761	1623	0	701	MGI:2149738	RIKEN cDNA 4930444G20 gene	protein coding gene
comp70780_c0_seq4	4930444G20Rik	NM_181732	81.48	864	151	7	2346	3201	761	1623	0	701	MGI:2149738	RIKEN cDNA 4930444G20 gene	protein coding gene
comp70780_c0_seq5	4930444G20Rik	NM_019467	81.48	864	151	7	2146	3001	761	1623	0	701	MGI:2149738	RIKEN cDNA 4930444G20 gene	protein coding gene
comp76131_c0_seq1	4930444P10Rik	NM_145144	81.03	348	49	12	1	335	364	707	5e-69	261	MGI:1923049	RIKEN cDNA 4930444P10 gene	protein coding gene
comp30549_c0_seq1	4930451G09Rik	NM_012019	86.46	288	39	0	4	291	996	1283	1e-85	316	MGI:1921934	RIKEN cDNA 4930451G09 gene	protein coding gene
comp27971_c0_seq1	4930452B06Rik	NM_001039194	96.15	208	8	0	1	208	363	570	4e-93	340	MGI:1926154	RIKEN cDNA 4930452B06 gene	protein coding gene
comp63566_c0_seq1	4930452B06Rik	NM_178058	81.98	1365	187	42	685	2023	1351	2682	0	1103	MGI:1926154	RIKEN cDNA 4930452B06 gene	protein coding gene
comp63566_c0_seq2	4930452B06Rik	NM_175178	81.94	1329	182	41	651	1954	1387	2682	0	1072	MGI:1926154	RIKEN cDNA 4930452B06 gene	protein coding gene
comp68993_c1_seq1	4930453N24Rik	NM_025446	88.66	1138	120	8	574	1710	202	1331	0	1378	MGI:1914859	RIKEN cDNA 4930453N24 gene	protein coding gene
comp68993_c1_seq2	4930453N24Rik	NM_172393	88.66	1138	120	8	346	1482	202	1331	0	1378	MGI:1914859	RIKEN cDNA 4930453N24 gene	protein coding gene
comp68993_c1_seq3	4930453N24Rik	NM_001162970	89.32	1339	133	9	29	1365	1	1331	0	1672	MGI:1914859	RIKEN cDNA 4930453N24 gene	protein coding gene
comp67806_c1_seq1	4930503B20Rik	NM_001013779	94.67	169	9	0	396	564	843	1011	7e-69	263	MGI:1922264	RIKEN cDNA 4930503B20 gene	protein coding gene
comp67806_c1_seq10	4930503B20Rik	NM_007926	94.67	169	9	0	307	475	843	1011	7e-69	263	MGI:1922264	RIKEN cDNA 4930503B20 gene	protein coding gene
comp67806_c1_seq12	4930503B20Rik	NM_001172146	94.67	169	9	0	131	299	843	1011	6e-69	263	MGI:1922264	RIKEN cDNA 4930503B20 gene	protein coding gene
comp67806_c1_seq13	4930503B20Rik	NM_001276284	94.67	169	9	0	396	564	843	1011	7e-69	263	MGI:1922264	RIKEN cDNA 4930503B20 gene	protein coding gene
comp67806_c1_seq14	4930503B20Rik	NM_010590	94.67	169	9	0	307	475	843	1011	7e-69	263	MGI:1922264	RIKEN cDNA 4930503B20 gene	protein coding gene
comp67806_c1_seq2	4930503B20Rik	NM_001142938	94.67	169	9	0	55	223	843	1011	6e-69	263	MGI:1922264	RIKEN cDNA 4930503B20 gene	protein coding gene
comp67806_c1_seq3	4930503B20Rik	NM_001198791	94.67	169	9	0	483	651	843	1011	8e-69	263	MGI:1922264	RIKEN cDNA 4930503B20 gene	protein coding gene
comp67806_c1_seq5	4930503B20Rik	NM_001198792	94.67	169	9	0	483	651	843	1011	8e-69	263	MGI:1922264	RIKEN cDNA 4930503B20 gene	protein coding gene
comp67806_c1_seq6	4930503B20Rik	NM_001045524	94.67	169	9	0	55	223	843	1011	6e-69	263	MGI:1922264	RIKEN cDNA 4930503B20 gene	protein coding gene
comp67806_c1_seq8	4930503B20Rik	NM_001033966	94.67	169	9	0	131	299	843	1011	6e-69	263	MGI:1922264	RIKEN cDNA 4930503B20 gene	protein coding gene
comp70237_c1_seq1	4930503L19Rik	NM_016895	83.78	678	98	9	1218	1886	1615	2289	1e-179	632	MGI:1922045	RIKEN cDNA 4930503L19 gene	protein coding gene
comp70237_c1_seq10	4930503L19Rik	NM_021299	84.11	711	101	9	984	1685	1582	2289	0	676	MGI:1922045	RIKEN cDNA 4930503L19 gene	protein coding gene
comp70237_c1_seq11	4930503L19Rik	NM_009647	81.13	1828	278	36	386	2184	500	2289	0	1402	MGI:1922045	RIKEN cDNA 4930503L19 gene	protein coding gene
comp70237_c1_seq12	4930503L19Rik	NM_001081277	84.04	708	101	9	1987	2685	1585	2289	0	671	MGI:1922045	RIKEN cDNA 4930503L19 gene	protein coding gene
comp70237_c1_seq14	4930503L19Rik	NM_027592	84.02	707	101	9	1218	1915	1586	2289	0	669	MGI:1922045	RIKEN cDNA 4930503L19 gene	protein coding gene
comp70237_c1_seq15	4930503L19Rik	NM_030187	84.11	711	101	9	1233	1934	1582	2289	0	676	MGI:1922045	RIKEN cDNA 4930503L19 gene	protein coding gene
comp70237_c1_seq16	4930503L19Rik	NM_001042541	84.02	707	101	9	990	1687	1586	2289	0	669	MGI:1922045	RIKEN cDNA 4930503L19 gene	protein coding gene
comp70237_c1_seq17	4930503L19Rik	NR_104310	82.42	1502	212	27	930	2417	826	2289	0	1264	MGI:1922045	RIKEN cDNA 4930503L19 gene	protein coding gene
comp70237_c1_seq2	4930503L19Rik	NM_019921	80.11	1051	175	18	391	1421	500	1536	0	752	MGI:1922045	RIKEN cDNA 4930503L19 gene	protein coding gene
comp70237_c1_seq3	4930503L19Rik	NM_001164503	84.02	707	101	9	969	1666	1586	2289	0	669	MGI:1922045	RIKEN cDNA 4930503L19 gene	protein coding gene
comp70237_c1_seq4	4930503L19Rik	NM_031185	81.13	1828	278	36	370	2168	500	2289	0	1402	MGI:1922045	RIKEN cDNA 4930503L19 gene	protein coding gene
comp70237_c1_seq5	4930503L19Rik	NM_029332	83.78	678	98	9	985	1653	1615	2289	1e-179	632	MGI:1922045	RIKEN cDNA 4930503L19 gene	protein coding gene
comp70237_c1_seq6	4930503L19Rik	NM_001081956	84.02	707	101	9	15	712	1586	2289	0	669	MGI:1922045	RIKEN cDNA 4930503L19 gene	protein coding gene
comp70237_c1_seq7	4930503L19Rik	NM_001035532	84.11	711	101	9	1000	1701	1582	2289	0	676	MGI:1922045	RIKEN cDNA 4930503L19 gene	protein coding gene
comp70237_c1_seq8	4930503L19Rik	NM_009649	83.78	678	98	9	969	1637	1615	2289	1e-179	632	MGI:1922045	RIKEN cDNA 4930503L19 gene	protein coding gene
comp70237_c1_seq9	4930503L19Rik	NM_009650	80.11	1051	175	18	370	1400	500	1536	0	752	MGI:1922045	RIKEN cDNA 4930503L19 gene	protein coding gene
comp42731_c0_seq1	4930506C21Rik	NM_001101471	91.07	112	9	1	211	322	974	864	3e-35	150	MGI:1922310	RIKEN cDNA 4930506C21 gene	unclassified non-coding RNA gene
comp42731_c0_seq3	4930506C21Rik	NM_018747	91.07	112	9	1	28	139	974	864	2e-35	150	MGI:1922310	RIKEN cDNA 4930506C21 gene	unclassified non-coding RNA gene
comp42731_c0_seq4	4930506C21Rik	NM_019774	91.07	112	9	1	28	139	974	864	7e-36	150	MGI:1922310	RIKEN cDNA 4930506C21 gene	unclassified non-coding RNA gene
comp42731_c0_seq5	4930506C21Rik	NM_017476	91.07	112	9	1	211	322	974	864	1e-35	150	MGI:1922310	RIKEN cDNA 4930506C21 gene	unclassified non-coding RNA gene
comp67341_c0_seq1	4930506M07Rik	NM_194462	88.34	2435	241	26	2	2416	436	2847	0	2883	MGI:1918903	RIKEN cDNA 4930506M07 gene	protein coding gene
comp69920_c2_seq10	4930506M07Rik	NM_020616	86.57	551	51	20	5260	5805	3406	3938	1e-165	586	MGI:1918903	RIKEN cDNA 4930506M07 gene	protein coding gene
comp27976_c0_seq1	4930513N10Rik	NM_023423	77.5	569	77	27	24	557	756	1308	9e-79	294	MGI:2443064	RIKEN cDNA 4930513N10 gene	unclassified non-coding RNA gene
comp64255_c1_seq1	4930523C07Rik	NM_001007589	76.2	1227	175	71	1143	2284	2025	3219	5e-152	540	MGI:1914897	RIKEN cDNA 4930523C07 gene	protein coding gene
comp64255_c1_seq2	4930523C07Rik	NM_001045514	76.2	1227	175	71	1168	2309	2025	3219	5e-152	540	MGI:1914897	RIKEN cDNA 4930523C07 gene	protein coding gene
comp37965_c0_seq1	4930529M08Rik	NM_021473	88.75	569	64	0	30	598	64	632	0	697	MGI:1926024	RIKEN cDNA 4930529M08 gene	protein coding gene
comp37965_c0_seq2	4930529M08Rik	NM_172398	89.62	424	44	0	22	445	209	632	8e-153	540	MGI:1926024	RIKEN cDNA 4930529M08 gene	protein coding gene
comp93614_c0_seq1	4930529M08Rik	NM_009731	83.19	119	14	6	31	143	984	866	7e-22	104	MGI:1926024	RIKEN cDNA 4930529M08 gene	protein coding gene
comp59910_c0_seq1	4930539E08Rik	NM_008012	81.74	241	40	3	399	637	3090	3328	8e-50	198	MGI:1925441	RIKEN cDNA 4930539E08 gene	protein coding gene
comp59910_c0_seq2	4930539E08Rik	NM_134072	81.74	241	40	3	546	784	3090	3328	1e-49	198	MGI:1925441	RIKEN cDNA 4930539E08 gene	protein coding gene
comp68179_c4_seq1	4930539E08Rik	NM_134066	85.98	107	14	1	9	114	3303	3197	2e-24	113	MGI:1925441	RIKEN cDNA 4930539E08 gene	protein coding gene
comp68179_c4_seq5	4930539E08Rik	NM_001013785	85.98	107	14	1	9	114	3303	3197	3e-24	113	MGI:1925441	RIKEN cDNA 4930539E08 gene	protein coding gene
comp70640_c3_seq1	4930539E08Rik	NM_029901	82.61	138	22	2	254	390	3352	3216	1e-25	121	MGI:1925441	RIKEN cDNA 4930539E08 gene	protein coding gene
comp70640_c3_seq2	4930539E08Rik	NM_030611	81.62	136	23	2	254	388	3352	3218	6e-23	111	MGI:1925441	RIKEN cDNA 4930539E08 gene	protein coding gene
comp70640_c3_seq3	4930539E08Rik	NM_145364	82.61	138	22	2	254	390	3352	3216	8e-26	121	MGI:1925441	RIKEN cDNA 4930539E08 gene	protein coding gene
comp70640_c3_seq5	4930539E08Rik	NM_018859	82.61	138	22	2	254	390	3352	3216	8e-26	121	MGI:1925441	RIKEN cDNA 4930539E08 gene	protein coding gene
comp57040_c0_seq1	4930544D05Rik	NM_025337	88.84	224	24	1	80	302	89	312	3e-72	274	MGI:2148639	RIKEN cDNA 4930544D05 gene	protein coding gene
comp70280_c1_seq1	4930546K05Rik	NM_009652	90.22	92	9	0	2291	2382	3306	3215	7e-26	121	MGI:1925444	RIKEN cDNA 4930546K05 gene	unclassified non-coding RNA gene
comp70280_c1_seq10	4930546K05Rik	NM_001253920	90.22	92	9	0	3642	3733	3306	3215	1e-25	121	MGI:1925444	RIKEN cDNA 4930546K05 gene	unclassified non-coding RNA gene
comp70280_c1_seq12	4930546K05Rik	NM_026270	90.22	92	9	0	1698	1789	3306	3215	6e-26	121	MGI:1925444	RIKEN cDNA 4930546K05 gene	unclassified non-coding RNA gene
comp70280_c1_seq13	4930546K05Rik	NM_001110208	90.22	92	9	0	2148	2239	3306	3215	7e-26	121	MGI:1925444	RIKEN cDNA 4930546K05 gene	unclassified non-coding RNA gene
comp70280_c1_seq19	4930546K05Rik	NM_011785	90.22	92	9	0	1897	1988	3306	3215	6e-26	121	MGI:1925444	RIKEN cDNA 4930546K05 gene	unclassified non-coding RNA gene
comp70280_c1_seq2	4930546K05Rik	NM_010241	90.22	92	9	0	1841	1932	3306	3215	6e-26	121	MGI:1925444	RIKEN cDNA 4930546K05 gene	unclassified non-coding RNA gene
comp70280_c1_seq20	4930546K05Rik	NM_001276446	90.22	92	9	0	1596	1687	3306	3215	5e-26	121	MGI:1925444	RIKEN cDNA 4930546K05 gene	unclassified non-coding RNA gene
comp70280_c1_seq21	4930546K05Rik	NM_008525	90.22	92	9	0	1795	1886	3306	3215	6e-26	121	MGI:1925444	RIKEN cDNA 4930546K05 gene	unclassified non-coding RNA gene
comp70280_c1_seq22	4930546K05Rik	NM_020559	90.22	92	9	0	3893	3984	3306	3215	1e-25	121	MGI:1925444	RIKEN cDNA 4930546K05 gene	unclassified non-coding RNA gene
comp70280_c1_seq23	4930546K05Rik	NM_001102446	90.22	92	9	0	2040	2131	3306	3215	7e-26	121	MGI:1925444	RIKEN cDNA 4930546K05 gene	unclassified non-coding RNA gene
comp70280_c1_seq5	4930546K05Rik	NM_009653	90.22	92	9	0	2046	2137	3306	3215	7e-26	121	MGI:1925444	RIKEN cDNA 4930546K05 gene	unclassified non-coding RNA gene
comp67030_c1_seq1	4930563E22Rik	NM_009654	78.39	236	37	10	193	414	1909	2144	2e-32	141	MGI:1922554	RIKEN cDNA 4930563E22 gene	unclassified gene
comp67030_c1_seq10	4930563E22Rik	NM_009655	72.59	1423	215	106	193	1492	1909	3279	1e-81	305	MGI:1922554	RIKEN cDNA 4930563E22 gene	unclassified gene
comp67030_c1_seq11	4930563E22Rik	NM_145954	91.46	445	31	5	1	439	117	560	1e-171	604	MGI:1922554	RIKEN cDNA 4930563E22 gene	unclassified gene
comp67030_c1_seq12	4930563E22Rik	NM_019698	85.67	698	56	22	1	690	117	778	0	695	MGI:1922554	RIKEN cDNA 4930563E22 gene	unclassified gene
comp67030_c1_seq13	4930563E22Rik	NM_013467	91.46	445	31	5	1	439	117	560	9e-172	604	MGI:1922554	RIKEN cDNA 4930563E22 gene	unclassified gene
comp67030_c1_seq14	4930563E22Rik	NM_009022	85.67	698	56	22	1	690	117	778	0	695	MGI:1922554	RIKEN cDNA 4930563E22 gene	unclassified gene
comp67030_c1_seq15	4930563E22Rik	NM_053080	85.67	698	56	22	1	690	117	778	0	695	MGI:1922554	RIKEN cDNA 4930563E22 gene	unclassified gene
comp67030_c1_seq16	4930563E22Rik	NM_011921	91.46	445	31	5	1	439	117	560	8e-172	604	MGI:1922554	RIKEN cDNA 4930563E22 gene	unclassified gene
comp67030_c1_seq17	4930563E22Rik	NM_028270	85.67	698	56	22	1	690	117	778	0	695	MGI:1922554	RIKEN cDNA 4930563E22 gene	unclassified gene
comp67030_c1_seq2	4930563E22Rik	NM_027406	91.46	445	31	5	1	439	117	560	9e-172	604	MGI:1922554	RIKEN cDNA 4930563E22 gene	unclassified gene
comp67030_c1_seq3	4930563E22Rik	NM_153543	78.39	236	37	10	193	414	1909	2144	2e-32	141	MGI:1922554	RIKEN cDNA 4930563E22 gene	unclassified gene
comp67030_c1_seq4	4930563E22Rik	NM_009656	85.67	698	56	22	1	690	117	778	0	695	MGI:1922554	RIKEN cDNA 4930563E22 gene	unclassified gene
comp67030_c1_seq5	4930563E22Rik	NM_001112725	72.36	1125	177	86	193	1228	1909	2988	2e-59	231	MGI:1922554	RIKEN cDNA 4930563E22 gene	unclassified gene
comp67030_c1_seq6	4930563E22Rik	NM_007437	91.46	445	31	5	1	439	117	560	1e-171	604	MGI:1922554	RIKEN cDNA 4930563E22 gene	unclassified gene
comp67030_c1_seq7	4930563E22Rik	NM_026316	91.46	445	31	5	1	439	117	560	8e-172	604	MGI:1922554	RIKEN cDNA 4930563E22 gene	unclassified gene
comp67030_c1_seq8	4930563E22Rik	NM_001177438	85.67	698	56	22	1	690	117	778	0	695	MGI:1922554	RIKEN cDNA 4930563E22 gene	unclassified gene
comp67030_c1_seq9	4930563E22Rik	NM_175438	85.67	698	56	22	1	690	117	778	0	695	MGI:1922554	RIKEN cDNA 4930563E22 gene	unclassified gene
comp35143_c0_seq1	4930563M20Rik	NM_172532	85.19	108	10	3	881	986	296	399	9e-22	106	MGI:1925463	RIKEN cDNA 4930563M20 gene	unclassified non-coding RNA gene
comp68444_c5_seq1	4930578C19Rik	NM_134042	88.77	1451	145	12	72	1514	1	1441	0	1760	MGI:1923155	RIKEN cDNA 4930578C19 gene	protein coding gene
comp67336_c6_seq1	4930578E11Rik	NM_138600	86.4	125	16	1	1100	1224	529	652	2e-30	135	MGI:1925308	RIKEN cDNA 4930578E11 gene	unclassified non-coding RNA gene
comp67336_c6_seq2	4930578E11Rik	NM_178713	86.4	125	16	1	1100	1224	529	652	2e-30	135	MGI:1925308	RIKEN cDNA 4930578E11 gene	unclassified non-coding RNA gene
comp67336_c6_seq7	4930578E11Rik	NM_019993	83.87	124	18	2	1100	1222	529	651	7e-25	117	MGI:1925308	RIKEN cDNA 4930578E11 gene	unclassified non-coding RNA gene
comp65483_c0_seq1	4930579G24Rik	NM_001177307	78.05	952	146	38	238	1141	95	1031	1e-152	542	MGI:1923189	RIKEN cDNA 4930579G24 gene	protein coding gene
comp65483_c0_seq2	4930579G24Rik	NM_001177308	78.05	952	146	38	238	1141	95	1031	1e-152	542	MGI:1923189	RIKEN cDNA 4930579G24 gene	protein coding gene
comp64920_c0_seq1	4931406C07Rik	NM_007438	89.45	1100	106	9	68	1161	82	1177	0	1380	MGI:1918234	RIKEN cDNA 4931406C07 gene	protein coding gene
comp68163_c0_seq1	4931406P16Rik	NM_144903	92.33	3910	275	18	340	4234	2	3901	0	5535	MGI:1924311	RIKEN cDNA 4931406P16 gene	protein coding gene
comp93801_c0_seq1	4931409K22Rik	NM_009657	83.41	211	32	3	1	210	2948	3156	2e-48	193	MGI:3045319	RIKEN cDNA 4931409K22 gene	protein coding gene
comp67899_c0_seq1	4931414P19Rik	NM_145362	87.92	1747	203	7	336	2080	276	2016	0	2050	MGI:1921609	RIKEN cDNA 4931414P19 gene	protein coding gene
comp67899_c0_seq2	4931414P19Rik	NM_001033441	87.92	1747	203	7	251	1995	276	2016	0	2050	MGI:1921609	RIKEN cDNA 4931414P19 gene	protein coding gene
comp67899_c0_seq3	4931414P19Rik	NM_001243161	87.75	1747	206	7	287	2031	276	2016	0	2034	MGI:1921609	RIKEN cDNA 4931414P19 gene	protein coding gene
comp64937_c0_seq1	4931428F04Rik	NR_040650	84.05	702	88	18	381	1070	1419	2108	0	654	MGI:1921606	RIKEN cDNA 4931428F04 gene	protein coding gene
comp64937_c0_seq2	4931428F04Rik	NM_001142357	91.06	1365	119	1	12	1376	61	1422	0	1842	MGI:1921606	RIKEN cDNA 4931428F04 gene	protein coding gene
comp64937_c0_seq3	4931428F04Rik	NM_145477	88.66	2063	207	19	12	2062	61	2108	0	2488	MGI:1921606	RIKEN cDNA 4931428F04 gene	protein coding gene
comp70710_c0_seq1	4932416H05Rik	NM_026247	79.84	1012	128	47	1	967	148	1128	0	669	MGI:3606162	RIKEN cDNA 4932416H05 gene	unclassified non-coding RNA gene
comp70767_c2_seq1	4932438A13Rik	NR_037145	92.87	8671	599	5	130	8781	243	8913	0	12600	MGI:2444631	RIKEN cDNA 4932438A13 gene	protein coding gene
comp70767_c2_seq10	4932438A13Rik	NM_024178	92.87	8672	599	5	102	8754	242	8913	0	12600	MGI:2444631	RIKEN cDNA 4932438A13 gene	protein coding gene
comp70767_c2_seq11	4932438A13Rik	NM_019998	92.39	1420	89	5	102	1502	242	1661	0	2006	MGI:2444631	RIKEN cDNA 4932438A13 gene	protein coding gene
comp70767_c2_seq12	4932438A13Rik	NM_145939	92.87	8672	599	5	102	8754	242	8913	0	12600	MGI:2444631	RIKEN cDNA 4932438A13 gene	protein coding gene
comp70767_c2_seq13	4932438A13Rik	NM_025442	92.51	3539	241	19	1472	4994	12223	15753	0	5046	MGI:2444631	RIKEN cDNA 4932438A13 gene	protein coding gene
comp70767_c2_seq14	4932438A13Rik	NM_001081264	92.99	7333	514	0	42	7374	1581	8913	0	10700	MGI:2444631	RIKEN cDNA 4932438A13 gene	protein coding gene
comp70767_c2_seq15	4932438A13Rik	NM_199035	92.87	8671	599	5	130	8781	243	8913	0	12600	MGI:2444631	RIKEN cDNA 4932438A13 gene	protein coding gene
comp70767_c2_seq17	4932438A13Rik	NM_133981	92.39	1419	89	5	130	1529	243	1661	0	2004	MGI:2444631	RIKEN cDNA 4932438A13 gene	protein coding gene
comp70767_c2_seq18	4932438A13Rik	NM_001102565	92.87	8672	599	5	102	8754	242	8913	0	12600	MGI:2444631	RIKEN cDNA 4932438A13 gene	protein coding gene
comp70767_c2_seq19	4932438A13Rik	NM_175016	92.24	1340	85	5	130	1450	243	1582	0	1881	MGI:2444631	RIKEN cDNA 4932438A13 gene	protein coding gene
comp70767_c2_seq2	4932438A13Rik	NM_026944	92.87	8672	599	5	102	8754	242	8913	0	12600	MGI:2444631	RIKEN cDNA 4932438A13 gene	protein coding gene
comp70767_c2_seq20	4932438A13Rik	NM_028070	92.56	4395	302	20	721	5099	11368	15753	0	6281	MGI:2444631	RIKEN cDNA 4932438A13 gene	protein coding gene
comp70767_c2_seq21	4932438A13Rik	NM_172943	91.47	2109	156	20	310	2402	13653	15753	0	2876	MGI:2444631	RIKEN cDNA 4932438A13 gene	protein coding gene
comp70767_c2_seq22	4932438A13Rik	NM_198027	95.06	81	4	0	42	122	1581	1661	1e-28	128	MGI:2444631	RIKEN cDNA 4932438A13 gene	protein coding gene
comp70767_c2_seq23	4932438A13Rik	NM_025538	92.24	1341	85	5	102	1423	242	1582	0	1882	MGI:2444631	RIKEN cDNA 4932438A13 gene	protein coding gene
comp70767_c2_seq3	4932438A13Rik	NM_026303	92.72	4851	328	20	202	5036	10912	15753	0	6979	MGI:2444631	RIKEN cDNA 4932438A13 gene	protein coding gene
comp70767_c2_seq4	4932438A13Rik	NM_145223	92.99	7333	514	0	42	7374	1581	8913	0	10700	MGI:2444631	RIKEN cDNA 4932438A13 gene	protein coding gene
comp70767_c2_seq5	4932438A13Rik	NM_007440	92.51	3539	241	19	1409	4931	12223	15753	0	5046	MGI:2444631	RIKEN cDNA 4932438A13 gene	protein coding gene
comp70767_c2_seq6	4932438A13Rik	NM_145684	92.99	7333	514	0	42	7374	1581	8913	0	10700	MGI:2444631	RIKEN cDNA 4932438A13 gene	protein coding gene
comp70767_c2_seq7	4932438A13Rik	NM_009660	92.99	7333	514	0	42	7374	1581	8913	0	10700	MGI:2444631	RIKEN cDNA 4932438A13 gene	protein coding gene
comp70767_c2_seq8	4932438A13Rik	NM_009662	92.87	8671	599	5	130	8781	243	8913	0	12600	MGI:2444631	RIKEN cDNA 4932438A13 gene	protein coding gene
comp70767_c2_seq9	4932438A13Rik	NM_009663	92.87	8671	599	5	130	8781	243	8913	0	12600	MGI:2444631	RIKEN cDNA 4932438A13 gene	protein coding gene
comp13343_c0_seq1	4933408B17Rik	NM_027808	88.96	335	32	5	15	346	1784	2116	2e-113	409	MGI:3045347	RIKEN cDNA 4933408B17 gene	protein coding gene
comp69794_c0_seq1	4933411K20Rik	NM_001037294	84.04	1848	238	36	60	1883	1	1815	0	1725	MGI:1914006	RIKEN cDNA 4933411K20 gene	protein coding gene
comp54406_c1_seq1	4933426M11Rik	NM_054085	91.25	377	24	4	899	1269	4700	5073	9e-142	505	MGI:2444661	RIKEN cDNA 4933426M11 gene	protein coding gene
comp54406_c0_seq1	4933426M11Rik	NM_001287176	87.91	2208	184	47	2	2146	199	2386	0	2521	MGI:2444661	RIKEN cDNA 4933426M11 gene	protein coding gene
comp68691_c0_seq1	4933427D14Rik	NM_028717	77.87	583	77	26	458	1033	2989	3526	3e-84	315	MGI:1921727	RIKEN cDNA 4933427D14 gene	protein coding gene
comp68691_c0_seq2	4933427D14Rik	NM_001146060	86.17	347	46	2	203	548	2645	2990	1e-102	374	MGI:1921727	RIKEN cDNA 4933427D14 gene	protein coding gene
comp68691_c0_seq3	4933427D14Rik	NM_175370	84.44	649	74	9	8	630	2343	2990	7e-175	614	MGI:1921727	RIKEN cDNA 4933427D14 gene	protein coding gene
comp68691_c0_seq4	4933427D14Rik	NM_172553	80.93	928	123	28	203	1122	2645	3526	0	684	MGI:1921727	RIKEN cDNA 4933427D14 gene	protein coding gene
comp68691_c0_seq5	4933427D14Rik	NM_011568	81.3	1230	151	35	8	1204	2343	3526	0	924	MGI:1921727	RIKEN cDNA 4933427D14 gene	protein coding gene
comp68691_c0_seq6	4933427D14Rik	NM_019484	80.95	929	123	28	55	975	2644	3526	0	686	MGI:1921727	RIKEN cDNA 4933427D14 gene	protein coding gene
comp68691_c0_seq7	4933427D14Rik	NM_008537	86.21	348	46	2	55	401	2644	2990	2e-103	375	MGI:1921727	RIKEN cDNA 4933427D14 gene	protein coding gene
comp68691_c1_seq1	4933427D14Rik	NM_007443	87.2	2219	253	19	4	2209	160	2360	0	2495	MGI:1921727	RIKEN cDNA 4933427D14 gene	protein coding gene
comp68691_c1_seq2	4933427D14Rik	NM_001080754	87.78	2152	233	18	163	2302	227	2360	0	2490	MGI:1921727	RIKEN cDNA 4933427D14 gene	protein coding gene
comp68691_c1_seq3	4933427D14Rik	NM_172669	87.4	1286	146	9	19	1302	1089	2360	0	1463	MGI:1921727	RIKEN cDNA 4933427D14 gene	protein coding gene
comp58777_c0_seq2	4933430I17Rik	NM_007444	80.73	1038	175	16	136	1167	28	1046	0	785	MGI:3045314	RIKEN cDNA 4933430I17 gene	protein coding gene
comp58777_c0_seq5	4933430I17Rik	NM_027908	80.73	1038	175	16	309	1340	28	1046	0	785	MGI:3045314	RIKEN cDNA 4933430I17 gene	protein coding gene
comp27379_c0_seq1	4933433C11Rik	NM_172935	87.38	301	38	0	1	301	539	839	1e-94	346	MGI:1921722	RIKEN cDNA 4933433C11 gene	protein coding gene
comp57475_c0_seq1	4933434E20Rik	NM_175179	85.82	1213	127	21	129	1331	336	1513	0	1245	MGI:1914027	RIKEN cDNA 4933434E20 gene	protein coding gene
comp67825_c2_seq1	5031414D18Rik	NM_011787	80.24	2460	383	53	208	2617	142	2548	0	1755	MGI:2685590	RIKEN cDNA 5031414D18 gene	protein coding gene
comp67825_c2_seq10	5031414D18Rik	NM_144547	82.91	1018	124	20	1382	2360	1542	2548	0	870	MGI:2685590	RIKEN cDNA 5031414D18 gene	protein coding gene
comp67825_c2_seq2	5031414D18Rik	NM_001005421	80.24	2460	383	53	158	2567	142	2548	0	1755	MGI:2685590	RIKEN cDNA 5031414D18 gene	protein coding gene
comp67825_c2_seq5	5031414D18Rik	NM_146137	82.91	1018	124	20	1035	2013	1542	2548	0	870	MGI:2685590	RIKEN cDNA 5031414D18 gene	protein coding gene
comp67825_c2_seq7	5031414D18Rik	NM_178114	82.91	1018	124	20	59	1037	1542	2548	0	870	MGI:2685590	RIKEN cDNA 5031414D18 gene	protein coding gene
comp67825_c2_seq9	5031414D18Rik	NM_177275	80.15	2479	389	53	3	2431	123	2548	0	1757	MGI:2685590	RIKEN cDNA 5031414D18 gene	protein coding gene
comp70765_c0_seq2	5031425E22Rik	NM_019496	87.98	1148	96	24	1	1124	17	1146	0	1317	MGI:1923227	RIKEN cDNA 5031425E22 gene	unclassified gene
comp70765_c0_seq3	5031425E22Rik	NM_153515	87.97	1147	96	24	1	1123	17	1145	0	1315	MGI:1923227	RIKEN cDNA 5031425E22 gene	unclassified gene
comp70765_c0_seq4	5031425E22Rik	NM_033603	86.84	1467	134	35	206	1638	327	1768	0	1585	MGI:1923227	RIKEN cDNA 5031425E22 gene	unclassified gene
comp70765_c0_seq5	5031425E22Rik	NM_001113424	86.84	1467	134	35	206	1638	327	1768	0	1585	MGI:1923227	RIKEN cDNA 5031425E22 gene	unclassified gene
comp70765_c0_seq6	5031425E22Rik	NM_153319	88.04	836	61	21	206	1019	327	1145	0	953	MGI:1923227	RIKEN cDNA 5031425E22 gene	unclassified gene
comp70765_c0_seq7	5031425E22Rik	NM_001081395	87.01	1778	169	37	1	1742	17	1768	0	1947	MGI:1923227	RIKEN cDNA 5031425E22 gene	unclassified gene
comp70765_c0_seq8	5031425E22Rik	NM_019764	87.01	1778	169	37	1	1742	17	1768	0	1947	MGI:1923227	RIKEN cDNA 5031425E22 gene	unclassified gene
comp70765_c0_seq9	5031425E22Rik	NM_028779	88.05	837	61	21	206	1020	327	1146	0	955	MGI:1923227	RIKEN cDNA 5031425E22 gene	unclassified gene
comp75412_c0_seq1	5031425E22Rik	NM_001276301	88.74	462	36	10	9	464	810	359	4e-156	551	MGI:1923227	RIKEN cDNA 5031425E22 gene	unclassified gene
comp79347_c0_seq1	5031425E22Rik	NM_175007	88.6	228	22	4	4	229	287	62	5e-73	274	MGI:1923227	RIKEN cDNA 5031425E22 gene	unclassified gene
comp65792_c1_seq1	5031439G07Rik	NM_001013814	87.53	2831	259	58	25	2797	239	3033	0	3186	MGI:2444899	RIKEN cDNA 5031439G07 gene	protein coding gene
comp53226_c0_seq1	5330417C22Rik	NM_001110505	90.58	223	21	0	1	223	2215	2437	9e-80	296	MGI:1923930	RIKEN cDNA 5330417C22 gene	protein coding gene
comp74441_c0_seq1	5330417C22Rik	NM_001160151	89.37	621	60	6	1	615	2583	3203	0	776	MGI:1923930	RIKEN cDNA 5330417C22 gene	protein coding gene
comp88514_c0_seq1	5330417C22Rik	NM_001042711	92.15	726	57	0	1	726	1019	1744	0	1026	MGI:1923930	RIKEN cDNA 5330417C22 gene	protein coding gene
comp70640_c0_seq2	5430405H02Rik	NM_173405	82.19	219	24	11	173	386	354	562	8e-43	174	MGI:1921737	RIKEN cDNA 5430405H02 gene	unclassified non-coding RNA gene
comp61468_c1_seq1	5430416O09Rik	NM_008569	76.77	1072	145	63	712	1716	874	1908	1e-141	505	MGI:1918656	RIKEN cDNA 5430416O09 gene	lincRNA gene
comp61468_c1_seq2	5430416O09Rik	NM_026904	76.27	1079	153	68	712	1731	874	1908	7e-134	479	MGI:1918656	RIKEN cDNA 5430416O09 gene	lincRNA gene
comp59195_c0_seq1	5430417L22Rik	NM_025389	83.82	828	84	31	1	791	1209	2023	0	741	MGI:1915354	RIKEN cDNA 5430417L22 gene	unclassified non-coding RNA gene
comp59195_c1_seq1	5430417L22Rik	NM_181394	87.37	871	62	36	5	842	2191	3046	0	955	MGI:1915354	RIKEN cDNA 5430417L22 gene	unclassified non-coding RNA gene
comp71542_c0_seq1	5430417L22Rik	NM_027532	91.43	677	53	4	1	677	400	1071	0	924	MGI:1915354	RIKEN cDNA 5430417L22 gene	unclassified non-coding RNA gene
comp36230_c0_seq1	5430427O19Rik	NM_025514	85.06	1452	191	19	227	1670	162	1595	0	1456	MGI:1918648	RIKEN cDNA 5430427O19 gene	protein coding gene
comp56537_c0_seq1	5430435G22Rik	NM_175300	81.1	1249	189	39	42	1264	141	1368	0	955	MGI:2442295	RIKEN cDNA 5430435G22 gene	protein coding gene
comp65955_c2_seq1	5730408K05Rik	NM_024213	81.47	340	46	13	74	408	66	393	2e-69	263	MGI:1914781	RIKEN cDNA 5730408K05 gene	unclassified non-coding RNA gene
comp68202_c0_seq1	5730409E04Rik	NM_001042491	81.16	1343	202	36	4	1331	11	1317	0	1031	MGI:3609248	RIKEN cDNA 5730409E04Rik gene	protein coding gene
comp68202_c0_seq2	5730409E04Rik	NM_021505	82.27	1190	174	27	17	1193	157	1322	0	994	MGI:3609248	RIKEN cDNA 5730409E04Rik gene	protein coding gene
comp65403_c3_seq1	5730455P16Rik	NM_019805	92.96	213	13	2	459	669	1008	1220	8e-83	309	MGI:1917841	RIKEN cDNA 5730455P16 gene	protein coding gene
comp65403_c3_seq2	5730455P16Rik	NM_144524	94.39	107	6	0	101	207	904	1010	8e-40	165	MGI:1917841	RIKEN cDNA 5730455P16 gene	protein coding gene
comp65403_c3_seq4	5730455P16Rik	NM_021421	92.9	704	44	4	1	701	3	703	0	1018	MGI:1917841	RIKEN cDNA 5730455P16 gene	protein coding gene
comp65403_c3_seq5	5730455P16Rik	NR_037578	93.38	317	19	2	101	415	904	1220	1e-130	468	MGI:1917841	RIKEN cDNA 5730455P16 gene	protein coding gene
comp65403_c3_seq6	5730455P16Rik	NM_001286062	92.38	1011	71	4	1	1008	3	1010	0	1435	MGI:1917841	RIKEN cDNA 5730455P16 gene	protein coding gene
comp65403_c3_seq7	5730455P16Rik	NM_009640	92.47	1221	84	6	1	1216	3	1220	0	1738	MGI:1917841	RIKEN cDNA 5730455P16 gene	protein coding gene
comp30281_c0_seq1	5730488B01Rik	NM_007426	93.6	203	13	0	1	203	1768	1970	5e-82	303	MGI:1917852	RIKEN cDNA 5730488B01 gene	unclassified non-coding RNA gene
comp69664_c4_seq2	5730507C01Rik	NM_009641	86.17	188	24	2	114	300	428	614	6e-51	202	MGI:1917882	RIKEN cDNA 5730507C01 gene	protein coding gene
comp69664_c4_seq26	5730507C01Rik	NM_028333	87.77	188	21	2	95	281	428	614	6e-56	219	MGI:1917882	RIKEN cDNA 5730507C01 gene	protein coding gene
comp69664_c4_seq27	5730507C01Rik	NM_011923	86.89	183	22	2	216	397	433	614	2e-51	204	MGI:1917882	RIKEN cDNA 5730507C01 gene	protein coding gene
comp69664_c4_seq3	5730507C01Rik	NM_013913	90.4	125	12	0	108	232	428	552	3e-40	165	MGI:1917882	RIKEN cDNA 5730507C01 gene	protein coding gene
comp69664_c4_seq32	5730507C01Rik	NM_020581	90	120	12	0	116	235	433	552	2e-37	156	MGI:1917882	RIKEN cDNA 5730507C01 gene	protein coding gene
comp69664_c4_seq33	5730507C01Rik	NM_145154	88.59	184	19	2	274	456	432	614	6e-57	222	MGI:1917882	RIKEN cDNA 5730507C01 gene	protein coding gene
comp69664_c4_seq6	5730507C01Rik	NM_001039554	86.89	183	22	2	221	402	433	614	2e-51	204	MGI:1917882	RIKEN cDNA 5730507C01 gene	protein coding gene
comp70609_c0_seq15	5730507C01Rik	NM_020332	82.17	129	22	1	1	128	967	1095	8e-23	110	MGI:1917882	RIKEN cDNA 5730507C01 gene	protein coding gene
comp70609_c0_seq3	5730507C01Rik	NM_001277281	82.17	129	22	1	1	128	967	1095	7e-23	110	MGI:1917882	RIKEN cDNA 5730507C01 gene	protein coding gene
comp70609_c0_seq4	5730507C01Rik	NM_001277284	82.17	129	22	1	1	128	967	1095	7e-23	110	MGI:1917882	RIKEN cDNA 5730507C01 gene	protein coding gene
comp70609_c0_seq7	5730507C01Rik	NM_001277286	82.17	129	22	1	1	128	967	1095	5e-23	110	MGI:1917882	RIKEN cDNA 5730507C01 gene	protein coding gene
comp70609_c0_seq9	5730507C01Rik	NR_102385	82.17	129	23	0	1	129	967	1095	8e-24	111	MGI:1917882	RIKEN cDNA 5730507C01 gene	protein coding gene
comp35998_c0_seq1	5730508B09Rik	NR_102386	81.46	1402	179	52	27	1389	231	1590	0	1074	MGI:1917867	RIKEN cDNA 5730508B09 gene	protein coding gene
comp60438_c0_seq1	5730559C18Rik	NM_009670	90.86	350	32	0	5	354	1013	1362	9e-132	470	MGI:1921579	RIKEN cDNA 5730559C18 gene	protein coding gene
comp60438_c1_seq1	5730559C18Rik	NM_170687	86.55	1309	151	22	1	1296	1348	2644	0	1419	MGI:1921579	RIKEN cDNA 5730559C18 gene	protein coding gene
comp77583_c0_seq1	5730559C18Rik	NM_170689	90.72	377	35	0	1	377	405	781	9e-142	503	MGI:1921579	RIKEN cDNA 5730559C18 gene	protein coding gene
comp68497_c4_seq1	5830415F09Rik	NM_170728	93.51	339	22	0	346	684	105	443	1e-141	505	MGI:1922003	RIKEN cDNA 5830415F09 gene	protein coding gene
comp68497_c4_seq10	5830415F09Rik	NM_170729	93.66	331	21	0	822	1152	109	439	1e-138	496	MGI:1922003	RIKEN cDNA 5830415F09 gene	protein coding gene
comp68497_c4_seq11	5830415F09Rik	NM_176980	93.66	331	21	0	822	1152	109	439	1e-138	496	MGI:1922003	RIKEN cDNA 5830415F09 gene	protein coding gene
comp68497_c4_seq12	5830415F09Rik	NM_009671	90.43	439	39	2	163	598	1	439	1e-162	575	MGI:1922003	RIKEN cDNA 5830415F09 gene	protein coding gene
comp68497_c4_seq13	5830415F09Rik	NM_175375	93.43	335	22	0	346	680	105	439	3e-139	497	MGI:1922003	RIKEN cDNA 5830415F09 gene	protein coding gene
comp68497_c4_seq14	5830415F09Rik	NM_001003909	83.31	1306	182	18	163	1453	1	1285	0	1171	MGI:1922003	RIKEN cDNA 5830415F09 gene	protein coding gene
comp68497_c4_seq15	5830415F09Rik	NM_001253814	93.66	331	21	0	327	657	109	439	9e-139	496	MGI:1922003	RIKEN cDNA 5830415F09 gene	protein coding gene
comp68497_c4_seq16	5830415F09Rik	NM_146033	93.73	335	21	0	570	904	109	443	5e-141	503	MGI:1922003	RIKEN cDNA 5830415F09 gene	protein coding gene
comp68497_c4_seq17	5830415F09Rik	NM_001271391	93.73	335	21	0	327	661	109	443	4e-141	503	MGI:1922003	RIKEN cDNA 5830415F09 gene	protein coding gene
comp68497_c4_seq18	5830415F09Rik	NM_023472	93.66	331	21	0	570	900	109	439	1e-138	496	MGI:1922003	RIKEN cDNA 5830415F09 gene	protein coding gene
comp68497_c4_seq20	5830415F09Rik	NM_013468	83.53	1202	165	16	346	1535	105	1285	0	1092	MGI:1922003	RIKEN cDNA 5830415F09 gene	protein coding gene
comp68497_c4_seq21	5830415F09Rik	NM_001167967	83.56	1198	164	16	822	2007	109	1285	0	1090	MGI:1922003	RIKEN cDNA 5830415F09 gene	protein coding gene
comp68497_c4_seq22	5830415F09Rik	NM_001281974	90.52	443	39	2	163	602	1	443	5e-165	582	MGI:1922003	RIKEN cDNA 5830415F09 gene	protein coding gene
comp68497_c4_seq23	5830415F09Rik	NM_001281975	93.73	335	21	0	822	1156	109	443	5e-141	503	MGI:1922003	RIKEN cDNA 5830415F09 gene	protein coding gene
comp68497_c4_seq24	5830415F09Rik	NM_133971	93.73	335	21	0	327	661	109	443	4e-141	503	MGI:1922003	RIKEN cDNA 5830415F09 gene	protein coding gene
comp68497_c4_seq25	5830415F09Rik	NR_030781	83.56	1198	164	16	327	1512	109	1285	0	1090	MGI:1922003	RIKEN cDNA 5830415F09 gene	protein coding gene
comp68497_c4_seq26	5830415F09Rik	NM_001081379	93.43	335	22	0	346	680	105	439	2e-139	497	MGI:1922003	RIKEN cDNA 5830415F09 gene	protein coding gene
comp68497_c4_seq27	5830415F09Rik	NR_037865	83.56	1198	164	16	570	1755	109	1285	0	1090	MGI:1922003	RIKEN cDNA 5830415F09 gene	protein coding gene
comp68497_c4_seq28	5830415F09Rik	NM_001025572	83.53	1202	165	16	346	1535	105	1285	0	1092	MGI:1922003	RIKEN cDNA 5830415F09 gene	protein coding gene
comp68497_c4_seq29	5830415F09Rik	NM_026718	90.52	443	39	2	163	602	1	443	5e-165	582	MGI:1922003	RIKEN cDNA 5830415F09 gene	protein coding gene
comp68497_c4_seq31	5830415F09Rik	NM_172945	93.66	331	21	0	570	900	109	439	1e-138	496	MGI:1922003	RIKEN cDNA 5830415F09 gene	protein coding gene
comp68497_c4_seq32	5830415F09Rik	NM_001013806	83.56	1198	164	16	570	1755	109	1285	0	1090	MGI:1922003	RIKEN cDNA 5830415F09 gene	protein coding gene
comp68497_c4_seq33	5830415F09Rik	NM_026720	93.73	335	21	0	570	904	109	443	4e-141	503	MGI:1922003	RIKEN cDNA 5830415F09 gene	protein coding gene
comp68497_c4_seq34	5830415F09Rik	NM_177268	93.73	335	21	0	822	1156	109	443	5e-141	503	MGI:1922003	RIKEN cDNA 5830415F09 gene	protein coding gene
comp68497_c4_seq35	5830415F09Rik	NM_030886	93.51	339	22	0	346	684	105	443	1e-141	505	MGI:1922003	RIKEN cDNA 5830415F09 gene	protein coding gene
comp68497_c4_seq36	5830415F09Rik	NM_198010	83.31	1306	182	18	163	1453	1	1285	0	1171	MGI:1922003	RIKEN cDNA 5830415F09 gene	protein coding gene
comp68497_c4_seq5	5830415F09Rik	NM_020033	90.43	439	39	2	163	598	1	439	1e-162	575	MGI:1922003	RIKEN cDNA 5830415F09 gene	protein coding gene
comp68497_c4_seq6	5830415F09Rik	NM_153502	83.56	1198	164	16	327	1512	109	1285	0	1090	MGI:1922003	RIKEN cDNA 5830415F09 gene	protein coding gene
comp68497_c4_seq8	5830415F09Rik	NM_027480	93.66	331	21	0	327	657	109	439	9e-139	496	MGI:1922003	RIKEN cDNA 5830415F09 gene	protein coding gene
comp68497_c4_seq9	5830415F09Rik	NM_001081112	83.56	1198	164	16	822	2007	109	1285	0	1090	MGI:1922003	RIKEN cDNA 5830415F09 gene	protein coding gene
comp70935_c0_seq1	5830418K08Rik	NM_145633	84.74	2602	331	33	1	2569	130	2698	0	2545	MGI:2442521	RIKEN cDNA 5830418K08 gene	protein coding gene
comp70935_c0_seq10	5830418K08Rik	NM_178263	84.74	2602	331	33	1	2569	130	2698	0	2545	MGI:2442521	RIKEN cDNA 5830418K08 gene	protein coding gene
comp70935_c0_seq11	5830418K08Rik	NM_001024604	85.28	2602	332	30	1	2584	130	2698	0	2636	MGI:2442521	RIKEN cDNA 5830418K08 gene	protein coding gene
comp70935_c0_seq12	5830418K08Rik	NM_001190371	84.74	2602	331	33	1	2569	130	2698	0	2545	MGI:2442521	RIKEN cDNA 5830418K08 gene	protein coding gene
comp70935_c0_seq13	5830418K08Rik	NM_134071	85.28	2602	332	30	1	2584	130	2698	0	2636	MGI:2442521	RIKEN cDNA 5830418K08 gene	protein coding gene
comp70935_c0_seq15	5830418K08Rik	NM_144790	85.28	2602	332	30	1	2584	130	2698	0	2636	MGI:2442521	RIKEN cDNA 5830418K08 gene	protein coding gene
comp70935_c0_seq16	5830418K08Rik	NM_001164441	84.74	2602	331	33	1	2569	130	2698	0	2545	MGI:2442521	RIKEN cDNA 5830418K08 gene	protein coding gene
comp70935_c0_seq17	5830418K08Rik	NM_001039562	84.74	2602	331	33	1	2569	130	2698	0	2545	MGI:2442521	RIKEN cDNA 5830418K08 gene	protein coding gene
comp70935_c0_seq18	5830418K08Rik	NM_026241	85.28	2602	332	30	1	2584	130	2698	0	2636	MGI:2442521	RIKEN cDNA 5830418K08 gene	protein coding gene
comp70935_c0_seq2	5830418K08Rik	NM_027799	85.28	2602	332	30	1	2584	130	2698	0	2636	MGI:2442521	RIKEN cDNA 5830418K08 gene	protein coding gene
comp70935_c0_seq20	5830418K08Rik	NM_146024	84.74	2602	331	33	1	2569	130	2698	0	2545	MGI:2442521	RIKEN cDNA 5830418K08 gene	protein coding gene
comp70935_c0_seq22	5830418K08Rik	NM_028665	85.28	2602	332	30	1	2584	130	2698	0	2636	MGI:2442521	RIKEN cDNA 5830418K08 gene	protein coding gene
comp70935_c0_seq23	5830418K08Rik	NM_001081433	85.28	2602	332	30	1	2584	130	2698	0	2636	MGI:2442521	RIKEN cDNA 5830418K08 gene	protein coding gene
comp70935_c0_seq24	5830418K08Rik	NM_019683	85.28	2602	332	30	1	2584	130	2698	0	2636	MGI:2442521	RIKEN cDNA 5830418K08 gene	protein coding gene
comp70935_c0_seq25	5830418K08Rik	NM_001167883	84.74	2602	331	33	1	2569	130	2698	0	2545	MGI:2442521	RIKEN cDNA 5830418K08 gene	protein coding gene
comp70935_c0_seq26	5830418K08Rik	NM_172790	84.74	2602	331	33	1	2569	130	2698	0	2545	MGI:2442521	RIKEN cDNA 5830418K08 gene	protein coding gene
comp70935_c0_seq27	5830418K08Rik	NM_144849	84.74	2602	331	33	1	2569	130	2698	0	2545	MGI:2442521	RIKEN cDNA 5830418K08 gene	protein coding gene
comp70935_c0_seq28	5830418K08Rik	NM_001168404	84.74	2602	331	33	1	2569	130	2698	0	2545	MGI:2442521	RIKEN cDNA 5830418K08 gene	protein coding gene
comp70935_c0_seq29	5830418K08Rik	NM_029898	84.74	2602	331	33	1	2569	130	2698	0	2545	MGI:2442521	RIKEN cDNA 5830418K08 gene	protein coding gene
comp70935_c0_seq3	5830418K08Rik	NM_001012451	84.74	2602	331	33	1	2569	130	2698	0	2545	MGI:2442521	RIKEN cDNA 5830418K08 gene	protein coding gene
comp70935_c0_seq30	5830418K08Rik	NM_029202	85.28	2602	332	30	1	2584	130	2698	0	2636	MGI:2442521	RIKEN cDNA 5830418K08 gene	protein coding gene
comp70935_c0_seq31	5830418K08Rik	NM_175207	84.74	2602	331	33	1	2569	130	2698	0	2545	MGI:2442521	RIKEN cDNA 5830418K08 gene	protein coding gene
comp70935_c0_seq32	5830418K08Rik	NM_001286041	85.28	2602	332	30	1	2584	130	2698	0	2636	MGI:2442521	RIKEN cDNA 5830418K08 gene	protein coding gene
comp70935_c0_seq33	5830418K08Rik	NM_181413	85.28	2602	332	30	1	2584	130	2698	0	2636	MGI:2442521	RIKEN cDNA 5830418K08 gene	protein coding gene
comp70935_c0_seq34	5830418K08Rik	NM_028301	84.74	2602	331	33	1	2569	130	2698	0	2545	MGI:2442521	RIKEN cDNA 5830418K08 gene	protein coding gene
comp70935_c0_seq35	5830418K08Rik	NM_028085	85.28	2602	332	30	1	2584	130	2698	0	2636	MGI:2442521	RIKEN cDNA 5830418K08 gene	protein coding gene
comp70935_c0_seq36	5830418K08Rik	NM_001024136	84.74	2602	331	33	1	2569	130	2698	0	2545	MGI:2442521	RIKEN cDNA 5830418K08 gene	protein coding gene
comp70935_c0_seq37	5830418K08Rik	NM_026187	85.28	2602	332	30	1	2584	130	2698	0	2636	MGI:2442521	RIKEN cDNA 5830418K08 gene	protein coding gene
comp70935_c0_seq38	5830418K08Rik	NM_028390	84.74	2602	331	33	1	2569	130	2698	0	2545	MGI:2442521	RIKEN cDNA 5830418K08 gene	protein coding gene
comp70935_c0_seq39	5830418K08Rik	NM_001242349	85.28	2602	332	30	1	2584	130	2698	0	2636	MGI:2442521	RIKEN cDNA 5830418K08 gene	protein coding gene
comp70935_c0_seq4	5830418K08Rik	NM_178642	84.74	2602	331	33	1	2569	130	2698	0	2545	MGI:2442521	RIKEN cDNA 5830418K08 gene	protein coding gene
comp70935_c0_seq40	5830418K08Rik	NM_001271873	85.28	2602	332	30	1	2584	130	2698	0	2636	MGI:2442521	RIKEN cDNA 5830418K08 gene	protein coding gene
comp70935_c0_seq5	5830418K08Rik	NM_133979	84.74	2602	331	33	1	2569	130	2698	0	2545	MGI:2442521	RIKEN cDNA 5830418K08 gene	protein coding gene
comp70935_c0_seq6	5830418K08Rik	NM_153589	85.28	2602	332	30	1	2584	130	2698	0	2636	MGI:2442521	RIKEN cDNA 5830418K08 gene	protein coding gene
comp70935_c0_seq7	5830418K08Rik	NM_001277188	84.74	2602	331	33	1	2569	130	2698	0	2545	MGI:2442521	RIKEN cDNA 5830418K08 gene	protein coding gene
comp70935_c0_seq8	5830418K08Rik	NR_102339	84.74	2602	331	33	1	2569	130	2698	0	2545	MGI:2442521	RIKEN cDNA 5830418K08 gene	protein coding gene
comp70935_c0_seq9	5830418K08Rik	NM_175344	85.28	2602	332	30	1	2584	130	2698	0	2636	MGI:2442521	RIKEN cDNA 5830418K08 gene	protein coding gene
comp53332_c0_seq1	5830432E09Rik	NM_001271884	92.93	99	7	0	312	410	427	525	8e-34	145	MGI:1915015	RIKEN cDNA 5830432E09 gene	lincRNA gene
comp53332_c0_seq2	5830432E09Rik	NM_207031	92.93	99	7	0	312	410	427	525	2e-33	145	MGI:1915015	RIKEN cDNA 5830432E09 gene	lincRNA gene
comp70345_c0_seq2	5930430L01Rik	NM_001164679	90.09	111	9	2	114	223	3810	3701	1e-32	143	MGI:2443110	RIKEN cDNA 5930430L01 gene	unclassified non-coding RNA gene
comp70345_c0_seq7	5930430L01Rik	NM_178381	89.52	105	10	1	109	212	3810	3706	4e-30	132	MGI:2443110	RIKEN cDNA 5930430L01 gene	unclassified non-coding RNA gene
comp66147_c0_seq1	6030419C18Rik	NM_009672	90.48	2069	150	28	220	2250	42	2101	0	2686	MGI:2442108	RIKEN cDNA 6030419C18 gene	protein coding gene
comp69599_c3_seq10	6030458C11Rik	NM_130889	90.6	266	25	0	399	664	1166	1431	7e-96	353	MGI:1925127	RIKEN cDNA 6030458C11 gene	protein coding gene
comp69599_c3_seq11	6030458C11Rik	NM_001253757	86.66	1424	174	14	8	1426	19	1431	0	1563	MGI:1925127	RIKEN cDNA 6030458C11 gene	protein coding gene
comp69599_c3_seq16	6030458C11Rik	NM_023210	86.66	1424	174	14	8	1426	19	1431	0	1563	MGI:1925127	RIKEN cDNA 6030458C11 gene	protein coding gene
comp69599_c3_seq18	6030458C11Rik	NM_008486	86.66	1424	174	14	8	1426	19	1431	0	1563	MGI:1925127	RIKEN cDNA 6030458C11 gene	protein coding gene
comp69599_c3_seq20	6030458C11Rik	NM_054041	85.76	1159	149	14	8	1161	19	1166	0	1212	MGI:1925127	RIKEN cDNA 6030458C11 gene	protein coding gene
comp69599_c3_seq21	6030458C11Rik	NM_133738	90.6	266	25	0	399	664	1166	1431	4e-96	353	MGI:1925127	RIKEN cDNA 6030458C11 gene	protein coding gene
comp69599_c3_seq3	6030458C11Rik	NM_010730	90.6	266	25	0	399	664	1166	1431	7e-96	353	MGI:1925127	RIKEN cDNA 6030458C11 gene	protein coding gene
comp69599_c3_seq5	6030458C11Rik	NM_011922	90.6	266	25	0	399	664	1166	1431	6e-96	353	MGI:1925127	RIKEN cDNA 6030458C11 gene	protein coding gene
comp69599_c3_seq6	6030458C11Rik	NM_013469	86.66	1424	174	14	8	1426	19	1431	0	1563	MGI:1925127	RIKEN cDNA 6030458C11 gene	protein coding gene
comp60329_c0_seq1	6030468B19Rik	NM_007585	77.84	740	148	13	243	978	5	732	3e-123	444	MGI:1924977	RIKEN cDNA 6030468B19 gene	protein coding gene
comp61822_c0_seq1	6330403K07Rik	NM_013470	76.46	446	65	25	57	491	729	1145	7e-52	206	MGI:1918001	RIKEN cDNA 6330403K07 gene	lincRNA gene
comp64004_c0_seq2	6330408A02Rik	NM_013471	85.36	2192	269	29	162	2323	674	2843	0	2222	MGI:2447816	RIKEN cDNA 6330408A02 gene	protein coding gene
comp64004_c0_seq3	6330408A02Rik	NM_009673	85.36	2192	269	29	152	2313	674	2843	0	2222	MGI:2447816	RIKEN cDNA 6330408A02 gene	protein coding gene
comp64004_c0_seq4	6330408A02Rik	NM_001110211	86.75	2785	314	32	22	2773	81	2843	0	3048	MGI:2447816	RIKEN cDNA 6330408A02 gene	protein coding gene
comp64004_c0_seq5	6330408A02Rik	NM_013472	85.36	2193	269	29	63	2225	673	2843	0	2224	MGI:2447816	RIKEN cDNA 6330408A02 gene	protein coding gene
comp68002_c0_seq1	6330416G13Rik	NM_001110794	86.26	1448	160	17	70	1483	62	1504	0	1535	MGI:1913920	RIKEN cDNA 6330416G13 gene	protein coding gene
comp63368_c0_seq1	6330419J24Rik	NM_009674	91	211	19	0	46	256	88	298	3e-76	285	MGI:2443645	RIKEN cDNA 6330419J24 gene	protein coding gene
comp63368_c1_seq1	6330419J24Rik	NM_013473	84.3	121	13	3	19	137	450	566	1e-23	113	MGI:2443645	RIKEN cDNA 6330419J24 gene	protein coding gene
comp63368_c1_seq2	6330419J24Rik	NM_023628	84.3	121	13	3	19	137	450	566	6e-24	113	MGI:2443645	RIKEN cDNA 6330419J24 gene	protein coding gene
comp69324_c0_seq1	6430548M08Rik	NM_012054	86.93	2241	225	43	1	2226	148	2335	0	2453	MGI:2443793	RIKEN cDNA 6430548M08 gene	protein coding gene
comp60074_c0_seq1	6430571L13Rik	NM_178932	90.97	155	12	2	971	1124	2399	2552	2e-52	207	MGI:2445137	RIKEN cDNA 6430571L13 gene	protein coding gene
comp64864_c1_seq1	6430571L13Rik	NM_009675	85.69	489	63	5	28	512	639	1124	4e-143	508	MGI:2445137	RIKEN cDNA 6430571L13 gene	protein coding gene
comp64864_c1_seq2	6430571L13Rik	NM_009676	84.01	1076	126	22	41	1098	77	1124	0	992	MGI:2445137	RIKEN cDNA 6430571L13 gene	protein coding gene
comp66802_c1_seq1	6430571L13Rik	NM_023617	90.97	155	12	2	603	756	2552	2399	4e-52	207	MGI:2445137	RIKEN cDNA 6430571L13 gene	protein coding gene
comp66802_c1_seq2	6430571L13Rik	NM_145964	90.97	155	12	2	679	832	2552	2399	4e-52	207	MGI:2445137	RIKEN cDNA 6430571L13 gene	protein coding gene
comp62082_c0_seq2	6430573F11Rik	NM_001243044	79.73	444	78	12	361	797	1245	1683	1e-83	311	MGI:2442328	RIKEN cDNA 6430573F11 gene	protein coding gene
comp62082_c0_seq3	6430573F11Rik	NM_007454	79.73	444	78	12	190	626	1245	1683	1e-83	311	MGI:2442328	RIKEN cDNA 6430573F11 gene	protein coding gene
comp62082_c0_seq4	6430573F11Rik	NM_009677	93.16	234	14	2	6	238	159	391	4e-93	342	MGI:2442328	RIKEN cDNA 6430573F11 gene	protein coding gene
comp31530_c0_seq1	6530402F18Rik	NM_007455	92.21	231	18	0	1	231	1311	1541	3e-89	327	MGI:1923470	RIKEN cDNA 6530402F18 gene	unclassified non-coding RNA gene
comp31530_c1_seq1	6530402F18Rik	NM_007456	89.36	235	19	2	3	231	999	1233	5e-78	291	MGI:1923470	RIKEN cDNA 6530402F18 gene	unclassified non-coding RNA gene
comp55954_c0_seq1	6820408C15Rik	NM_009678	81.01	932	166	11	6	933	701	1625	0	730	MGI:3045333	RIKEN cDNA 6820408C15 gene	protein coding gene
comp61424_c0_seq1	8030462N17Rik	NM_007457	77.97	413	49	23	35	425	3025	3417	7e-56	220	MGI:2444951	RIKEN cDNA 8030462N17 gene	protein coding gene
comp57993_c0_seq1	8430408G22Rik	NM_026887	76.13	1265	230	50	55	1262	12	1261	1e-169	597	MGI:1918730	RIKEN cDNA 8430408G22 gene	protein coding gene
comp57993_c0_seq2	8430408G22Rik	NM_183027	75.34	1265	225	55	55	1247	12	1261	2e-148	527	MGI:1918730	RIKEN cDNA 8430408G22 gene	protein coding gene
comp26361_c1_seq1	8430419L09Rik	NM_001077264	93.67	79	4	1	128	206	1	78	7e-26	117	MGI:1921775	RIKEN cDNA 8430419L09 gene	protein coding gene
comp69430_c0_seq1	8430419L09Rik	NM_007459	87.95	1909	187	25	486	2365	513	2407	0	2211	MGI:1921775	RIKEN cDNA 8430419L09 gene	protein coding gene
comp69430_c0_seq2	8430419L09Rik	NM_001035854	88.75	2364	225	23	1	2338	59	2407	0	2854	MGI:1921775	RIKEN cDNA 8430419L09 gene	protein coding gene
comp67077_c0_seq1	9030617O03Rik	NM_027915	84.54	2174	312	13	20	2170	43	2215	0	2132	MGI:2444813	RIKEN cDNA 9030617O03 gene	protein coding gene
comp29910_c0_seq1	9030624J02Rik	NM_009679	86.08	194	22	5	271	460	506	314	1e-51	204	MGI:1918767	RIKEN cDNA 9030624J02 gene	protein coding gene
comp29910_c0_seq2	9030624J02Rik	NM_198613	86.08	194	22	5	125	314	506	314	1e-51	204	MGI:1918767	RIKEN cDNA 9030624J02 gene	protein coding gene
comp60231_c0_seq1	9030624J02Rik	NM_009680	91.98	3041	224	14	1	3026	478	3513	0	4246	MGI:1918767	RIKEN cDNA 9030624J02 gene	protein coding gene
comp60231_c0_seq2	9030624J02Rik	NM_021492	89.67	668	56	9	206	863	2849	3513	0	839	MGI:1918767	RIKEN cDNA 9030624J02 gene	protein coding gene
comp60829_c0_seq1	9130008F23Rik	NM_007460	74.55	1375	272	56	23	1348	76	1421	1e-148	529	MGI:1918833	RIKEN cDNA 9130008F23 gene	protein coding gene
comp60829_c0_seq2	9130008F23Rik	NM_018829	74.41	1403	281	56	39	1392	48	1421	3e-149	531	MGI:1918833	RIKEN cDNA 9130008F23 gene	protein coding gene
comp69278_c0_seq1	9130011E15Rik	NM_029505	82.54	252	33	7	5	247	2647	2896	5e-54	211	MGI:1918867	RIKEN cDNA 9130011E15 gene	protein coding gene
comp69278_c1_seq1	9130011E15Rik	NM_009681	81.65	801	98	30	54	817	1864	2652	2e-176	619	MGI:1918867	RIKEN cDNA 9130011E15 gene	protein coding gene
comp69278_c1_seq2	9130011E15Rik	NM_009682	89.62	501	49	2	21	521	1	498	0	634	MGI:1918867	RIKEN cDNA 9130011E15 gene	protein coding gene
comp69278_c1_seq3	9130011E15Rik	NM_001163552	89.47	2668	228	33	21	2651	1	2652	0	3321	MGI:1918867	RIKEN cDNA 9130011E15 gene	protein coding gene
comp69278_c1_seq4	9130011E15Rik	NM_001163553	80.64	723	91	30	290	975	1942	2652	1e-144	514	MGI:1918867	RIKEN cDNA 9130011E15 gene	protein coding gene
comp6660_c0_seq1	9130023H24Rik	NM_175550	93.36	256	17	0	1	256	934	1189	1e-104	379	MGI:2442738	RIKEN cDNA 9130023H24 gene	protein coding gene
comp61099_c0_seq1	9130401M01Rik	NM_021392	82.57	700	107	11	77	764	91	787	3e-171	603	MGI:1923008	RIKEN cDNA 9130401M01 gene	protein coding gene
comp52604_c0_seq1	9230102O04Rik	NM_021710	82.87	216	26	6	309	513	521	736	2e-45	183	MGI:1924932	RIKEN cDNA 9230102O04 gene	protein coding gene
comp52604_c0_seq2	9230102O04Rik	NM_001033448	82.87	216	26	6	110	314	521	736	1e-45	183	MGI:1924932	RIKEN cDNA 9230102O04 gene	protein coding gene
comp39002_c0_seq1	9330159F19Rik	NM_144535	86.74	445	54	3	1	440	2030	2474	8e-138	490	MGI:3036239	RIKEN cDNA 9330159F19 gene	protein coding gene
comp47196_c0_seq1	9330159F19Rik	NM_027129	80.91	571	105	4	1	569	1311	1879	7e-125	448	MGI:3036239	RIKEN cDNA 9330159F19 gene	protein coding gene
comp80342_c0_seq1	9330159F19Rik	NM_172725	81.95	338	56	5	4	339	653	987	4e-75	281	MGI:3036239	RIKEN cDNA 9330159F19 gene	protein coding gene
comp54287_c2_seq2	9330159M07Rik	NM_001042558	89.66	87	9	0	323	409	1883	1969	9e-24	111	MGI:2442519	RIKEN cDNA 9330159M07 gene	lincRNA gene
comp7765_c1_seq1	9330182L06Rik	NM_001282947	83.67	398	60	5	2	397	4233	4627	1e-101	370	MGI:2443264	RIKEN cDNA 9330182L06 gene	protein coding gene
comp89550_c0_seq1	9330182L06Rik	NM_177034	94.72	265	14	0	1	265	951	1215	1e-114	412	MGI:2443264	RIKEN cDNA 9330182L06 gene	protein coding gene
comp96857_c0_seq1	9330182L06Rik	NM_007461	91.83	208	16	1	2	209	3197	3403	1e-77	289	MGI:2443264	RIKEN cDNA 9330182L06 gene	protein coding gene
comp70335_c0_seq1	9430015G10Rik	NM_018758	88.89	630	59	5	71	697	192	813	0	765	MGI:2444364	RIKEN cDNA 9430015G10 gene	protein coding gene
comp70335_c0_seq10	9430015G10Rik	NM_001253886	88.48	599	58	5	71	666	192	782	0	713	MGI:2444364	RIKEN cDNA 9430015G10 gene	protein coding gene
comp70335_c0_seq11	9430015G10Rik	NM_009685	82.58	1372	169	49	259	1583	291	1639	0	1146	MGI:2444364	RIKEN cDNA 9430015G10 gene	protein coding gene
comp70335_c0_seq12	9430015G10Rik	NM_019456	88.5	600	58	5	71	667	192	783	0	715	MGI:2444364	RIKEN cDNA 9430015G10 gene	protein coding gene
comp70335_c0_seq13	9430015G10Rik	NM_001201413	94.57	258	14	0	765	1022	556	813	7e-110	399	MGI:2444364	RIKEN cDNA 9430015G10 gene	protein coding gene
comp70335_c0_seq14	9430015G10Rik	NM_001201414	77.15	849	123	49	1072	1872	814	1639	4e-118	427	MGI:2444364	RIKEN cDNA 9430015G10 gene	protein coding gene
comp70335_c0_seq15	9430015G10Rik	NM_001201415	81.21	1107	137	49	848	1906	556	1639	0	826	MGI:2444364	RIKEN cDNA 9430015G10 gene	protein coding gene
comp70335_c0_seq2	9430015G10Rik	NM_009686	84.95	372	45	5	71	439	192	555	4e-100	366	MGI:2444364	RIKEN cDNA 9430015G10 gene	protein coding gene
comp70335_c0_seq3	9430015G10Rik	NM_146085	90.65	492	45	1	259	749	291	782	0	652	MGI:2444364	RIKEN cDNA 9430015G10 gene	protein coding gene
comp70335_c0_seq4	9430015G10Rik	NM_007462	91.01	523	46	1	259	780	291	813	0	704	MGI:2444364	RIKEN cDNA 9430015G10 gene	protein coding gene
comp70335_c0_seq5	9430015G10Rik	NM_133237	90.67	493	45	1	259	750	291	783	0	654	MGI:2444364	RIKEN cDNA 9430015G10 gene	protein coding gene
comp70335_c0_seq6	9430015G10Rik	NM_146226	82.25	1476	186	50	71	1498	192	1639	0	1205	MGI:2444364	RIKEN cDNA 9430015G10 gene	protein coding gene
comp70335_c0_seq7	9430015G10Rik	NM_009687	77.28	854	123	49	2264	3069	809	1639	9e-121	436	MGI:2444364	RIKEN cDNA 9430015G10 gene	protein coding gene
comp70335_c0_seq8	9430015G10Rik	NM_029943	84.95	372	45	5	71	439	192	555	8e-100	366	MGI:2444364	RIKEN cDNA 9430015G10 gene	protein coding gene
comp70335_c0_seq9	9430015G10Rik	NM_146104	94.3	228	13	0	845	1072	556	783	1e-94	350	MGI:2444364	RIKEN cDNA 9430015G10 gene	protein coding gene
comp60682_c0_seq1	9430016H08Rik	NM_146134	87.56	1101	128	6	1	1098	219	1313	0	1266	MGI:1915365	RIKEN cDNA 9430016H08 gene	protein coding gene
comp70451_c1_seq1	9430020K01Rik	NM_177583	80.35	4111	626	98	2	4012	101	4129	0	2948	MGI:2685174	RIKEN cDNA 9430020K01 gene	protein coding gene
comp60315_c0_seq1	9430038I01Rik	NM_007466	82.04	540	72	17	360	878	590	1125	2e-121	436	MGI:1924502	RIKEN cDNA 9430038I01 gene	protein coding gene
comp67477_c0_seq1	9430083A17Rik	NM_019735	82.1	542	75	17	161	686	128	663	2e-123	444	MGI:1924678	RIKEN cDNA 9430083A17 gene	unclassified non-coding RNA gene
comp67477_c0_seq2	9430083A17Rik	NM_027263	82.1	542	75	17	161	686	128	663	2e-123	444	MGI:1924678	RIKEN cDNA 9430083A17 gene	unclassified non-coding RNA gene
comp67477_c0_seq4	9430083A17Rik	NM_001170489	82.1	542	75	17	161	686	128	663	4e-123	444	MGI:1924678	RIKEN cDNA 9430083A17 gene	unclassified non-coding RNA gene
comp65952_c0_seq1	9530068E07Rik	NM_013912	81.08	1163	156	45	1	1122	6	1145	0	870	MGI:2654705	RIKEN cDNA 9530068E07 gene	protein coding gene
comp60252_c0_seq1	9530077C05Rik	NM_011784	90.75	292	27	0	1	292	174	465	6e-108	390	MGI:1915533	RIKEN cDNA 9530077C05 gene	protein coding gene
comp60252_c1_seq2	9530077C05Rik	NM_007467	82.82	1135	147	32	35	1131	1011	2135	0	972	MGI:1915533	RIKEN cDNA 9530077C05 gene	protein coding gene
comp60252_c1_seq4	9530077C05Rik	NM_001102455	85.1	1691	204	32	3	1655	455	2135	0	1683	MGI:1915533	RIKEN cDNA 9530077C05 gene	protein coding gene
comp58988_c0_seq1	9530082P21Rik	NM_001102456	80.06	326	58	5	175	495	363	686	2e-60	235	MGI:3603340	RIKEN cDNA 9530082P21 gene	lincRNA gene
comp60985_c1_seq1	9630001P10Rik	NM_009691	86.49	111	13	2	1	110	2162	2271	8e-27	121	MGI:2441755	RIKEN cDNA 9630001P10 gene	lincRNA gene
comp63603_c0_seq1	9630033F20Rik	NM_027977	83.7	908	128	14	37	935	45	941	0	839	MGI:2442752	RIKEN cDNA 9630033F20 gene	protein coding gene
comp69650_c1_seq6	9830147E19Rik	NM_009692	84.33	217	32	2	1	216	1739	1954	3e-54	211	MGI:3036263	RIKEN cDNA 9830147E19 gene	protein coding gene
comp70751_c0_seq1	9830147E19Rik	NM_144897	80.81	198	31	4	1	195	1772	1965	1e-34	148	MGI:3036263	RIKEN cDNA 9830147E19 gene	protein coding gene
comp70751_c0_seq11	9830147E19Rik	NM_007468	80	205	33	5	1	201	1772	1972	2e-33	145	MGI:3036263	RIKEN cDNA 9830147E19 gene	protein coding gene
comp70751_c0_seq12	9830147E19Rik	NM_080434	80.3	198	32	4	1	195	1772	1965	5e-33	143	MGI:3036263	RIKEN cDNA 9830147E19 gene	protein coding gene
comp70751_c0_seq2	9830147E19Rik	NM_009693	80.6	268	52	0	1	268	1664	1931	5e-53	207	MGI:3036263	RIKEN cDNA 9830147E19 gene	protein coding gene
comp70751_c0_seq4	9830147E19Rik	NM_009694	80.4	199	30	6	1	195	1772	1965	5e-33	143	MGI:3036263	RIKEN cDNA 9830147E19 gene	protein coding gene
comp70751_c0_seq5	9830147E19Rik	NM_138310	82.38	244	43	0	1	244	1688	1931	1e-54	213	MGI:3036263	RIKEN cDNA 9830147E19 gene	protein coding gene
comp70751_c0_seq6	9830147E19Rik	NM_001110009	80.3	198	32	4	1	195	1772	1965	6e-33	143	MGI:3036263	RIKEN cDNA 9830147E19 gene	protein coding gene
comp70751_c0_seq7	9830147E19Rik	NM_001277944	80	205	33	5	1	201	1772	1972	1e-33	145	MGI:3036263	RIKEN cDNA 9830147E19 gene	protein coding gene
comp62143_c1_seq1	9930012K11Rik	NM_023114	83.91	553	77	11	32	577	1006	1553	7e-146	518	MGI:2145726	RIKEN cDNA 9930012K11 gene	protein coding gene
comp62143_c1_seq2	9930012K11Rik	NM_007385	83.74	910	133	13	26	925	646	1550	0	846	MGI:2145726	RIKEN cDNA 9930012K11 gene	protein coding gene
comp62143_c1_seq3	9930012K11Rik	NM_009696	85.66	1255	163	14	205	1448	302	1550	0	1304	MGI:2145726	RIKEN cDNA 9930012K11 gene	protein coding gene
comp50705_c0_seq1	9930014A18Rik	NM_013475	84.31	204	30	2	1	203	1116	1318	2e-50	198	MGI:2444091	RIKEN cDNA 9930014A18 gene	lincRNA gene
comp90575_c0_seq1	9930014A18Rik	NM_001164640	90.78	282	26	0	1	282	446	727	4e-104	377	MGI:2444091	RIKEN cDNA 9930014A18 gene	lincRNA gene
comp24346_c0_seq1	9930021J03Rik	NM_001081970	91.36	741	64	0	1	741	1396	2136	0	1014	MGI:2444398	RIKEN cDNA 9930021J03 gene	protein coding gene
comp24346_c1_seq1	9930021J03Rik	NM_173786	95.36	797	37	0	1	797	560	1356	0	1267	MGI:2444398	RIKEN cDNA 9930021J03 gene	protein coding gene
comp67376_c0_seq2	9930021J03Rik	NM_001109914	85.86	3897	459	62	1	3853	3650	7498	0	4060	MGI:2444398	RIKEN cDNA 9930021J03 gene	protein coding gene
comp67376_c2_seq1	9930021J03Rik	NM_018816	90.62	1493	123	9	1	1489	2186	3665	0	1965	MGI:2444398	RIKEN cDNA 9930021J03 gene	protein coding gene
comp69886_c1_seq1	9930104L06Rik	NM_001199337	80.06	1374	189	56	171	1506	201	1527	0	941	MGI:3041172	RIKEN cDNA 9930104L06 gene	unclassified gene
comp69886_c1_seq10	9930104L06Rik	NM_026673	76.06	827	125	50	49	846	745	1527	9e-99	363	MGI:3041172	RIKEN cDNA 9930104L06 gene	unclassified gene
comp69886_c1_seq11	9930104L06Rik	NM_026565	90.77	130	10	1	49	176	745	874	2e-42	172	MGI:3041172	RIKEN cDNA 9930104L06 gene	unclassified gene
comp69886_c1_seq2	9930104L06Rik	NM_001163388	85.92	554	65	7	171	715	201	750	3e-164	579	MGI:3041172	RIKEN cDNA 9930104L06 gene	unclassified gene
comp69886_c1_seq3	9930104L06Rik	NM_026511	80.06	1374	189	56	171	1506	201	1527	0	941	MGI:3041172	RIKEN cDNA 9930104L06 gene	unclassified gene
comp69886_c1_seq4	9930104L06Rik	NM_001198824	76.06	827	125	50	49	846	745	1527	1e-98	363	MGI:3041172	RIKEN cDNA 9930104L06 gene	unclassified gene
comp69886_c1_seq5	9930104L06Rik	NM_001198825	80.06	1374	189	56	171	1506	201	1527	0	941	MGI:3041172	RIKEN cDNA 9930104L06 gene	unclassified gene
comp69886_c1_seq6	9930104L06Rik	NM_025825	76.06	827	125	50	49	846	745	1527	1e-98	363	MGI:3041172	RIKEN cDNA 9930104L06 gene	unclassified gene
comp69886_c1_seq7	9930104L06Rik	NM_145221	80.06	1374	189	56	171	1506	201	1527	0	941	MGI:3041172	RIKEN cDNA 9930104L06 gene	unclassified gene
comp69886_c1_seq8	9930104L06Rik	NM_145220	76.06	827	125	50	49	846	745	1527	1e-98	363	MGI:3041172	RIKEN cDNA 9930104L06 gene	unclassified gene
comp69886_c1_seq9	9930104L06Rik	NM_009698	87	677	74	7	171	836	201	874	0	750	MGI:3041172	RIKEN cDNA 9930104L06 gene	unclassified gene
comp70182_c0_seq10	9930111J21Rik2	NM_001025444	79.57	1586	274	38	2919	4470	260	1829	0	1088	MGI:3711310	RIKEN cDNA 9930111J21 gene 2	protein coding gene
comp70182_c0_seq12	9930111J21Rik2	NM_007472	77.74	1069	208	20	2676	3720	260	1322	2e-178	628	MGI:3711310	RIKEN cDNA 9930111J21 gene 2	protein coding gene
comp70182_c0_seq13	9930111J21Rik2	NM_175105	77.98	1217	232	25	196	1382	112	1322	0	730	MGI:3711310	RIKEN cDNA 9930111J21 gene 2	protein coding gene
comp70182_c0_seq15	9930111J21Rik2	NM_009699	77.74	1069	208	20	2919	3963	260	1322	2e-178	628	MGI:3711310	RIKEN cDNA 9930111J21 gene 2	protein coding gene
comp70182_c0_seq16	9930111J21Rik2	NM_016689	77.74	1069	208	20	994	2038	260	1322	9e-179	628	MGI:3711310	RIKEN cDNA 9930111J21 gene 2	protein coding gene
comp70182_c0_seq17	9930111J21Rik2	NM_009700	79.57	1586	274	38	994	2545	260	1829	0	1088	MGI:3711310	RIKEN cDNA 9930111J21 gene 2	protein coding gene
comp70182_c0_seq2	9930111J21Rik2	NM_175087	79.57	1738	299	42	192	1889	108	1829	0	1192	MGI:3711310	RIKEN cDNA 9930111J21 gene 2	protein coding gene
comp70182_c0_seq3	9930111J21Rik2	NM_007473	79.57	1586	274	38	467	2018	260	1829	0	1088	MGI:3711310	RIKEN cDNA 9930111J21 gene 2	protein coding gene
comp70182_c0_seq4	9930111J21Rik2	NM_001109045	77.74	1069	208	20	751	1795	260	1322	8e-179	628	MGI:3711310	RIKEN cDNA 9930111J21 gene 2	protein coding gene
comp70182_c0_seq6	9930111J21Rik2	NM_022026	77.74	1069	208	20	467	1511	260	1322	7e-179	628	MGI:3711310	RIKEN cDNA 9930111J21 gene 2	protein coding gene
comp70182_c0_seq7	9930111J21Rik2	NR_073483	79.57	1586	274	38	751	2302	260	1829	0	1088	MGI:3711310	RIKEN cDNA 9930111J21 gene 2	protein coding gene
comp70182_c0_seq9	9930111J21Rik2	NM_009702	79.57	1586	274	38	2676	4227	260	1829	0	1088	MGI:3711310	RIKEN cDNA 9930111J21 gene 2	protein coding gene
comp29329_c0_seq1	a	NM_013476	92.07	164	13	0	82	245	245	408	3e-60	231	MGI:87853	nonagouti	protein coding gene
comp68706_c0_seq1	A130010J15Rik	NM_009703	86.32	848	114	2	267	1113	272	1118	0	922	MGI:2441776	RIKEN cDNA A130010J15 gene	protein coding gene
comp68706_c0_seq2	A130010J15Rik	NM_001040111	86.32	848	114	2	237	1083	272	1118	0	922	MGI:2441776	RIKEN cDNA A130010J15 gene	protein coding gene
comp68706_c0_seq3	A130010J15Rik	NM_178407	86.32	848	114	2	185	1031	272	1118	0	922	MGI:2441776	RIKEN cDNA A130010J15 gene	protein coding gene
comp35740_c0_seq1	A1bg	NM_001205336	75.35	1570	346	35	46	1596	1	1548	0	717	MGI:2152878	alpha-1-B glycoprotein	protein coding gene
comp61519_c1_seq1	A1cf	NM_139206	86.37	2795	270	59	1	2735	41	2784	0	2948	MGI:1917115	APOBEC1 complementation factor	protein coding gene
comp61519_c1_seq2	A1cf	NM_001276684	87.23	2795	270	51	1	2759	41	2784	0	3103	MGI:1917115	APOBEC1 complementation factor	protein coding gene
comp61519_c1_seq3	A1cf	NM_018790	86.47	2594	265	50	58	2615	241	2784	0	2767	MGI:1917115	APOBEC1 complementation factor	protein coding gene
comp61519_c1_seq4	A1cf	NM_145985	93.12	1250	84	2	1	1250	41	1288	0	1831	MGI:1917115	APOBEC1 complementation factor	protein coding gene
comp61519_c1_seq6	A1cf	NM_178065	92.37	1049	79	1	58	1106	241	1288	0	1493	MGI:1917115	APOBEC1 complementation factor	protein coding gene
comp61519_c1_seq7	A1cf	NM_007476	85.54	2594	265	58	58	2591	241	2784	0	2612	MGI:1917115	APOBEC1 complementation factor	protein coding gene
comp68354_c0_seq1	A230046K03Rik	NM_007477	88.92	5262	469	76	1	5203	62	5268	0	6383	MGI:2441787	RIKEN cDNA A230046K03 gene	protein coding gene
comp68354_c0_seq3	A230046K03Rik	NM_007478	89.12	5250	469	72	1	5191	62	5268	0	6438	MGI:2441787	RIKEN cDNA A230046K03 gene	protein coding gene
comp70569_c3_seq1	A230050P20Rik	NM_007479	87.14	350	31	5	1	337	1105	1453	5e-106	385	MGI:2441788	RIKEN cDNA A230050P20 gene	protein coding gene
comp70569_c4_seq11	A230050P20Rik	NM_007480	90.68	1052	87	4	1	1041	64	1115	0	1389	MGI:2441788	RIKEN cDNA A230050P20 gene	protein coding gene
comp70569_c4_seq13	A230050P20Rik	NM_007481	93.42	471	31	0	335	805	293	763	0	699	MGI:2441788	RIKEN cDNA A230050P20 gene	protein coding gene
comp70569_c4_seq4	A230050P20Rik	NM_145760	93.07	823	57	0	335	1157	293	1115	0	1205	MGI:2441788	RIKEN cDNA A230050P20 gene	protein coding gene
comp70569_c4_seq8	A230050P20Rik	NM_023854	89.71	700	61	4	1	689	64	763	0	883	MGI:2441788	RIKEN cDNA A230050P20 gene	protein coding gene
comp60569_c3_seq3	A230065H16Rik	NM_025445	83.47	599	88	7	262	855	62	654	1e-154	547	MGI:2685744	RIKEN cDNA A230065H16 gene	protein coding gene
comp55764_c0_seq1	A330023F24Rik	NM_001102430	76.79	2585	351	137	265	2716	2610	5078	0	1219	MGI:2443958	RIKEN cDNA A330023F24 gene	lincRNA gene
comp55764_c0_seq2	A330023F24Rik	NM_001085495	80.18	1196	131	55	26	1189	3957	5078	0	798	MGI:2443958	RIKEN cDNA A330023F24 gene	lincRNA gene
comp7826_c0_seq1	A330023F24Rik	NM_001081093	88.15	287	24	5	8	289	5041	4760	1e-90	333	MGI:2443958	RIKEN cDNA A330023F24 gene	lincRNA gene
comp65344_c0_seq1	A430005L14Rik	NM_029802	83.62	751	85	24	9	727	6	750	0	671	MGI:2140680	RIKEN cDNA A430005L14 gene	protein coding gene
comp63682_c0_seq1	A430105I19Rik	NM_001165992	80.61	1269	197	34	736	1967	919	2175	0	935	MGI:2685199	RIKEN cDNA A430105I19 gene	protein coding gene
comp63682_c0_seq10	A430105I19Rik	NM_001165995	81.91	658	86	13	16	648	268	917	2e-147	525	MGI:2685199	RIKEN cDNA A430105I19 gene	protein coding gene
comp63682_c0_seq11	A430105I19Rik	NR_028585	82.4	949	118	25	3	910	32	972	0	782	MGI:2685199	RIKEN cDNA A430105I19 gene	protein coding gene
comp63682_c0_seq12	A430105I19Rik	NM_007482	80.56	1240	192	34	1082	2284	974	2201	0	909	MGI:2685199	RIKEN cDNA A430105I19 gene	protein coding gene
comp63682_c0_seq13	A430105I19Rik	NM_009705	79.59	1122	180	34	1478	2562	1066	2175	0	758	MGI:2685199	RIKEN cDNA A430105I19 gene	protein coding gene
comp63682_c0_seq14	A430105I19Rik	NM_176849	79.7	1148	184	34	1308	2418	1066	2201	0	784	MGI:2685199	RIKEN cDNA A430105I19 gene	protein coding gene
comp63682_c0_seq15	A430105I19Rik	NR_027372	80.69	1295	201	34	947	2204	919	2201	0	961	MGI:2685199	RIKEN cDNA A430105I19 gene	protein coding gene
comp63682_c0_seq16	A430105I19Rik	NM_030113	82.02	712	93	14	16	699	268	972	5e-162	573	MGI:2685199	RIKEN cDNA A430105I19 gene	protein coding gene
comp63682_c0_seq17	A430105I19Rik	NM_181416	86.97	545	71	0	736	1280	919	1463	3e-174	614	MGI:2685199	RIKEN cDNA A430105I19 gene	protein coding gene
comp63682_c0_seq18	A430105I19Rik	NM_001039692	82.35	895	111	24	3	859	32	917	0	734	MGI:2685199	RIKEN cDNA A430105I19 gene	protein coding gene
comp63682_c0_seq19	A430105I19Rik	NM_029277	86.97	545	71	0	736	1280	919	1463	2e-174	614	MGI:2685199	RIKEN cDNA A430105I19 gene	protein coding gene
comp63682_c0_seq2	A430105I19Rik	NM_153820	82.4	949	118	25	3	910	32	972	0	782	MGI:2685199	RIKEN cDNA A430105I19 gene	protein coding gene
comp63682_c0_seq20	A430105I19Rik	NM_001122640	82.4	949	118	25	3	910	32	972	0	782	MGI:2685199	RIKEN cDNA A430105I19 gene	protein coding gene
comp63682_c0_seq21	A430105I19Rik	NM_001122642	84.12	1203	156	14	16	1190	268	1463	0	1131	MGI:2685199	RIKEN cDNA A430105I19 gene	protein coding gene
comp63682_c0_seq22	A430105I19Rik	NM_001122643	82.4	949	118	25	3	910	32	972	0	782	MGI:2685199	RIKEN cDNA A430105I19 gene	protein coding gene
comp63682_c0_seq23	A430105I19Rik	NM_176837	82.02	712	93	14	16	699	268	972	3e-162	573	MGI:2685199	RIKEN cDNA A430105I19 gene	protein coding gene
comp63682_c0_seq24	A430105I19Rik	NM_027667	79.7	1148	184	34	1599	2709	1066	2201	0	784	MGI:2685199	RIKEN cDNA A430105I19 gene	protein coding gene
comp63682_c0_seq25	A430105I19Rik	NM_001081364	80.48	1214	188	34	871	2047	974	2175	0	883	MGI:2685199	RIKEN cDNA A430105I19 gene	protein coding gene
comp63682_c0_seq26	A430105I19Rik	NM_153800	80.61	1269	197	34	947	2178	919	2175	0	935	MGI:2685199	RIKEN cDNA A430105I19 gene	protein coding gene
comp63682_c0_seq27	A430105I19Rik	NM_021493	83.24	1044	126	25	3	1005	32	1067	0	913	MGI:2685199	RIKEN cDNA A430105I19 gene	protein coding gene
comp63682_c0_seq28	A430105I19Rik	NM_001286468	85.16	384	38	12	55	427	2324	2699	8e-103	375	MGI:2685199	RIKEN cDNA A430105I19 gene	protein coding gene
comp63682_c0_seq29	A430105I19Rik	NM_029270	84.03	1440	181	25	3	1401	32	1463	0	1339	MGI:2685199	RIKEN cDNA A430105I19 gene	protein coding gene
comp63682_c0_seq3	A430105I19Rik	NM_001037727	79.59	1122	180	34	1689	2773	1066	2175	0	758	MGI:2685199	RIKEN cDNA A430105I19 gene	protein coding gene
comp63682_c0_seq30	A430105I19Rik	NM_175164	81.32	2190	311	59	3	2114	32	2201	0	1688	MGI:2685199	RIKEN cDNA A430105I19 gene	protein coding gene
comp63682_c0_seq31	A430105I19Rik	NM_133715	80.48	1214	188	34	781	1957	974	2175	0	883	MGI:2685199	RIKEN cDNA A430105I19 gene	protein coding gene
comp63682_c0_seq32	A430105I19Rik	NM_183288	80.56	1240	192	34	871	2073	974	2201	0	909	MGI:2685199	RIKEN cDNA A430105I19 gene	protein coding gene
comp63682_c0_seq33	A430105I19Rik	NM_172964	79.59	1122	180	34	1308	2392	1066	2175	0	758	MGI:2685199	RIKEN cDNA A430105I19 gene	protein coding gene
comp63682_c0_seq34	A430105I19Rik	NM_172525	82.02	712	93	14	16	699	268	972	6e-162	573	MGI:2685199	RIKEN cDNA A430105I19 gene	protein coding gene
comp63682_c0_seq35	A430105I19Rik	NM_001005508	79.7	1148	184	34	1609	2719	1066	2201	0	784	MGI:2685199	RIKEN cDNA A430105I19 gene	protein coding gene
comp63682_c0_seq36	A430105I19Rik	NM_020260	79.59	1122	180	34	1398	2482	1066	2175	0	758	MGI:2685199	RIKEN cDNA A430105I19 gene	protein coding gene
comp63682_c0_seq37	A430105I19Rik	NM_001195632	83.15	807	101	14	16	794	268	1067	0	704	MGI:2685199	RIKEN cDNA A430105I19 gene	protein coding gene
comp63682_c0_seq38	A430105I19Rik	NM_178252	83.15	807	101	14	16	794	268	1067	0	704	MGI:2685199	RIKEN cDNA A430105I19 gene	protein coding gene
comp63682_c0_seq39	A430105I19Rik	NM_172739	82.35	895	111	24	3	859	32	917	0	734	MGI:2685199	RIKEN cDNA A430105I19 gene	protein coding gene
comp63682_c0_seq4	A430105I19Rik	NM_001168288	79.59	1122	180	34	1388	2472	1066	2175	0	758	MGI:2685199	RIKEN cDNA A430105I19 gene	protein coding gene
comp63682_c0_seq40	A430105I19Rik	NM_198420	79.7	1148	184	34	1388	2498	1066	2201	0	784	MGI:2685199	RIKEN cDNA A430105I19 gene	protein coding gene
comp63682_c0_seq41	A430105I19Rik	NM_001162423	83.24	1044	126	25	3	1005	32	1067	0	913	MGI:2685199	RIKEN cDNA A430105I19 gene	protein coding gene
comp63682_c0_seq42	A430105I19Rik	NM_001162424	80.56	1240	192	34	992	2194	974	2201	0	909	MGI:2685199	RIKEN cDNA A430105I19 gene	protein coding gene
comp63682_c0_seq43	A430105I19Rik	NM_138630	87.35	490	62	0	871	1360	974	1463	6e-159	562	MGI:2685199	RIKEN cDNA A430105I19 gene	protein coding gene
comp63682_c0_seq44	A430105I19Rik	NM_027823	82.02	712	93	14	16	699	268	972	4e-162	573	MGI:2685199	RIKEN cDNA A430105I19 gene	protein coding gene
comp63682_c0_seq45	A430105I19Rik	NM_001099288	81.05	1953	286	48	16	1903	268	2201	0	1480	MGI:2685199	RIKEN cDNA A430105I19 gene	protein coding gene
comp63682_c0_seq46	A430105I19Rik	NM_175003	80.48	1214	188	34	1082	2258	974	2175	0	883	MGI:2685199	RIKEN cDNA A430105I19 gene	protein coding gene
comp63682_c0_seq47	A430105I19Rik	NM_009706	84.03	1440	181	25	3	1401	32	1463	0	1339	MGI:2685199	RIKEN cDNA A430105I19 gene	protein coding gene
comp63682_c0_seq48	A430105I19Rik	NM_001287530	80.48	1214	188	34	992	2168	974	2175	0	883	MGI:2685199	RIKEN cDNA A430105I19 gene	protein coding gene
comp63682_c0_seq49	A430105I19Rik	NM_178754	82.35	895	111	24	3	859	32	917	0	734	MGI:2685199	RIKEN cDNA A430105I19 gene	protein coding gene
comp63682_c0_seq5	A430105I19Rik	NM_001164628	82.4	949	118	25	3	910	32	972	0	782	MGI:2685199	RIKEN cDNA A430105I19 gene	protein coding gene
comp63682_c0_seq50	A430105I19Rik	NM_028455	81.91	658	86	13	16	648	268	917	2e-147	525	MGI:2685199	RIKEN cDNA A430105I19 gene	protein coding gene
comp63682_c0_seq51	A430105I19Rik	NM_146011	82.35	895	111	24	3	859	32	917	0	734	MGI:2685199	RIKEN cDNA A430105I19 gene	protein coding gene
comp63682_c0_seq52	A430105I19Rik	NM_133796	82.35	895	111	24	3	859	32	917	0	734	MGI:2685199	RIKEN cDNA A430105I19 gene	protein coding gene
comp63682_c0_seq53	A430105I19Rik	NM_007486	80.69	1295	201	34	736	1993	919	2201	0	961	MGI:2685199	RIKEN cDNA A430105I19 gene	protein coding gene
comp63682_c0_seq54	A430105I19Rik	NM_008113	81.28	2164	307	59	3	2088	32	2175	0	1663	MGI:2685199	RIKEN cDNA A430105I19 gene	protein coding gene
comp63682_c0_seq55	A430105I19Rik	NM_001130150	84.12	1203	156	14	16	1190	268	1463	0	1131	MGI:2685199	RIKEN cDNA A430105I19 gene	protein coding gene
comp63682_c0_seq56	A430105I19Rik	NM_001130153	79.7	1148	184	34	1689	2799	1066	2201	0	784	MGI:2685199	RIKEN cDNA A430105I19 gene	protein coding gene
comp63682_c0_seq57	A430105I19Rik	NM_008488	79.59	1122	180	34	1609	2693	1066	2175	0	758	MGI:2685199	RIKEN cDNA A430105I19 gene	protein coding gene
comp63682_c0_seq58	A430105I19Rik	NM_001037736	87.35	490	62	0	871	1360	974	1463	1e-158	562	MGI:2685199	RIKEN cDNA A430105I19 gene	protein coding gene
comp63682_c0_seq59	A430105I19Rik	NM_001112722	83.24	1044	126	25	3	1005	32	1067	0	913	MGI:2685199	RIKEN cDNA A430105I19 gene	protein coding gene
comp63682_c0_seq6	A430105I19Rik	NM_001112723	82.35	895	111	24	3	859	32	917	0	734	MGI:2685199	RIKEN cDNA A430105I19 gene	protein coding gene
comp63682_c0_seq60	A430105I19Rik	NM_001003912	81.01	1927	282	48	16	1877	268	2175	0	1454	MGI:2685199	RIKEN cDNA A430105I19 gene	protein coding gene
comp63682_c0_seq61	A430105I19Rik	NM_027144	81.91	658	86	13	16	648	268	917	1e-147	525	MGI:2685199	RIKEN cDNA A430105I19 gene	protein coding gene
comp63682_c0_seq62	A430105I19Rik	NM_177566	80.56	1240	192	34	781	1983	974	2201	0	909	MGI:2685199	RIKEN cDNA A430105I19 gene	protein coding gene
comp63682_c0_seq63	A430105I19Rik	NM_001112744	82.35	895	111	24	3	859	32	917	0	734	MGI:2685199	RIKEN cDNA A430105I19 gene	protein coding gene
comp63682_c0_seq64	A430105I19Rik	NM_001081116	81.91	658	86	13	16	648	268	917	1e-147	525	MGI:2685199	RIKEN cDNA A430105I19 gene	protein coding gene
comp63682_c0_seq65	A430105I19Rik	NM_133962	82.35	895	111	24	3	859	32	917	0	734	MGI:2685199	RIKEN cDNA A430105I19 gene	protein coding gene
comp63682_c0_seq7	A430105I19Rik	NM_172520	79.7	1148	184	34	1478	2588	1066	2201	0	784	MGI:2685199	RIKEN cDNA A430105I19 gene	protein coding gene
comp63682_c0_seq8	A430105I19Rik	NM_008487	79.7	1148	184	34	1398	2508	1066	2201	0	784	MGI:2685199	RIKEN cDNA A430105I19 gene	protein coding gene
comp63682_c0_seq9	A430105I19Rik	NM_001166413	83.24	1044	126	25	3	1005	32	1067	0	913	MGI:2685199	RIKEN cDNA A430105I19 gene	protein coding gene
comp58887_c0_seq1	A4galt	NM_028027	81.92	1460	226	26	54	1486	122	1570	0	1199	MGI:3512453	alpha 1 4-galactosyltransferase	protein coding gene
comp35760_c0_seq1	A530088E08Rik	NM_001081295	88.71	319	36	0	32	350	1	319	1e-107	390	MGI:3603459	RIKEN cDNA A530088E08 gene	unclassified gene
comp35760_c0_seq3	A530088E08Rik	NM_012026	84.47	599	68	13	32	613	1	591	5e-161	568	MGI:3603459	RIKEN cDNA A530088E08 gene	unclassified gene
comp63840_c0_seq2	A630001G21Rik	NM_027871	81.11	397	68	7	52	443	67	461	2e-83	311	MGI:2443131	RIKEN cDNA A630001G21 gene	protein coding gene
comp63840_c0_seq3	A630001G21Rik	NM_001145452	82.48	331	54	4	40	368	133	461	4e-76	287	MGI:2443131	RIKEN cDNA A630001G21 gene	protein coding gene
comp63840_c0_seq4	A630001G21Rik	NM_177828	81.11	397	68	7	52	443	67	461	2e-83	311	MGI:2443131	RIKEN cDNA A630001G21 gene	protein coding gene
comp63840_c0_seq5	A630001G21Rik	NM_001013377	82.48	331	54	4	40	368	133	461	3e-76	287	MGI:2443131	RIKEN cDNA A630001G21 gene	protein coding gene
comp69548_c0_seq1	A630007B06Rik	NM_183019	88.39	2757	311	9	181	2931	1	2754	0	3310	MGI:2445022	RIKEN cDNA A630007B06 gene	protein coding gene
comp69548_c0_seq19	A630007B06Rik	NM_001145921	88.15	2674	308	9	181	2848	1	2671	0	3173	MGI:2445022	RIKEN cDNA A630007B06 gene	protein coding gene
comp69548_c0_seq3	A630007B06Rik	NM_198249	96.55	87	3	0	204	290	2668	2754	5e-33	145	MGI:2445022	RIKEN cDNA A630007B06 gene	protein coding gene
comp69548_c0_seq4	A630007B06Rik	NM_133674	96.55	87	3	0	279	365	2668	2754	5e-33	145	MGI:2445022	RIKEN cDNA A630007B06 gene	protein coding gene
comp69548_c0_seq5	A630007B06Rik	NM_152801	96.55	87	3	0	448	534	2668	2754	5e-33	145	MGI:2445022	RIKEN cDNA A630007B06 gene	protein coding gene
comp69548_c0_seq6	A630007B06Rik	NM_001113517	87.4	2453	300	9	181	2627	1	2450	0	2809	MGI:2445022	RIKEN cDNA A630007B06 gene	protein coding gene
comp69548_c0_seq7	A630007B06Rik	NM_017402	87.4	2453	300	9	181	2627	1	2450	0	2809	MGI:2445022	RIKEN cDNA A630007B06 gene	protein coding gene
comp68572_c0_seq4	A630033H20Rik	NM_001033329	84.37	1971	256	41	1	1934	54	2009	0	1886	MGI:2441814	RIKEN cDNA A630033H20 gene	protein coding gene
comp68572_c0_seq6	A630033H20Rik	NM_001080819	85.76	1657	195	34	165	1794	331	1973	0	1714	MGI:2441814	RIKEN cDNA A630033H20 gene	protein coding gene
comp68572_c0_seq7	A630033H20Rik	NM_001085355	85.81	1656	195	33	110	1738	331	1973	0	1720	MGI:2441814	RIKEN cDNA A630033H20 gene	protein coding gene
comp68572_c0_seq8	A630033H20Rik	NM_175251	86.06	1987	236	34	1	1961	2	1973	0	2097	MGI:2441814	RIKEN cDNA A630033H20 gene	protein coding gene
comp63874_c0_seq1	A630066F11Rik	NM_001288625	75.84	948	127	53	76	954	192	1106	9e-107	388	MGI:2444428	RIKEN cDNA A630066F11 gene	unclassified non-coding RNA gene
comp63874_c0_seq2	A630066F11Rik	NM_007880	78.45	413	54	22	481	861	697	1106	3e-61	237	MGI:2444428	RIKEN cDNA A630066F11 gene	unclassified non-coding RNA gene
comp63874_c0_seq3	A630066F11Rik	NM_019689	78.45	413	54	22	133	513	697	1106	2e-61	237	MGI:2444428	RIKEN cDNA A630066F11 gene	unclassified non-coding RNA gene
comp56705_c0_seq3	A630072M18Rik	NM_001081195	84.29	140	17	3	103	238	2011	2149	1e-29	132	MGI:2444702	RIKEN cDNA A630072M18 gene	unclassified non-coding RNA gene
comp56705_c0_seq6	A630072M18Rik	NM_194262	84.29	140	17	3	103	238	2011	2149	1e-29	132	MGI:2444702	RIKEN cDNA A630072M18 gene	unclassified non-coding RNA gene
comp56705_c0_seq7	A630072M18Rik	NM_198122	84.29	140	17	3	103	238	2011	2149	2e-29	132	MGI:2444702	RIKEN cDNA A630072M18 gene	unclassified non-coding RNA gene
comp70755_c1_seq1	A630089N07Rik	NM_001172205	78.1	306	61	5	103	405	102	404	6e-47	189	MGI:2444323	RIKEN cDNA A630089N07 gene	unclassified non-coding RNA gene
comp70755_c1_seq10	A630089N07Rik	NR_033310	78.76	306	59	5	189	491	102	404	3e-50	200	MGI:2444323	RIKEN cDNA A630089N07 gene	unclassified non-coding RNA gene
comp70755_c1_seq11	A630089N07Rik	NM_023598	78.1	306	61	5	331	633	102	404	8e-47	189	MGI:2444323	RIKEN cDNA A630089N07 gene	unclassified non-coding RNA gene
comp70755_c1_seq12	A630089N07Rik	NM_019927	76.34	317	59	9	76	390	102	404	6e-37	156	MGI:2444323	RIKEN cDNA A630089N07 gene	unclassified non-coding RNA gene
comp70755_c1_seq13	A630089N07Rik	NM_011790	78.43	306	60	5	180	482	102	404	1e-48	195	MGI:2444323	RIKEN cDNA A630089N07 gene	unclassified non-coding RNA gene
comp70755_c1_seq14	A630089N07Rik	NM_025859	76.34	317	59	9	84	398	102	404	6e-37	156	MGI:2444323	RIKEN cDNA A630089N07 gene	unclassified non-coding RNA gene
comp70755_c1_seq15	A630089N07Rik	NM_019968	75.71	317	61	9	259	573	102	404	2e-33	145	MGI:2444323	RIKEN cDNA A630089N07 gene	unclassified non-coding RNA gene
comp70755_c1_seq16	A630089N07Rik	NM_177337	78.92	185	37	2	172	355	221	404	2e-27	124	MGI:2444323	RIKEN cDNA A630089N07 gene	unclassified non-coding RNA gene
comp70755_c1_seq17	A630089N07Rik	NM_026577	78.76	306	59	5	76	378	102	404	3e-50	200	MGI:2444323	RIKEN cDNA A630089N07 gene	unclassified non-coding RNA gene
comp70755_c1_seq18	A630089N07Rik	NM_001025102	78.76	306	59	5	76	378	102	404	2e-50	200	MGI:2444323	RIKEN cDNA A630089N07 gene	unclassified non-coding RNA gene
comp70755_c1_seq2	A630089N07Rik	NM_172595	78.76	306	59	5	150	452	102	404	3e-50	200	MGI:2444323	RIKEN cDNA A630089N07 gene	unclassified non-coding RNA gene
comp70755_c1_seq22	A630089N07Rik	NM_197995	78.76	306	59	5	84	386	102	404	3e-50	200	MGI:2444323	RIKEN cDNA A630089N07 gene	unclassified non-coding RNA gene
comp70755_c1_seq24	A630089N07Rik	NM_019722	75.71	317	61	9	331	645	102	404	2e-33	145	MGI:2444323	RIKEN cDNA A630089N07 gene	unclassified non-coding RNA gene
comp70755_c1_seq25	A630089N07Rik	NM_024191	78.76	306	59	5	84	386	102	404	2e-50	200	MGI:2444323	RIKEN cDNA A630089N07 gene	unclassified non-coding RNA gene
comp70755_c1_seq26	A630089N07Rik	NM_019718	78.76	306	59	5	45	347	102	404	2e-50	200	MGI:2444323	RIKEN cDNA A630089N07 gene	unclassified non-coding RNA gene
comp70755_c1_seq27	A630089N07Rik	NM_001039515	76.34	317	59	9	144	458	102	404	5e-37	156	MGI:2444323	RIKEN cDNA A630089N07 gene	unclassified non-coding RNA gene
comp70755_c1_seq28	A630089N07Rik	NM_007487	78.1	306	61	5	103	405	102	404	4e-47	189	MGI:2444323	RIKEN cDNA A630089N07 gene	unclassified non-coding RNA gene
comp70755_c1_seq3	A630089N07Rik	NM_177305	78.1	306	61	5	259	561	102	404	7e-47	189	MGI:2444323	RIKEN cDNA A630089N07 gene	unclassified non-coding RNA gene
comp70755_c1_seq30	A630089N07Rik	NM_025404	76.66	317	58	9	180	494	102	404	1e-38	161	MGI:2444323	RIKEN cDNA A630089N07 gene	unclassified non-coding RNA gene
comp70755_c1_seq5	A630089N07Rik	NM_182994	76.66	317	58	9	189	503	102	404	1e-38	161	MGI:2444323	RIKEN cDNA A630089N07 gene	unclassified non-coding RNA gene
comp70755_c1_seq6	A630089N07Rik	NM_029466	78.76	306	59	5	150	452	102	404	2e-50	200	MGI:2444323	RIKEN cDNA A630089N07 gene	unclassified non-coding RNA gene
comp70755_c1_seq8	A630089N07Rik	NM_019665	75.71	317	61	9	103	417	102	404	1e-33	145	MGI:2444323	RIKEN cDNA A630089N07 gene	unclassified non-coding RNA gene
comp70755_c1_seq9	A630089N07Rik	NM_019419	76.34	317	59	9	150	464	102	404	6e-37	156	MGI:2444323	RIKEN cDNA A630089N07 gene	unclassified non-coding RNA gene
comp61481_c0_seq2	A730017C20Rik	NM_022992	87.69	837	95	6	9	844	2	831	0	968	MGI:2442934	RIKEN cDNA A730017C20 gene	protein coding gene
comp61481_c0_seq1	A730017C20Rik	NM_022989	87.54	971	110	8	9	978	2	962	0	1112	MGI:2442934	RIKEN cDNA A730017C20 gene	protein coding gene
comp61481_c0_seq3	A730017C20Rik	NM_026823	85.95	740	93	8	16	754	233	962	0	780	MGI:2442934	RIKEN cDNA A730017C20 gene	protein coding gene
comp40516_c0_seq1	A730090H04Rik	NM_026011	85	100	13	2	4	103	1564	1661	8e-21	100	MGI:2444057	RIKEN cDNA A730090H04 gene	unclassified non-coding RNA gene
comp49307_c0_seq1	A730098P11Rik	NM_028840	93.85	1446	74	11	1	1442	34	1468	0	2163	MGI:3612158	RIKEN cDNA A730098P11 gene	pseudogene
comp65133_c0_seq1	A830010M20Rik	NM_026034	79.15	3171	572	63	1	3119	190	3323	0	2111	MGI:2445097	RIKEN cDNA A830010M20 gene	protein coding gene
comp65133_c0_seq2	A830010M20Rik	NM_001034858	79.23	3188	573	63	1	3136	190	3340	0	2137	MGI:2445097	RIKEN cDNA A830010M20 gene	protein coding gene
comp90399_c0_seq1	A830018L16Rik	NM_146205	90.74	216	20	0	1	216	1392	1607	2e-77	289	MGI:2444149	RIKEN cDNA A830018L16 gene	protein coding gene
comp55990_c0_seq1	A830080D01Rik	NM_133972	87.9	1289	144	11	567	1848	714	1997	0	1506	MGI:2685992	RIKEN cDNA A830080D01 gene	protein coding gene
comp55990_c0_seq2	A830080D01Rik	NM_177778	87.94	1493	169	9	567	2052	714	2202	0	1749	MGI:2685992	RIKEN cDNA A830080D01 gene	protein coding gene
comp55990_c0_seq3	A830080D01Rik	NM_001166138	85.35	2682	275	65	567	3231	714	3294	0	2667	MGI:2685992	RIKEN cDNA A830080D01 gene	protein coding gene
comp66876_c2_seq2	A830082N09Rik	NM_028768	82.79	122	17	3	559	679	6261	6143	7e-22	106	MGI:3041184	RIKEN cDNA A830082N09 gene	unclassified non-coding RNA gene
comp66876_c2_seq4	A830082N09Rik	NM_027456	82.79	122	17	3	580	700	6261	6143	7e-22	106	MGI:3041184	RIKEN cDNA A830082N09 gene	unclassified non-coding RNA gene
comp69838_c1_seq1	A830082N09Rik	NM_001166378	90.36	83	6	2	1327	1409	6306	6226	3e-22	108	MGI:3041184	RIKEN cDNA A830082N09 gene	unclassified non-coding RNA gene
comp69838_c1_seq2	A830082N09Rik	NM_001166379	90.36	83	6	2	1567	1649	6306	6226	4e-22	108	MGI:3041184	RIKEN cDNA A830082N09 gene	unclassified non-coding RNA gene
comp69838_c1_seq3	A830082N09Rik	NM_001166380	90.36	83	6	2	1417	1499	6306	6226	3e-22	108	MGI:3041184	RIKEN cDNA A830082N09 gene	unclassified non-coding RNA gene
comp69151_c2_seq1	A930016O22Rik	NM_001166398	88	100	8	4	1458	1553	1925	1826	2e-24	115	MGI:3605623	RIKEN cDNA A930016O22 gene	unclassified non-coding RNA gene
comp96519_c0_seq1	A930017M01Rik	NM_027870	90.22	276	27	0	1	276	2345	2620	4e-99	361	MGI:2685151	RIKEN cDNA A930017M01 gene	pseudogene
comp25046_c0_seq1	A930018P22Rik	NM_001202500	85.95	242	22	3	24	253	562	803	3e-65	248	MGI:1915493	RIKEN cDNA A930018P22 gene	protein coding gene
comp57565_c0_seq1	A930024E05Rik	NM_001009575	87.83	411	43	7	1	407	106	513	8e-133	475	MGI:1924414	RIKEN cDNA A930024E05 gene	unclassified non-coding RNA gene
comp57565_c0_seq10	A930024E05Rik	NM_001037737	87.83	411	43	7	1	407	106	513	5e-133	475	MGI:1924414	RIKEN cDNA A930024E05 gene	unclassified non-coding RNA gene
comp57565_c0_seq2	A930024E05Rik	NM_009709	87.83	411	43	7	1	407	106	513	7e-133	475	MGI:1924414	RIKEN cDNA A930024E05 gene	unclassified non-coding RNA gene
comp57565_c0_seq3	A930024E05Rik	NM_007488	87.83	411	43	7	1	407	106	513	5e-133	475	MGI:1924414	RIKEN cDNA A930024E05 gene	unclassified non-coding RNA gene
comp57565_c0_seq4	A930024E05Rik	NM_001243048	87.83	411	43	7	1	407	106	513	6e-133	475	MGI:1924414	RIKEN cDNA A930024E05 gene	unclassified non-coding RNA gene
comp57565_c0_seq7	A930024E05Rik	NM_007489	87.83	411	43	7	1	407	106	513	8e-133	475	MGI:1924414	RIKEN cDNA A930024E05 gene	unclassified non-coding RNA gene
comp57565_c0_seq8	A930024E05Rik	NM_019767	87.83	411	43	7	1	407	106	513	4e-133	475	MGI:1924414	RIKEN cDNA A930024E05 gene	unclassified non-coding RNA gene
comp57565_c0_seq9	A930024E05Rik	NM_023142	87.83	411	43	7	1	407	106	513	7e-133	475	MGI:1924414	RIKEN cDNA A930024E05 gene	unclassified non-coding RNA gene
comp43822_c0_seq1	AA414768	NM_029711	83.94	554	63	12	1	532	1094	1643	1e-142	507	MGI:3035137	expressed sequence AA414768	pseudogene
comp57255_c0_seq1	AA467197	NM_019824	85.13	659	79	15	33	682	1	649	0	656	MGI:3034182	expressed sequence AA467197	protein coding gene
comp63274_c0_seq1	AA986860	NM_026552	82.29	2614	368	72	1	2543	315	2904	0	2174	MGI:2138143	expressed sequence AA986860	protein coding gene
comp68229_c0_seq22	AA987161	NM_026369	82.74	168	29	0	52	219	3009	3176	9e-36	150	MGI:2145180	expressed sequence AA987161	protein coding gene
comp68229_c0_seq24	AA987161	NM_028809	82.98	141	24	0	403	543	3036	3176	1e-28	128	MGI:2145180	expressed sequence AA987161	protein coding gene
comp68229_c0_seq35	AA987161	NM_001142655	82.98	141	24	0	376	516	3036	3176	1e-28	128	MGI:2145180	expressed sequence AA987161	protein coding gene
comp63091_c0_seq1	Aaas	NM_001177618	89.31	1777	181	6	17	1786	26	1800	0	2220	MGI:2443767	achalasia adrenocortical insufficiency alacrimia	protein coding gene
comp63091_c0_seq2	Aaas	NM_177231	89.14	1206	126	3	17	1219	26	1229	0	1496	MGI:2443767	achalasia adrenocortical insufficiency alacrimia	protein coding gene
comp63091_c0_seq3	Aaas	NM_178220	89.06	329	32	3	94	418	1472	1800	3e-112	405	MGI:2443767	achalasia adrenocortical insufficiency alacrimia	protein coding gene
comp70063_c0_seq1	Aacs	NM_145429	84.69	1757	199	33	61	1760	1412	3155	0	1690	MGI:1926144	acetoacetyl-CoA synthetase	protein coding gene
comp70063_c0_seq2	Aacs	NM_001162485	92.31	715	54	1	71	785	77	790	0	1014	MGI:1926144	acetoacetyl-CoA synthetase	protein coding gene
comp70063_c0_seq3	Aacs	NR_027876	86.93	2303	239	35	781	3035	867	3155	0	2529	MGI:1926144	acetoacetyl-CoA synthetase	protein coding gene
comp70063_c0_seq4	Aacs	NM_027560	93.06	1340	92	1	71	1410	77	1415	0	1958	MGI:1926144	acetoacetyl-CoA synthetase	protein coding gene
comp70063_c0_seq5	Aacs	NM_001042591	88.3	3093	291	34	71	3106	77	3155	0	3640	MGI:1926144	acetoacetyl-CoA synthetase	protein coding gene
comp70063_c0_seq6	Aacs	NM_001042592	86.71	2302	235	34	781	3024	867	3155	0	2490	MGI:1926144	acetoacetyl-CoA synthetase	protein coding gene
comp70063_c0_seq7	Aacs	NM_009713	88.46	3094	295	35	71	3117	77	3155	0	3679	MGI:1926144	acetoacetyl-CoA synthetase	protein coding gene
comp70063_c0_seq9	Aacs	NM_009712	84.98	1758	203	34	61	1771	1412	3155	0	1727	MGI:1926144	acetoacetyl-CoA synthetase	protein coding gene
comp36187_c0_seq1	Aadac	NM_001166177	81.48	1285	224	11	23	1300	15	1292	0	1042	MGI:1915008	arylacetamide deacetylase (esterase)	protein coding gene
comp36187_c0_seq2	Aadac	NM_028710	83.94	853	128	6	383	1230	444	1292	0	808	MGI:1915008	arylacetamide deacetylase (esterase)	protein coding gene
comp63369_c0_seq1	Aadat	NM_001038499	85.62	1753	225	12	147	1897	49	1776	0	1816	MGI:1345167	aminoadipate aminotransferase	protein coding gene
comp63369_c0_seq2	Aadat	NM_029847	89.08	412	44	1	147	558	49	459	3e-143	510	MGI:1345167	aminoadipate aminotransferase	protein coding gene
comp63369_c0_seq3	Aadat	NM_007490	88.27	1074	124	2	147	1220	49	1120	0	1284	MGI:1345167	aminoadipate aminotransferase	protein coding gene
comp63369_c0_seq4	Aadat	NM_181728	84.64	1341	180	11	607	1945	460	1776	0	1312	MGI:1345167	aminoadipate aminotransferase	protein coding gene
comp62174_c0_seq1	Aaed1	NM_026639	90.76	844	67	6	1	835	43	884	0	1116	MGI:1913379	AhpC/TSA antioxidant enzyme domain containing 1	protein coding gene
comp62174_c0_seq2	Aaed1	NM_026855	90.82	403	37	0	1	403	43	445	2e-152	540	MGI:1913379	AhpC/TSA antioxidant enzyme domain containing 1	protein coding gene
comp61129_c0_seq1	Aagab	NM_001272029	90.42	1013	91	3	30	1039	1	1010	0	1328	MGI:1914189	alpha- and gamma-adaptin binding protein	protein coding gene
comp24880_c0_seq1	Aak1	NM_001272030	88.51	322	26	9	19	338	7644	7956	1e-104	379	MGI:1098687	AP2 associated kinase 1	protein coding gene
comp49732_c1_seq1	Aak1	NM_001272032	93.02	1676	113	4	32	1706	316	1988	0	2444	MGI:1098687	AP2 associated kinase 1	protein coding gene
comp63659_c0_seq1	Aak1	NM_020577	87.68	1161	130	6	851	2002	11956	13112	0	1339	MGI:1098687	AP2 associated kinase 1	protein coding gene
comp63659_c0_seq2	Aak1	NM_019734	87.68	1161	130	6	384	1535	11956	13112	0	1339	MGI:1098687	AP2 associated kinase 1	protein coding gene
comp63659_c0_seq3	Aak1	NM_018830	87.67	1160	130	6	289	1439	11957	13112	0	1338	MGI:1098687	AP2 associated kinase 1	protein coding gene
comp63659_c0_seq4	Aak1	NM_001276461	87.68	1161	130	6	390	1541	11956	13112	0	1339	MGI:1098687	AP2 associated kinase 1	protein coding gene
comp63659_c0_seq5	Aak1	NM_001276462	87.67	1160	130	6	756	1906	11957	13112	0	1338	MGI:1098687	AP2 associated kinase 1	protein coding gene
comp63659_c0_seq6	Aak1	NM_001276463	92.4	263	20	0	27	289	2537	2799	2e-103	375	MGI:1098687	AP2 associated kinase 1	protein coding gene
comp63659_c0_seq7	Aak1	NM_001276467	87.68	1161	130	6	857	2008	11956	13112	0	1339	MGI:1098687	AP2 associated kinase 1	protein coding gene
comp63659_c0_seq8	Aak1	NM_001004364	89.76	781	53	10	3	756	2019	2799	0	974	MGI:1098687	AP2 associated kinase 1	protein coding gene
comp65279_c0_seq1	Aak1	NM_001098168	74.7	589	105	27	62	620	15961	16535	6e-57	222	MGI:1098687	AP2 associated kinase 1	protein coding gene
comp65279_c0_seq2	Aak1	NM_001135192	73.37	1119	218	51	310	1390	15459	16535	9e-93	342	MGI:1098687	AP2 associated kinase 1	protein coding gene
comp65279_c1_seq1	Aak1	NM_001008232	79.28	1250	196	37	204	1408	13365	14596	0	815	MGI:1098687	AP2 associated kinase 1	protein coding gene
comp75781_c0_seq1	Aak1	NM_001039126	85.49	255	21	11	1	252	4310	4551	2e-66	252	MGI:1098687	AP2 associated kinase 1	protein coding gene
comp78911_c0_seq1	Aak1	NM_001267724	86.32	329	32	11	35	359	4965	5284	2e-94	346	MGI:1098687	AP2 associated kinase 1	protein coding gene
comp83897_c0_seq1	Aak1	NM_178283	86.19	239	32	1	3	240	5387	5625	5e-68	257	MGI:1098687	AP2 associated kinase 1	protein coding gene
comp31226_c0_seq1	Aamdc	NM_023049	86.84	547	60	10	59	602	89	626	8e-171	601	MGI:1913523	adipogenesis associated Mth938 domain containing	protein coding gene
comp60297_c0_seq1	Aamp	NM_023906	91.4	1790	134	14	1	1780	32	1811	0	2435	MGI:107809	angio-associated migratory protein	protein coding gene
comp53776_c0_seq2	Aar2	NM_023048	89.57	1381	128	14	108	1478	436	1810	0	1738	MGI:1915545	AAR2 splicing factor homolog (S. cerevisiae)	protein coding gene
comp53776_c0_seq1	Aar2	NM_029569	89.75	1356	124	13	62	1408	318	1667	0	1720	MGI:1915545	AAR2 splicing factor homolog (S. cerevisiae)	protein coding gene
comp57541_c2_seq1	Aar2	NM_133346	79.73	296	42	15	198	476	2345	2639	6e-50	198	MGI:1915545	AAR2 splicing factor homolog (S. cerevisiae)	protein coding gene
comp65927_c0_seq1	Aard	NM_080443	76.78	633	106	29	1	616	407	1015	3e-85	316	MGI:2181621	alanine and arginine rich domain containing protein	protein coding gene
comp65927_c0_seq2	Aard	NR_003961	74.67	971	164	50	1	921	407	1345	7e-97	355	MGI:2181621	alanine and arginine rich domain containing protein	protein coding gene
comp65069_c0_seq1	Aars	NM_001170710	89.96	3326	296	25	68	3374	422	3728	0	4257	MGI:2384560	alanyl-tRNA synthetase	protein coding gene
comp70745_c1_seq1	Aars2	NM_027027	88.51	2751	311	4	36	2785	46	2792	0	3325	MGI:2681839	alanyl-tRNA synthetase 2 mitochondrial (putative)	protein coding gene
comp70745_c1_seq10	Aars2	NM_026937	88.51	2446	276	4	36	2480	46	2487	0	2955	MGI:2681839	alanyl-tRNA synthetase 2 mitochondrial (putative)	protein coding gene
comp70745_c1_seq11	Aars2	NM_029291	88.74	2104	232	4	36	2138	46	2145	0	2567	MGI:2681839	alanyl-tRNA synthetase 2 mitochondrial (putative)	protein coding gene
comp70745_c1_seq12	Aars2	NM_198007	87.65	567	68	2	214	779	1580	2145	0	658	MGI:2681839	alanyl-tRNA synthetase 2 mitochondrial (putative)	protein coding gene
comp70745_c1_seq13	Aars2	NM_008553	88.43	2213	251	4	36	2247	46	2254	0	2663	MGI:2681839	alanyl-tRNA synthetase 2 mitochondrial (putative)	protein coding gene
comp70745_c1_seq14	Aars2	NM_008554	88.49	2642	299	4	36	2676	46	2683	0	3190	MGI:2681839	alanyl-tRNA synthetase 2 mitochondrial (putative)	protein coding gene
comp70745_c1_seq15	Aars2	NM_025541	88.47	2446	277	4	36	2480	46	2487	0	2950	MGI:2681839	alanyl-tRNA synthetase 2 mitochondrial (putative)	protein coding gene
comp70745_c1_seq16	Aars2	NM_024184	87.46	909	112	2	214	1121	1580	2487	0	1046	MGI:2681839	alanyl-tRNA synthetase 2 mitochondrial (putative)	protein coding gene
comp70745_c1_seq17	Aars2	NM_009714	88.43	2213	251	4	36	2247	46	2254	0	2663	MGI:2681839	alanyl-tRNA synthetase 2 mitochondrial (putative)	protein coding gene
comp70745_c1_seq18	Aars2	NM_138679	88.47	2446	277	4	36	2480	46	2487	0	2950	MGI:2681839	alanyl-tRNA synthetase 2 mitochondrial (putative)	protein coding gene
comp70745_c1_seq19	Aars2	NM_011791	88.74	2104	232	4	36	2138	46	2145	0	2567	MGI:2681839	alanyl-tRNA synthetase 2 mitochondrial (putative)	protein coding gene
comp70745_c1_seq2	Aars2	NM_007384	88.74	2104	232	4	36	2138	46	2145	0	2567	MGI:2681839	alanyl-tRNA synthetase 2 mitochondrial (putative)	protein coding gene
comp70745_c1_seq20	Aars2	NM_183022	86.83	676	87	2	214	888	1580	2254	0	754	MGI:2681839	alanyl-tRNA synthetase 2 mitochondrial (putative)	protein coding gene
comp70745_c1_seq21	Aars2	NM_021370	88.74	2104	232	4	36	2138	46	2145	0	2567	MGI:2681839	alanyl-tRNA synthetase 2 mitochondrial (putative)	protein coding gene
comp70745_c1_seq22	Aars2	NM_133768	88.74	2104	232	4	36	2138	46	2145	0	2567	MGI:2681839	alanyl-tRNA synthetase 2 mitochondrial (putative)	protein coding gene
comp70745_c1_seq23	Aars2	NM_019652	88.43	2213	251	4	36	2247	46	2254	0	2663	MGI:2681839	alanyl-tRNA synthetase 2 mitochondrial (putative)	protein coding gene
comp70745_c1_seq24	Aars2	NM_012055	88.53	2642	298	4	36	2676	46	2683	0	3195	MGI:2681839	alanyl-tRNA synthetase 2 mitochondrial (putative)	protein coding gene
comp70745_c1_seq25	Aars2	NM_133728	87.23	3211	382	19	36	3233	46	3241	0	3633	MGI:2681839	alanyl-tRNA synthetase 2 mitochondrial (putative)	protein coding gene
comp70745_c1_seq26	Aars2	NM_023113	88.74	2104	232	4	36	2138	46	2145	0	2567	MGI:2681839	alanyl-tRNA synthetase 2 mitochondrial (putative)	protein coding gene
comp70745_c1_seq27	Aars2	NM_026690	87.94	647	78	0	857	1503	2142	2788	0	763	MGI:2681839	alanyl-tRNA synthetase 2 mitochondrial (putative)	protein coding gene
comp70745_c1_seq28	Aars2	NM_001081169	88.74	2104	232	4	36	2138	46	2145	0	2567	MGI:2681839	alanyl-tRNA synthetase 2 mitochondrial (putative)	protein coding gene
comp70745_c1_seq29	Aars2	NM_001177849	89.14	534	58	0	1101	1634	2255	2788	0	665	MGI:2681839	alanyl-tRNA synthetase 2 mitochondrial (putative)	protein coding gene
comp70745_c1_seq3	Aars2	NM_001177850	88.74	2104	232	4	36	2138	46	2145	0	2567	MGI:2681839	alanyl-tRNA synthetase 2 mitochondrial (putative)	protein coding gene
comp70745_c1_seq30	Aars2	NM_001177851	87.65	567	68	2	214	779	1580	2145	0	658	MGI:2681839	alanyl-tRNA synthetase 2 mitochondrial (putative)	protein coding gene
comp70745_c1_seq31	Aars2	NM_001177853	87.65	567	68	2	214	779	1580	2145	0	658	MGI:2681839	alanyl-tRNA synthetase 2 mitochondrial (putative)	protein coding gene
comp70745_c1_seq32	Aars2	NM_001177854	88.74	2104	232	4	36	2138	46	2145	0	2567	MGI:2681839	alanyl-tRNA synthetase 2 mitochondrial (putative)	protein coding gene
comp70745_c1_seq33	Aars2	NM_001177856	87.65	567	68	2	214	779	1580	2145	0	658	MGI:2681839	alanyl-tRNA synthetase 2 mitochondrial (putative)	protein coding gene
comp70745_c1_seq34	Aars2	NM_023066	88.74	2104	232	4	36	2138	46	2145	0	2567	MGI:2681839	alanyl-tRNA synthetase 2 mitochondrial (putative)	protein coding gene
comp70745_c1_seq35	Aars2	NM_133723	86.83	676	87	2	214	888	1580	2254	0	754	MGI:2681839	alanyl-tRNA synthetase 2 mitochondrial (putative)	protein coding gene
comp70745_c1_seq36	Aars2	NM_009791	88.74	2104	232	4	36	2138	46	2145	0	2567	MGI:2681839	alanyl-tRNA synthetase 2 mitochondrial (putative)	protein coding gene
comp70745_c1_seq37	Aars2	NM_001172481	87.46	909	112	2	214	1121	1580	2487	0	1046	MGI:2681839	alanyl-tRNA synthetase 2 mitochondrial (putative)	protein coding gene
comp70745_c1_seq38	Aars2	NM_025711	88.43	2213	251	4	36	2247	46	2254	0	2663	MGI:2681839	alanyl-tRNA synthetase 2 mitochondrial (putative)	protein coding gene
comp70745_c1_seq39	Aars2	NM_026877	87.65	567	68	2	214	779	1580	2145	0	658	MGI:2681839	alanyl-tRNA synthetase 2 mitochondrial (putative)	protein coding gene
comp70745_c1_seq4	Aars2	NM_198223	88.51	2446	276	4	36	2480	46	2487	0	2955	MGI:2681839	alanyl-tRNA synthetase 2 mitochondrial (putative)	protein coding gene
comp70745_c1_seq40	Aars2	NM_025610	88.74	2104	232	4	36	2138	46	2145	0	2567	MGI:2681839	alanyl-tRNA synthetase 2 mitochondrial (putative)	protein coding gene
comp70745_c1_seq41	Aars2	NM_007494	87.65	567	68	2	214	779	1580	2145	0	658	MGI:2681839	alanyl-tRNA synthetase 2 mitochondrial (putative)	protein coding gene
comp70745_c1_seq42	Aars2	NM_001164828	88.74	2104	232	4	36	2138	46	2145	0	2567	MGI:2681839	alanyl-tRNA synthetase 2 mitochondrial (putative)	protein coding gene
comp70745_c1_seq43	Aars2	NM_025651	88.74	2104	232	4	36	2138	46	2145	0	2567	MGI:2681839	alanyl-tRNA synthetase 2 mitochondrial (putative)	protein coding gene
comp70745_c1_seq44	Aars2	NM_207109	87.69	1105	134	2	214	1317	1580	2683	0	1286	MGI:2681839	alanyl-tRNA synthetase 2 mitochondrial (putative)	protein coding gene
comp70745_c1_seq45	Aars2	NM_138757	86.83	676	87	2	214	888	1580	2254	0	754	MGI:2681839	alanyl-tRNA synthetase 2 mitochondrial (putative)	protein coding gene
comp70745_c1_seq46	Aars2	NM_001039939	87.77	1210	146	2	214	1422	1580	2788	0	1413	MGI:2681839	alanyl-tRNA synthetase 2 mitochondrial (putative)	protein coding gene
comp70745_c1_seq47	Aars2	NM_001270988	86.83	676	87	2	214	888	1580	2254	0	754	MGI:2681839	alanyl-tRNA synthetase 2 mitochondrial (putative)	protein coding gene
comp70745_c1_seq5	Aars2	NM_026487	88.43	2213	251	4	36	2247	46	2254	0	2663	MGI:2681839	alanyl-tRNA synthetase 2 mitochondrial (putative)	protein coding gene
comp70745_c1_seq6	Aars2	NM_027435	88.43	2213	251	4	36	2247	46	2254	0	2663	MGI:2681839	alanyl-tRNA synthetase 2 mitochondrial (putative)	protein coding gene
comp70745_c1_seq7	Aars2	NM_001099628	88.43	2213	251	4	36	2247	46	2254	0	2663	MGI:2681839	alanyl-tRNA synthetase 2 mitochondrial (putative)	protein coding gene
comp70745_c1_seq8	Aars2	NM_179203	88.74	2104	232	4	36	2138	46	2145	0	2567	MGI:2681839	alanyl-tRNA synthetase 2 mitochondrial (putative)	protein coding gene
comp70745_c1_seq9	Aars2	NM_001029856	88.43	2213	251	4	36	2247	46	2254	0	2663	MGI:2681839	alanyl-tRNA synthetase 2 mitochondrial (putative)	protein coding gene
comp64388_c0_seq1	Aarsd1	NM_001142744	91.54	1265	106	1	32	1295	30	1294	0	1742	MGI:1916934	alanyl-tRNA synthetase domain containing 1	protein coding gene
comp64388_c0_seq2	Aarsd1	NM_001142745	89.53	1290	109	16	32	1320	30	1294	0	1611	MGI:1916934	alanyl-tRNA synthetase domain containing 1	protein coding gene
comp69515_c0_seq10	Aasdh	NM_028476	83.38	3074	424	57	35	3051	650	3693	0	2765	MGI:2442517	aminoadipate-semialdehyde dehydrogenase	protein coding gene
comp69515_c0_seq11	Aasdh	NM_178662	88.64	863	96	2	348	1209	1008	1869	0	1050	MGI:2442517	aminoadipate-semialdehyde dehydrogenase	protein coding gene
comp69515_c0_seq2	Aasdh	NM_001136054	86.73	1221	156	6	35	1250	650	1869	0	1352	MGI:2442517	aminoadipate-semialdehyde dehydrogenase	protein coding gene
comp69515_c0_seq3	Aasdh	NM_001271343	88.64	863	96	2	836	1697	1008	1869	0	1050	MGI:2442517	aminoadipate-semialdehyde dehydrogenase	protein coding gene
comp69515_c0_seq4	Aasdh	NM_013799	87.06	1576	197	7	168	1738	296	1869	0	1773	MGI:2442517	aminoadipate-semialdehyde dehydrogenase	protein coding gene
comp69515_c0_seq5	Aasdh	NM_007497	83.87	3429	465	58	168	3539	296	3693	0	3188	MGI:2442517	aminoadipate-semialdehyde dehydrogenase	protein coding gene
comp69515_c0_seq6	Aasdh	NM_001025093	83.54	2716	364	53	836	3498	1008	3693	0	2462	MGI:2442517	aminoadipate-semialdehyde dehydrogenase	protein coding gene
comp69515_c0_seq7	Aasdh	NM_001284373	83.54	2716	364	53	348	3010	1008	3693	0	2462	MGI:2442517	aminoadipate-semialdehyde dehydrogenase	protein coding gene
comp54508_c0_seq2	Aasdhppt	NM_001284376	91.78	1083	87	2	59	1139	59	1141	0	1506	MGI:1914868	aminoadipate-semialdehyde dehydrogenase-phosphopantetheinyl transferase	protein coding gene
comp54508_c0_seq3	Aasdhppt	NM_007498	93.56	916	59	0	59	974	59	974	0	1365	MGI:1914868	aminoadipate-semialdehyde dehydrogenase-phosphopantetheinyl transferase	protein coding gene
comp54508_c0_seq4	Aasdhppt	NM_009716	91.78	1083	87	2	59	1139	59	1141	0	1506	MGI:1914868	aminoadipate-semialdehyde dehydrogenase-phosphopantetheinyl transferase	protein coding gene
comp54508_c0_seq5	Aasdhppt	NM_030693	93.56	916	59	0	59	974	59	974	0	1365	MGI:1914868	aminoadipate-semialdehyde dehydrogenase-phosphopantetheinyl transferase	protein coding gene
comp61993_c0_seq1	Aass	NR_033136	88.55	3371	335	31	49	3396	54	3396	0	4039	MGI:1353573	aminoadipate-semialdehyde synthase	protein coding gene
comp57878_c0_seq1	Aatf	NM_001081304	90.38	1092	103	2	739	1829	612	1702	0	1434	MGI:1929608	apoptosis antagonizing transcription factor	protein coding gene
comp68019_c0_seq1	Aatk	NM_017406	90.06	1278	127	0	8	1285	6	1283	0	1657	MGI:1197518	apoptosis-associated tyrosine kinase	protein coding gene
comp68019_c1_seq1	Aatk	NM_146065	84.14	3757	470	72	1	3671	1470	5186	0	3520	MGI:1197518	apoptosis-associated tyrosine kinase	protein coding gene
comp67553_c8_seq10	AB124611	NM_019426	80.7	1140	144	39	69	1170	1	1102	0	817	MGI:3043001	cDNA sequence AB124611	protein coding gene
comp67553_c8_seq8	AB124611	NM_029253	74.94	435	67	25	631	1042	687	1102	4e-38	161	MGI:3043001	cDNA sequence AB124611	protein coding gene
comp66456_c0_seq1	Abat	NM_153123	76.96	855	117	35	123	913	3629	4467	1e-114	414	MGI:2443582	4-aminobutyrate aminotransferase	protein coding gene
comp66456_c1_seq1	Abat	NM_025770	89.66	1740	175	4	1	1738	30	1766	0	2211	MGI:2443582	4-aminobutyrate aminotransferase	protein coding gene
comp70833_c0_seq1	Abca1	NM_026566	88.18	9210	914	113	12	9107	62	9210	0	10800	MGI:99607	ATP-binding cassette sub-family A (ABC1) member 1	protein coding gene
comp34718_c0_seq1	Abca13	NM_026217	89.79	235	24	0	1	235	12219	12453	2e-81	302	MGI:2388707	ATP-binding cassette sub-family A (ABC1) member 13	protein coding gene
comp37357_c0_seq1	Abca13	NM_145528	90.15	203	20	0	1	203	11556	11758	2e-70	265	MGI:2388707	ATP-binding cassette sub-family A (ABC1) member 13	protein coding gene
comp66582_c0_seq1	Abca13	NM_172599	89.32	365	39	0	2	366	13039	13403	2e-128	459	MGI:2388707	ATP-binding cassette sub-family A (ABC1) member 13	protein coding gene
comp66582_c1_seq1	Abca13	NM_001205392	82.84	2477	355	38	1	2451	13449	15881	0	2156	MGI:2388707	ATP-binding cassette sub-family A (ABC1) member 13	protein coding gene
comp96100_c0_seq1	Abca13	NM_029846	91.24	217	19	0	1	217	10698	10914	9e-80	296	MGI:2388707	ATP-binding cassette sub-family A (ABC1) member 13	protein coding gene
comp96120_c0_seq1	Abca13	NM_001111111	93.75	240	15	0	1	240	11977	12216	4e-99	361	MGI:2388707	ATP-binding cassette sub-family A (ABC1) member 13	protein coding gene
comp40960_c0_seq1	Abca17	NM_194348	82.21	596	91	9	4	584	3810	4405	2e-140	499	MGI:3625331	ATP-binding cassette sub-family A (ABC1) member 17	protein coding gene
comp56460_c0_seq1	Abca17	NM_029654	86.45	428	55	3	21	445	444	871	3e-130	466	MGI:3625331	ATP-binding cassette sub-family A (ABC1) member 17	protein coding gene
comp56460_c0_seq10	Abca17	NM_026402	85.78	865	118	4	35	895	7	870	0	911	MGI:3625331	ATP-binding cassette sub-family A (ABC1) member 17	protein coding gene
comp56460_c0_seq12	Abca17	NM_174875	87.99	558	64	2	19	573	314	871	0	656	MGI:3625331	ATP-binding cassette sub-family A (ABC1) member 17	protein coding gene
comp56460_c0_seq13	Abca17	NM_174874	89.26	298	29	2	19	313	314	611	1e-101	370	MGI:3625331	ATP-binding cassette sub-family A (ABC1) member 17	protein coding gene
comp56460_c0_seq14	Abca17	NM_001145967	85.48	606	83	4	35	636	7	611	1e-178	627	MGI:3625331	ATP-binding cassette sub-family A (ABC1) member 17	protein coding gene
comp56460_c0_seq2	Abca17	NM_153583	86.45	428	55	3	21	445	444	871	2e-130	466	MGI:3625331	ATP-binding cassette sub-family A (ABC1) member 17	protein coding gene
comp56460_c0_seq3	Abca17	NM_053069	87.99	558	64	2	19	573	314	871	0	656	MGI:3625331	ATP-binding cassette sub-family A (ABC1) member 17	protein coding gene
comp56460_c0_seq4	Abca17	NM_028835	88.06	469	54	2	442	909	985	1452	8e-157	555	MGI:3625331	ATP-binding cassette sub-family A (ABC1) member 17	protein coding gene
comp56460_c0_seq5	Abca17	NM_001003917	85.8	866	118	4	35	896	7	871	0	913	MGI:3625331	ATP-binding cassette sub-family A (ABC1) member 17	protein coding gene
comp56460_c0_seq6	Abca17	NM_145387	87.97	557	64	2	19	572	314	870	0	654	MGI:3625331	ATP-binding cassette sub-family A (ABC1) member 17	protein coding gene
comp56460_c0_seq7	Abca17	NM_026195	85.8	866	118	4	35	896	7	871	0	913	MGI:3625331	ATP-binding cassette sub-family A (ABC1) member 17	protein coding gene
comp56460_c0_seq8	Abca17	NM_178628	88.38	585	66	2	916	1499	869	1452	0	702	MGI:3625331	ATP-binding cassette sub-family A (ABC1) member 17	protein coding gene
comp57939_c0_seq1	Abca17	NM_001286647	84.98	406	59	2	111	515	1449	1853	8e-114	411	MGI:3625331	ATP-binding cassette sub-family A (ABC1) member 17	protein coding gene
comp57939_c0_seq2	Abca17	NM_019717	83.09	408	52	7	111	504	1449	1853	4e-97	355	MGI:3625331	ATP-binding cassette sub-family A (ABC1) member 17	protein coding gene
comp57939_c0_seq3	Abca17	NM_178050	83.65	263	41	2	111	372	1449	1710	2e-64	246	MGI:3625331	ATP-binding cassette sub-family A (ABC1) member 17	protein coding gene
comp57939_c0_seq4	Abca17	NM_146091	80.75	265	34	7	111	361	1449	1710	9e-48	191	MGI:3625331	ATP-binding cassette sub-family A (ABC1) member 17	protein coding gene
comp69909_c0_seq1	Abca2	NM_007499	91.95	5452	433	3	2043	7489	2083	7533	0	7631	MGI:99606	ATP-binding cassette sub-family A (ABC1) member 2	protein coding gene
comp69909_c0_seq2	Abca2	NM_177700	90.92	4164	372	4	1	4164	116	4273	0	5590	MGI:99606	ATP-binding cassette sub-family A (ABC1) member 2	protein coding gene
comp69909_c0_seq3	Abca2	NM_007881	90.87	4164	374	4	1	4164	116	4273	0	5579	MGI:99606	ATP-binding cassette sub-family A (ABC1) member 2	protein coding gene
comp69909_c0_seq4	Abca2	NM_153778	92.26	3205	242	3	4233	7432	4330	7533	0	4540	MGI:99606	ATP-binding cassette sub-family A (ABC1) member 2	protein coding gene
comp69909_c0_seq5	Abca2	NM_009720	91.37	2191	189	0	2043	4233	2083	4273	0	3000	MGI:99606	ATP-binding cassette sub-family A (ABC1) member 2	protein coding gene
comp69909_c0_seq6	Abca2	NM_009728	91.57	3546	299	0	2043	5588	2083	5628	0	4892	MGI:99606	ATP-binding cassette sub-family A (ABC1) member 2	protein coding gene
comp69909_c0_seq7	Abca2	NM_176999	91.16	5519	482	4	1	5519	116	5628	0	7483	MGI:99606	ATP-binding cassette sub-family A (ABC1) member 2	protein coding gene
comp69909_c0_seq8	Abca2	NR_003966	91.54	7425	616	5	1	7420	116	7533	0	10200	MGI:99606	ATP-binding cassette sub-family A (ABC1) member 2	protein coding gene
comp62161_c0_seq1	Abca3	NM_015804	88.46	2677	224	35	91	2711	3766	6413	0	3153	MGI:1351617	ATP-binding cassette sub-family A (ABC1) member 3	protein coding gene
comp62161_c0_seq2	Abca3	NM_029570	89.62	5993	532	40	540	6474	453	6413	0	7539	MGI:1351617	ATP-binding cassette sub-family A (ABC1) member 3	protein coding gene
comp29416_c0_seq1	Abca4	NM_001001798	88.46	442	51	0	1	442	625	1066	4e-151	534	MGI:109424	ATP-binding cassette sub-family A (ABC1) member 4	protein coding gene
comp29416_c1_seq1	Abca4	NM_001037863	92.17	281	22	0	2	282	1063	1343	3e-110	398	MGI:109424	ATP-binding cassette sub-family A (ABC1) member 4	protein coding gene
comp66615_c0_seq1	Abca4	NM_138652	90.1	2617	246	12	1	2609	2107	4718	0	3386	MGI:109424	ATP-binding cassette sub-family A (ABC1) member 4	protein coding gene
comp66615_c0_seq2	Abca4	NM_133224	90.87	2475	222	3	265	2738	4621	7092	0	3315	MGI:109424	ATP-binding cassette sub-family A (ABC1) member 4	protein coding gene
comp66615_c0_seq3	Abca4	NM_001164366	92.15	2280	179	0	265	2544	4621	6900	0	3219	MGI:109424	ATP-binding cassette sub-family A (ABC1) member 4	protein coding gene
comp66615_c0_seq5	Abca4	NM_029097	91.04	4799	417	12	1	4791	2107	6900	0	6468	MGI:109424	ATP-binding cassette sub-family A (ABC1) member 4	protein coding gene
comp66615_c0_seq7	Abca4	NM_001128094	90.45	4994	460	15	1	4985	2107	7092	0	6564	MGI:109424	ATP-binding cassette sub-family A (ABC1) member 4	protein coding gene
comp76771_c0_seq1	Abca4	NM_001128096	88.42	501	58	0	2	502	1468	1968	3e-172	604	MGI:109424	ATP-binding cassette sub-family A (ABC1) member 4	protein coding gene
comp35876_c0_seq1	Abca5	NM_144900	80	810	118	29	6	784	6318	7114	1e-157	558	MGI:2386607	ATP-binding cassette sub-family A (ABC1) member 5	protein coding gene
comp48542_c0_seq1	Abca5	NM_178405	91.29	310	27	0	1	310	2564	2873	6e-118	424	MGI:2386607	ATP-binding cassette sub-family A (ABC1) member 5	protein coding gene
comp48542_c1_seq1	Abca5	NM_144921	90.24	1782	167	3	1	1775	3449	5230	0	2320	MGI:2386607	ATP-binding cassette sub-family A (ABC1) member 5	protein coding gene
comp48542_c1_seq2	Abca5	NM_009721	90.18	1059	96	4	9	1060	4173	5230	0	1373	MGI:2386607	ATP-binding cassette sub-family A (ABC1) member 5	protein coding gene
comp48542_c2_seq1	Abca5	NM_013415	91.97	585	47	0	1	585	2883	3467	0	821	MGI:2386607	ATP-binding cassette sub-family A (ABC1) member 5	protein coding gene
comp48542_c2_seq2	Abca5	NM_007502	91.29	459	40	0	17	475	3009	3467	7e-179	627	MGI:2386607	ATP-binding cassette sub-family A (ABC1) member 5	protein coding gene
comp67628_c0_seq1	Abca6	NM_007504	83.99	3641	552	23	22	3652	1554	5173	0	3465	MGI:1923434	ATP-binding cassette sub-family A (ABC1) member 6	protein coding gene
comp70483_c0_seq1	Abca7	NR_027838	88.3	1880	217	3	1223	3100	4704	6582	0	2250	MGI:1351646	ATP-binding cassette sub-family A (ABC1) member 7	protein coding gene
comp70483_c0_seq10	Abca7	NM_001163336	88.39	2626	302	3	546	3169	3958	6582	0	3157	MGI:1351646	ATP-binding cassette sub-family A (ABC1) member 7	protein coding gene
comp70483_c0_seq11	Abca7	NM_026482	89.17	1551	168	0	703	2253	3958	5508	0	1934	MGI:1351646	ATP-binding cassette sub-family A (ABC1) member 7	protein coding gene
comp70483_c0_seq12	Abca7	NM_001036684	86.91	970	124	3	2026	2993	5614	6582	0	1085	MGI:1351646	ATP-binding cassette sub-family A (ABC1) member 7	protein coding gene
comp70483_c0_seq13	Abca7	NM_177236	87.3	1268	157	4	33	1298	5317	6582	0	1447	MGI:1351646	ATP-binding cassette sub-family A (ABC1) member 7	protein coding gene
comp70483_c0_seq14	Abca7	NM_001167949	86.29	3391	451	12	1	3384	132	3515	0	3674	MGI:1351646	ATP-binding cassette sub-family A (ABC1) member 7	protein coding gene
comp70483_c0_seq15	Abca7	NM_213616	88.89	891	99	0	31	921	3733	4623	0	1098	MGI:1351646	ATP-binding cassette sub-family A (ABC1) member 7	protein coding gene
comp70483_c0_seq16	Abca7	NM_001253831	86.29	3391	451	12	1	3384	132	3515	0	3674	MGI:1351646	ATP-binding cassette sub-family A (ABC1) member 7	protein coding gene
comp70483_c0_seq17	Abca7	NM_175025	89.02	1903	209	0	61	1963	3606	5508	0	2357	MGI:1351646	ATP-binding cassette sub-family A (ABC1) member 7	protein coding gene
comp70483_c0_seq18	Abca7	NM_018731	87.31	1080	134	3	19	1096	5504	6582	0	1232	MGI:1351646	ATP-binding cassette sub-family A (ABC1) member 7	protein coding gene
comp70483_c0_seq19	Abca7	NM_007505	86.91	970	124	3	22	989	5614	6582	0	1085	MGI:1351646	ATP-binding cassette sub-family A (ABC1) member 7	protein coding gene
comp70483_c0_seq20	Abca7	NM_016774	89.13	1776	193	0	31	1806	3733	5508	0	2211	MGI:1351646	ATP-binding cassette sub-family A (ABC1) member 7	protein coding gene
comp70483_c0_seq21	Abca7	NM_020615	88.39	2626	302	3	703	3326	3958	6582	0	3157	MGI:1351646	ATP-binding cassette sub-family A (ABC1) member 7	protein coding gene
comp70483_c0_seq22	Abca7	NM_025313	86.29	3391	451	12	1	3384	132	3515	0	3674	MGI:1351646	ATP-binding cassette sub-family A (ABC1) member 7	protein coding gene
comp70483_c0_seq23	Abca7	NM_025983	88.38	2978	343	3	61	3036	3606	6582	0	3579	MGI:1351646	ATP-binding cassette sub-family A (ABC1) member 7	protein coding gene
comp70483_c0_seq24	Abca7	NM_009725	88.43	2851	327	3	31	2879	3733	6582	0	3434	MGI:1351646	ATP-binding cassette sub-family A (ABC1) member 7	protein coding gene
comp70483_c0_seq25	Abca7	NM_001161419	86.29	3391	451	12	1	3384	132	3515	0	3674	MGI:1351646	ATP-binding cassette sub-family A (ABC1) member 7	protein coding gene
comp70483_c0_seq26	Abca7	NM_007506	86.29	3391	451	12	1	3384	132	3515	0	3674	MGI:1351646	ATP-binding cassette sub-family A (ABC1) member 7	protein coding gene
comp70483_c0_seq27	Abca7	NM_026468	86.29	3391	451	12	1	3384	132	3515	0	3674	MGI:1351646	ATP-binding cassette sub-family A (ABC1) member 7	protein coding gene
comp70483_c0_seq28	Abca7	NM_175015	89.17	1551	168	0	546	2096	3958	5508	0	1934	MGI:1351646	ATP-binding cassette sub-family A (ABC1) member 7	protein coding gene
comp70483_c0_seq29	Abca7	NM_027862	88.7	1018	115	0	61	1078	3606	4623	0	1243	MGI:1351646	ATP-binding cassette sub-family A (ABC1) member 7	protein coding gene
comp70483_c0_seq3	Abca7	NM_016755	86.29	3391	451	12	1	3384	132	3515	0	3674	MGI:1351646	ATP-binding cassette sub-family A (ABC1) member 7	protein coding gene
comp70483_c0_seq4	Abca7	NM_020582	88.3	1880	217	3	1380	3257	4704	6582	0	2250	MGI:1351646	ATP-binding cassette sub-family A (ABC1) member 7	protein coding gene
comp70483_c0_seq5	Abca7	NM_013795	86.91	970	124	3	224	1191	5614	6582	0	1085	MGI:1351646	ATP-binding cassette sub-family A (ABC1) member 7	protein coding gene
comp70483_c0_seq6	Abca7	NM_138597	88.3	1880	217	3	933	2810	4704	6582	0	2250	MGI:1351646	ATP-binding cassette sub-family A (ABC1) member 7	protein coding gene
comp70483_c0_seq7	Abca7	NM_026536	88.3	1880	217	3	1090	2967	4704	6582	0	2250	MGI:1351646	ATP-binding cassette sub-family A (ABC1) member 7	protein coding gene
comp70483_c0_seq8	Abca7	NM_025504	86.91	970	124	3	2183	3150	5614	6582	0	1085	MGI:1351646	ATP-binding cassette sub-family A (ABC1) member 7	protein coding gene
comp70483_c0_seq9	Abca7	NM_018794	86.29	3391	451	12	1	3384	132	3515	0	3674	MGI:1351646	ATP-binding cassette sub-family A (ABC1) member 7	protein coding gene
comp68767_c1_seq1	Abca8a	NM_027439	85.99	921	125	4	112	1030	806	1724	0	983	MGI:2386846	ATP-binding cassette sub-family A (ABC1) member 8a	protein coding gene
comp68767_c2_seq10	Abca8a	NM_001243050	84.47	2537	360	28	5	2518	1728	4253	0	2471	MGI:2386846	ATP-binding cassette sub-family A (ABC1) member 8a	protein coding gene
comp68767_c2_seq11	Abca8a	NM_001243051	85.92	845	101	14	1	836	4353	5188	0	885	MGI:2386846	ATP-binding cassette sub-family A (ABC1) member 8a	protein coding gene
comp68767_c2_seq12	Abca8a	NM_011596	85.39	753	92	14	276	1019	4445	5188	0	765	MGI:2386846	ATP-binding cassette sub-family A (ABC1) member 8a	protein coding gene
comp68767_c2_seq13	Abca8a	NM_080467	88.97	943	104	0	5	947	1728	2670	0	1166	MGI:2386846	ATP-binding cassette sub-family A (ABC1) member 8a	protein coding gene
comp68767_c2_seq14	Abca8a	NM_033617	82.6	1919	294	31	23	1915	2349	4253	0	1657	MGI:2386846	ATP-binding cassette sub-family A (ABC1) member 8a	protein coding gene
comp68767_c2_seq15	Abca8a	NM_013477	84.19	1170	179	6	23	1189	2349	3515	0	1131	MGI:2386846	ATP-binding cassette sub-family A (ABC1) member 8a	protein coding gene
comp68767_c2_seq16	Abca8a	NM_175406	84.48	2635	373	30	5	2615	1728	4350	0	2567	MGI:2386846	ATP-binding cassette sub-family A (ABC1) member 8a	protein coding gene
comp68767_c2_seq3	Abca8a	NM_025272	86.32	1791	239	5	5	1792	1728	3515	0	1945	MGI:2386846	ATP-binding cassette sub-family A (ABC1) member 8a	protein coding gene
comp68767_c2_seq4	Abca8a	NM_133764	84.48	2480	351	28	5	2461	1728	4196	0	2416	MGI:2386846	ATP-binding cassette sub-family A (ABC1) member 8a	protein coding gene
comp68767_c2_seq6	Abca8a	NM_007508	85.66	753	90	14	130	873	4445	5188	0	776	MGI:2386846	ATP-binding cassette sub-family A (ABC1) member 8a	protein coding gene
comp68767_c2_seq7	Abca8a	NM_134157	82.55	1862	285	31	23	1858	2349	4196	0	1602	MGI:2386846	ATP-binding cassette sub-family A (ABC1) member 8a	protein coding gene
comp68767_c2_seq8	Abca8a	NM_007509	79.04	415	69	14	59	464	4783	5188	8e-71	268	MGI:2386846	ATP-binding cassette sub-family A (ABC1) member 8a	protein coding gene
comp68767_c2_seq9	Abca8a	NM_025494	82.7	2017	307	33	23	2012	2349	4350	0	1753	MGI:2386846	ATP-binding cassette sub-family A (ABC1) member 8a	protein coding gene
comp51013_c0_seq1	Abca9	NM_001159632	85.14	572	83	2	1	571	3312	3882	5e-166	584	MGI:2386796	ATP-binding cassette sub-family A (ABC1) member 9	protein coding gene
comp51013_c1_seq1	Abca9	NM_133699	86.98	507	63	3	1	504	3914	4420	4e-161	568	MGI:2386796	ATP-binding cassette sub-family A (ABC1) member 9	protein coding gene
comp51013_c2_seq1	Abca9	NM_023721	85.06	241	36	0	1	241	3051	3291	1e-64	246	MGI:2386796	ATP-binding cassette sub-family A (ABC1) member 9	protein coding gene
comp68767_c2_seq5	Abca9	NM_007510	90	130	13	0	1	130	4405	4534	2e-41	169	MGI:2386796	ATP-binding cassette sub-family A (ABC1) member 9	protein coding gene
comp64634_c0_seq1	Abcb10	NM_025381	84.57	3111	371	71	1	3067	266	3311	0	2985	MGI:1860508	ATP-binding cassette sub-family B (MDR/TAP) member 10	protein coding gene
comp64634_c0_seq2	Abcb10	NM_024173	82.94	469	65	10	1	467	266	721	4e-113	409	MGI:1860508	ATP-binding cassette sub-family B (MDR/TAP) member 10	protein coding gene
comp25522_c0_seq1	Abcb11	NM_023179	84.15	656	100	3	1	652	21	676	2e-180	632	MGI:1351619	ATP-binding cassette sub-family B (MDR/TAP) member 11	protein coding gene
comp68832_c0_seq1	Abcb11	NM_177397	85.25	3755	525	26	1	3737	671	4414	0	3838	MGI:1351619	ATP-binding cassette sub-family B (MDR/TAP) member 11	protein coding gene
comp70292_c0_seq10	Abcb1a	NM_133826	89.14	3996	403	17	194	4163	10	4000	0	4946	MGI:97570	ATP-binding cassette sub-family B (MDR/TAP) member 1A	protein coding gene
comp70292_c0_seq11	Abcb1a	NM_009726	88.73	1899	204	8	104	1997	130	2023	0	2313	MGI:97570	ATP-binding cassette sub-family B (MDR/TAP) member 1A	protein coding gene
comp70292_c0_seq12	Abcb1a	NM_007511	87.88	2583	295	14	72	2645	129	2702	0	3020	MGI:97570	ATP-binding cassette sub-family B (MDR/TAP) member 1A	protein coding gene
comp70292_c0_seq14	Abcb1a	NM_009727	88.66	4328	436	33	194	4476	10	4327	0	5221	MGI:97570	ATP-binding cassette sub-family B (MDR/TAP) member 1A	protein coding gene
comp70292_c0_seq16	Abcb1a	NM_015803	86.59	2028	238	24	194	2201	10	2023	0	2207	MGI:97570	ATP-binding cassette sub-family B (MDR/TAP) member 1A	protein coding gene
comp70292_c0_seq18	Abcb1a	NM_001001488	86.06	2403	318	14	137	2529	129	2524	0	2566	MGI:97570	ATP-binding cassette sub-family B (MDR/TAP) member 1A	protein coding gene
comp70292_c0_seq19	Abcb1a	NM_001081182	85.97	2402	320	14	104	2495	130	2524	0	2553	MGI:97570	ATP-binding cassette sub-family B (MDR/TAP) member 1A	protein coding gene
comp70292_c0_seq2	Abcb1a	NM_001080944	85.73	3581	459	35	501	4052	443	4000	0	3735	MGI:97570	ATP-binding cassette sub-family B (MDR/TAP) member 1A	protein coding gene
comp70292_c0_seq20	Abcb1a	NM_015731	88.66	4216	432	30	104	4291	130	4327	0	5096	MGI:97570	ATP-binding cassette sub-family B (MDR/TAP) member 1A	protein coding gene
comp70292_c0_seq21	Abcb1a	NM_001201569	88.61	4004	418	23	194	4172	10	4000	0	4833	MGI:97570	ATP-binding cassette sub-family B (MDR/TAP) member 1A	protein coding gene
comp70292_c0_seq23	Abcb1a	NM_015805	87.62	2020	223	18	194	2192	10	2023	0	2320	MGI:97570	ATP-binding cassette sub-family B (MDR/TAP) member 1A	protein coding gene
comp70292_c0_seq24	Abcb1a	NM_181040	85.46	3914	492	52	501	4366	443	4327	0	4004	MGI:97570	ATP-binding cassette sub-family B (MDR/TAP) member 1A	protein coding gene
comp70292_c0_seq25	Abcb1a	NM_145427	88.15	4338	449	42	194	4486	10	4327	0	5103	MGI:97570	ATP-binding cassette sub-family B (MDR/TAP) member 1A	protein coding gene
comp70292_c0_seq29	Abcb1a	NM_007512	89.71	3876	384	8	104	3969	130	4000	0	4933	MGI:97570	ATP-binding cassette sub-family B (MDR/TAP) member 1A	protein coding gene
comp70292_c0_seq5	Abcb1a	NM_019864	89.14	4209	417	25	104	4283	130	4327	0	5204	MGI:97570	ATP-binding cassette sub-family B (MDR/TAP) member 1A	protein coding gene
comp70292_c0_seq6	Abcb1a	NM_027855	89.16	3885	397	16	104	3978	130	4000	0	4820	MGI:97570	ATP-binding cassette sub-family B (MDR/TAP) member 1A	protein coding gene
comp70292_c0_seq8	Abcb1a	NM_172774	87.58	1908	219	15	104	2007	130	2023	0	2194	MGI:97570	ATP-binding cassette sub-family B (MDR/TAP) member 1A	protein coding gene
comp70292_c0_seq1	Abcb1b	NM_009730	88.62	1345	150	3	104	1447	142	1484	0	1633	MGI:97568	ATP-binding cassette sub-family B (MDR/TAP) member 1B	protein coding gene
comp70292_c0_seq13	Abcb1b	NM_181415	86.87	2406	306	9	297	2696	141	2542	0	2684	MGI:97568	ATP-binding cassette sub-family B (MDR/TAP) member 1B	protein coding gene
comp70292_c0_seq15	Abcb1b	NM_009530	86.82	2406	300	14	297	2689	141	2542	0	2671	MGI:97568	ATP-binding cassette sub-family B (MDR/TAP) member 1B	protein coding gene
comp70292_c0_seq22	Abcb1b	NM_009124	89.38	1346	139	4	72	1415	141	1484	0	1690	MGI:97568	ATP-binding cassette sub-family B (MDR/TAP) member 1B	protein coding gene
comp70292_c0_seq4	Abcb1b	NM_016843	86.46	2407	317	9	72	2474	141	2542	0	2630	MGI:97568	ATP-binding cassette sub-family B (MDR/TAP) member 1B	protein coding gene
comp70292_c0_seq7	Abcb1b	NM_001080930	89.46	1347	137	5	137	1481	141	1484	0	1696	MGI:97568	ATP-binding cassette sub-family B (MDR/TAP) member 1B	protein coding gene
comp70292_c0_seq17	Abcb4	NM_009125	84.04	3132	472	24	419	3539	510	3624	0	2988	MGI:97569	ATP-binding cassette sub-family B (MDR/TAP) member 4	protein coding gene
comp70292_c0_seq26	Abcb4	NM_183020	89.96	2967	282	8	1	2966	16	2967	0	3814	MGI:97569	ATP-binding cassette sub-family B (MDR/TAP) member 4	protein coding gene
comp70292_c0_seq27	Abcb4	NM_029705	89.57	3624	362	8	1	3623	16	3624	0	4584	MGI:97569	ATP-binding cassette sub-family B (MDR/TAP) member 4	protein coding gene
comp70292_c0_seq28	Abcb4	NM_139227	84.04	3107	467	25	454	3549	536	3624	0	2963	MGI:97569	ATP-binding cassette sub-family B (MDR/TAP) member 4	protein coding gene
comp70292_c0_seq3	Abcb4	NM_001033436	83.97	3107	469	25	648	3743	536	3624	0	2952	MGI:97569	ATP-binding cassette sub-family B (MDR/TAP) member 4	protein coding gene
comp70292_c0_seq9	Abcb4	NM_028139	84.01	3133	472	25	613	3734	510	3624	0	2983	MGI:97569	ATP-binding cassette sub-family B (MDR/TAP) member 4	protein coding gene
comp65070_c0_seq1	Abcb6	NM_175183	88.98	2032	212	6	133	2154	4	2033	0	2501	MGI:1921354	ATP-binding cassette sub-family B (MDR/TAP) member 6	protein coding gene
comp65070_c0_seq2	Abcb6	NM_001098836	88.89	2862	292	18	133	2976	4	2857	0	3500	MGI:1921354	ATP-binding cassette sub-family B (MDR/TAP) member 6	protein coding gene
comp65070_c0_seq3	Abcb6	NM_001098837	88.88	1969	208	5	133	2091	4	1971	0	2412	MGI:1921354	ATP-binding cassette sub-family B (MDR/TAP) member 6	protein coding gene
comp62811_c0_seq1	Abcb7	NM_001033474	91.92	1052	76	8	1	1049	9	1054	0	1463	MGI:109533	ATP-binding cassette sub-family B (MDR/TAP) member 7	protein coding gene
comp62811_c0_seq2	Abcb7	NM_001134902	86.51	2520	260	62	177	2660	877	3352	0	2697	MGI:109533	ATP-binding cassette sub-family B (MDR/TAP) member 7	protein coding gene
comp62811_c0_seq3	Abcb7	NM_212449	87.65	3394	330	70	1	3355	9	3352	0	3864	MGI:109533	ATP-binding cassette sub-family B (MDR/TAP) member 7	protein coding gene
comp62811_c0_seq4	Abcb7	NM_001012400	96.63	178	6	0	177	354	877	1054	2e-79	296	MGI:109533	ATP-binding cassette sub-family B (MDR/TAP) member 7	protein coding gene
comp48767_c0_seq1	Abcb8	NM_001035525	87.89	2634	271	32	1	2617	252	2854	0	3053	MGI:1351667	ATP-binding cassette sub-family B (MDR/TAP) member 8	protein coding gene
comp69032_c0_seq1	Abcb9	NM_133886	89.51	3260	291	32	6	3248	104	3329	0	4078	MGI:1861729	ATP-binding cassette sub-family B (MDR/TAP) member 9	protein coding gene
comp69032_c0_seq3	Abcb9	NM_016709	89.27	2283	204	27	111	2377	1072	3329	0	2820	MGI:1861729	ATP-binding cassette sub-family B (MDR/TAP) member 9	protein coding gene
comp69032_c0_seq4	Abcb9	NM_001081099	89.63	2527	221	27	19	2529	828	3329	0	3177	MGI:1861729	ATP-binding cassette sub-family B (MDR/TAP) member 9	protein coding gene
comp59908_c0_seq1	Abcc1	NM_007517	89.05	4859	485	26	1	4832	28	4866	0	5982	MGI:102676	ATP-binding cassette sub-family C (CFTR/MRP) member 1	protein coding gene
comp59908_c0_seq2	Abcc1	NM_011497	83.54	559	79	7	139	692	4316	4866	3e-143	510	MGI:102676	ATP-binding cassette sub-family C (CFTR/MRP) member 1	protein coding gene
comp70389_c0_seq16	Abcc10	NM_025338	87.84	2713	319	9	1	2705	783	3492	0	3171	MGI:2386976	ATP-binding cassette sub-family C (CFTR/MRP) member 10	protein coding gene
comp70389_c0_seq21	Abcc10	NM_011496	88	2608	302	9	1	2600	783	3387	0	3072	MGI:2386976	ATP-binding cassette sub-family C (CFTR/MRP) member 10	protein coding gene
comp70389_c0_seq22	Abcc10	NM_001080966	88	2608	302	9	1	2600	783	3387	0	3072	MGI:2386976	ATP-binding cassette sub-family C (CFTR/MRP) member 10	protein coding gene
comp70389_c0_seq27	Abcc10	NM_177047	87.84	2713	319	9	1	2705	783	3492	0	3171	MGI:2386976	ATP-binding cassette sub-family C (CFTR/MRP) member 10	protein coding gene
comp70389_c0_seq28	Abcc10	NM_028844	88	2608	302	9	1	2600	783	3387	0	3072	MGI:2386976	ATP-binding cassette sub-family C (CFTR/MRP) member 10	protein coding gene
comp70389_c0_seq29	Abcc10	NM_009635	87.84	2713	319	9	1	2705	783	3492	0	3171	MGI:2386976	ATP-binding cassette sub-family C (CFTR/MRP) member 10	protein coding gene
comp70389_c0_seq31	Abcc10	NM_030235	87.84	2713	319	9	1	2705	783	3492	0	3171	MGI:2386976	ATP-binding cassette sub-family C (CFTR/MRP) member 10	protein coding gene
comp70389_c0_seq32	Abcc10	NM_027106	87.84	2713	319	9	1	2705	783	3492	0	3171	MGI:2386976	ATP-binding cassette sub-family C (CFTR/MRP) member 10	protein coding gene
comp70389_c0_seq36	Abcc10	NM_016847	87.7	4034	455	24	1	3999	783	4810	0	4663	MGI:2386976	ATP-binding cassette sub-family C (CFTR/MRP) member 10	protein coding gene
comp70389_c0_seq38	Abcc10	NM_001276298	87.72	3478	390	21	1	3447	783	4254	0	4023	MGI:2386976	ATP-binding cassette sub-family C (CFTR/MRP) member 10	protein coding gene
comp70389_c0_seq41	Abcc10	NM_001276299	87.72	3478	390	21	1	3447	783	4254	0	4023	MGI:2386976	ATP-binding cassette sub-family C (CFTR/MRP) member 10	protein coding gene
comp70389_c0_seq43	Abcc10	NM_019404	88	2608	302	9	1	2600	783	3387	0	3072	MGI:2386976	ATP-binding cassette sub-family C (CFTR/MRP) member 10	protein coding gene
comp70389_c0_seq44	Abcc10	NR_040698	88.21	1790	205	4	1	1786	783	2570	0	2132	MGI:2386976	ATP-binding cassette sub-family C (CFTR/MRP) member 10	protein coding gene
comp70389_c0_seq45	Abcc10	NM_001033530	88	2608	302	9	1	2600	783	3387	0	3072	MGI:2386976	ATP-binding cassette sub-family C (CFTR/MRP) member 10	protein coding gene
comp70389_c0_seq47	Abcc10	NM_001104646	88	2608	302	9	1	2600	783	3387	0	3072	MGI:2386976	ATP-binding cassette sub-family C (CFTR/MRP) member 10	protein coding gene
comp70389_c0_seq5	Abcc10	NM_145930	87.86	4400	493	24	1	4365	783	5176	0	5129	MGI:2386976	ATP-binding cassette sub-family C (CFTR/MRP) member 10	protein coding gene
comp70389_c0_seq52	Abcc10	NM_001199556	88	2608	302	9	1	2600	783	3387	0	3072	MGI:2386976	ATP-binding cassette sub-family C (CFTR/MRP) member 10	protein coding gene
comp70389_c0_seq57	Abcc10	NM_001033532	88	2608	302	9	1	2600	783	3387	0	3072	MGI:2386976	ATP-binding cassette sub-family C (CFTR/MRP) member 10	protein coding gene
comp70389_c0_seq6	Abcc10	NM_001159598	88	2608	302	9	1	2600	783	3387	0	3072	MGI:2386976	ATP-binding cassette sub-family C (CFTR/MRP) member 10	protein coding gene
comp70389_c0_seq64	Abcc10	NM_009733	88	2608	302	9	1	2600	783	3387	0	3072	MGI:2386976	ATP-binding cassette sub-family C (CFTR/MRP) member 10	protein coding gene
comp70389_c0_seq9	Abcc10	NM_015732	87.72	3478	390	21	1	3447	783	4254	0	4023	MGI:2386976	ATP-binding cassette sub-family C (CFTR/MRP) member 10	protein coding gene
comp70389_c0_seq1	Abcc10	NM_001190974	89.2	1213	122	7	1263	2469	2996	4205	0	1506	MGI:2386976	ATP-binding cassette sub-family C (CFTR/MRP) member 10	protein coding gene
comp70389_c0_seq10	Abcc10	NM_009465	86.72	1612	183	17	376	1960	2047	3654	0	1762	MGI:2386976	ATP-binding cassette sub-family C (CFTR/MRP) member 10	protein coding gene
comp70389_c0_seq11	Abcc10	NM_013478	86.19	847	112	5	376	1218	2047	2892	0	911	MGI:2386976	ATP-binding cassette sub-family C (CFTR/MRP) member 10	protein coding gene
comp70389_c0_seq12	Abcc10	NM_001286508	88.64	2728	305	5	23	2746	61	2787	0	3315	MGI:2386976	ATP-binding cassette sub-family C (CFTR/MRP) member 10	protein coding gene
comp70389_c0_seq13	Abcc10	NM_013727	90.63	662	57	4	646	1305	2996	3654	0	874	MGI:2386976	ATP-binding cassette sub-family C (CFTR/MRP) member 10	protein coding gene
comp70389_c0_seq14	Abcc10	NM_001102458	90.63	662	57	4	1216	1875	2996	3654	0	874	MGI:2386976	ATP-binding cassette sub-family C (CFTR/MRP) member 10	protein coding gene
comp70389_c0_seq15	Abcc10	NM_018745	88.22	3598	393	17	23	3593	61	3654	0	4266	MGI:2386976	ATP-binding cassette sub-family C (CFTR/MRP) member 10	protein coding gene
comp70389_c0_seq17	Abcc10	NR_045850	88.46	2833	322	5	23	2851	61	2892	0	3415	MGI:2386976	ATP-binding cassette sub-family C (CFTR/MRP) member 10	protein coding gene
comp70389_c0_seq18	Abcc10	NM_026592	88.25	4520	496	20	23	4511	61	4576	0	5373	MGI:2386976	ATP-binding cassette sub-family C (CFTR/MRP) member 10	protein coding gene
comp70389_c0_seq19	Abcc10	NR_033532	88.46	2833	322	5	23	2851	61	2892	0	3415	MGI:2386976	ATP-binding cassette sub-family C (CFTR/MRP) member 10	protein coding gene
comp70389_c0_seq2	Abcc10	NM_001080935	88.22	3598	393	17	23	3593	61	3654	0	4266	MGI:2386976	ATP-binding cassette sub-family C (CFTR/MRP) member 10	protein coding gene
comp70389_c0_seq20	Abcc10	NM_181278	90.27	699	63	4	1217	1913	2959	3654	0	909	MGI:2386976	ATP-binding cassette sub-family C (CFTR/MRP) member 10	protein coding gene
comp70389_c0_seq23	Abcc10	NM_020026	88.64	2728	305	5	23	2746	61	2787	0	3315	MGI:2386976	ATP-binding cassette sub-family C (CFTR/MRP) member 10	protein coding gene
comp70389_c0_seq24	Abcc10	NM_178640	89.2	1213	122	7	693	1899	2996	4205	0	1506	MGI:2386976	ATP-binding cassette sub-family C (CFTR/MRP) member 10	protein coding gene
comp70389_c0_seq25	Abcc10	NM_020283	88.64	2728	305	5	23	2746	61	2787	0	3315	MGI:2386976	ATP-binding cassette sub-family C (CFTR/MRP) member 10	protein coding gene
comp70389_c0_seq26	Abcc10	NM_020025	88.64	2728	305	5	23	2746	61	2787	0	3315	MGI:2386976	ATP-binding cassette sub-family C (CFTR/MRP) member 10	protein coding gene
comp70389_c0_seq3	Abcc10	NM_019420	89.2	1213	122	7	1216	2422	2996	4205	0	1506	MGI:2386976	ATP-binding cassette sub-family C (CFTR/MRP) member 10	protein coding gene
comp70389_c0_seq30	Abcc10	NM_001122993	86.27	1624	188	23	345	1937	2586	4205	0	1731	MGI:2386976	ATP-binding cassette sub-family C (CFTR/MRP) member 10	protein coding gene
comp70389_c0_seq33	Abcc10	NM_080445	88.46	2833	322	5	23	2851	61	2892	0	3415	MGI:2386976	ATP-binding cassette sub-family C (CFTR/MRP) member 10	protein coding gene
comp70389_c0_seq34	Abcc10	NM_024256	88.13	4154	458	20	23	4145	61	4210	0	4907	MGI:2386976	ATP-binding cassette sub-family C (CFTR/MRP) member 10	protein coding gene
comp70389_c0_seq35	Abcc10	NM_001081204	88.05	4520	489	24	23	4495	61	4576	0	5308	MGI:2386976	ATP-binding cassette sub-family C (CFTR/MRP) member 10	protein coding gene
comp70389_c0_seq39	Abcc10	NM_175383	88.64	2728	305	5	23	2746	61	2787	0	3315	MGI:2386976	ATP-binding cassette sub-family C (CFTR/MRP) member 10	protein coding gene
comp70389_c0_seq4	Abcc10	NM_016888	89.04	1250	128	7	647	1890	2959	4205	0	1541	MGI:2386976	ATP-binding cassette sub-family C (CFTR/MRP) member 10	protein coding gene
comp70389_c0_seq40	Abcc10	NM_028189	89.04	1250	128	7	1217	2460	2959	4205	0	1541	MGI:2386976	ATP-binding cassette sub-family C (CFTR/MRP) member 10	protein coding gene
comp70389_c0_seq42	Abcc10	NM_001081167	88.22	3598	393	17	23	3593	61	3654	0	4266	MGI:2386976	ATP-binding cassette sub-family C (CFTR/MRP) member 10	protein coding gene
comp70389_c0_seq46	Abcc10	NM_145222	88.64	2728	305	5	23	2746	61	2787	0	3315	MGI:2386976	ATP-binding cassette sub-family C (CFTR/MRP) member 10	protein coding gene
comp70389_c0_seq48	Abcc10	NM_001036740	88.46	2833	322	5	23	2851	61	2892	0	3415	MGI:2386976	ATP-binding cassette sub-family C (CFTR/MRP) member 10	protein coding gene
comp70389_c0_seq49	Abcc10	NM_001271915	89.2	1213	122	7	646	1852	2996	4205	0	1506	MGI:2386976	ATP-binding cassette sub-family C (CFTR/MRP) member 10	protein coding gene
comp70389_c0_seq50	Abcc10	NM_178664	88.64	2728	305	5	23	2746	61	2787	0	3315	MGI:2386976	ATP-binding cassette sub-family C (CFTR/MRP) member 10	protein coding gene
comp70389_c0_seq51	Abcc10	NM_177083	88.46	2833	322	5	23	2851	61	2892	0	3415	MGI:2386976	ATP-binding cassette sub-family C (CFTR/MRP) member 10	protein coding gene
comp70389_c0_seq53	Abcc10	NR_029474	89.11	1910	208	0	23	1932	61	1970	0	2375	MGI:2386976	ATP-binding cassette sub-family C (CFTR/MRP) member 10	protein coding gene
comp70389_c0_seq54	Abcc10	NM_001244618	88.64	2728	305	5	23	2746	61	2787	0	3315	MGI:2386976	ATP-binding cassette sub-family C (CFTR/MRP) member 10	protein coding gene
comp70389_c0_seq55	Abcc10	NM_008080	88.64	2728	305	5	23	2746	61	2787	0	3315	MGI:2386976	ATP-binding cassette sub-family C (CFTR/MRP) member 10	protein coding gene
comp70389_c0_seq56	Abcc10	NR_045166	90.27	699	63	4	647	1343	2959	3654	0	909	MGI:2386976	ATP-binding cassette sub-family C (CFTR/MRP) member 10	protein coding gene
comp70389_c0_seq59	Abcc10	NM_008081	88.64	2728	305	5	23	2746	61	2787	0	3315	MGI:2386976	ATP-binding cassette sub-family C (CFTR/MRP) member 10	protein coding gene
comp70389_c0_seq60	Abcc10	NM_198884	85.65	1073	123	20	345	1390	2586	3654	0	1099	MGI:2386976	ATP-binding cassette sub-family C (CFTR/MRP) member 10	protein coding gene
comp70389_c0_seq61	Abcc10	NM_177897	88.46	2833	322	5	23	2851	61	2892	0	3415	MGI:2386976	ATP-binding cassette sub-family C (CFTR/MRP) member 10	protein coding gene
comp70389_c0_seq62	Abcc10	NM_022305	88.64	2728	305	5	23	2746	61	2787	0	3315	MGI:2386976	ATP-binding cassette sub-family C (CFTR/MRP) member 10	protein coding gene
comp70389_c0_seq63	Abcc10	NM_001253381	90.63	662	57	4	693	1352	2996	3654	0	874	MGI:2386976	ATP-binding cassette sub-family C (CFTR/MRP) member 10	protein coding gene
comp70389_c0_seq7	Abcc10	NM_020579	86.92	2163	248	23	376	2507	2047	4205	0	2394	MGI:2386976	ATP-binding cassette sub-family C (CFTR/MRP) member 10	protein coding gene
comp70389_c0_seq8	Abcc10	NM_019804	88.64	2728	305	5	23	2746	61	2787	0	3315	MGI:2386976	ATP-binding cassette sub-family C (CFTR/MRP) member 10	protein coding gene
comp37326_c0_seq1	Abcc2	NM_019835	84.52	310	46	2	1	309	417	725	2e-82	305	MGI:1352447	ATP-binding cassette sub-family C (CFTR/MRP) member 2	protein coding gene
comp37326_c0_seq2	Abcc2	NM_019737	84.19	253	38	2	1	252	417	668	5e-64	244	MGI:1352447	ATP-binding cassette sub-family C (CFTR/MRP) member 2	protein coding gene
comp68886_c0_seq1	Abcc2	NM_146045	84.87	2016	294	11	1	2012	2938	4946	0	2023	MGI:1352447	ATP-binding cassette sub-family C (CFTR/MRP) member 2	protein coding gene
comp68886_c0_seq2	Abcc2	NM_175312	85.91	1469	201	6	1	1466	2938	4403	0	1561	MGI:1352447	ATP-binding cassette sub-family C (CFTR/MRP) member 2	protein coding gene
comp94376_c0_seq1	Abcc2	NR_045448	86.23	276	38	0	1	276	1147	1422	9e-81	300	MGI:1352447	ATP-binding cassette sub-family C (CFTR/MRP) member 2	protein coding gene
comp70623_c0_seq1	Abcc3	NM_178699	88.76	2739	296	6	130	2858	1924	4660	0	3341	MGI:1923658	ATP-binding cassette sub-family C (CFTR/MRP) member 3	protein coding gene
comp70623_c0_seq2	Abcc3	NM_013717	86.69	1037	135	3	1	1035	21	1056	0	1147	MGI:1923658	ATP-binding cassette sub-family C (CFTR/MRP) member 3	protein coding gene
comp70623_c0_seq3	Abcc3	NM_172148	88.88	2824	302	6	14	2827	1839	4660	0	3465	MGI:1923658	ATP-binding cassette sub-family C (CFTR/MRP) member 3	protein coding gene
comp70623_c0_seq4	Abcc3	NM_080640	87.1	845	108	1	1	844	21	865	0	955	MGI:1923658	ATP-binding cassette sub-family C (CFTR/MRP) member 3	protein coding gene
comp70623_c0_seq5	Abcc3	NM_007519	88.4	4645	520	13	1	4631	21	4660	0	5574	MGI:1923658	ATP-binding cassette sub-family C (CFTR/MRP) member 3	protein coding gene
comp70623_c0_seq6	Abcc3	NM_026636	88.9	3611	385	10	82	3680	1054	4660	0	4433	MGI:1923658	ATP-binding cassette sub-family C (CFTR/MRP) member 3	protein coding gene
comp69567_c0_seq1	Abcc4	NM_001145947	86.35	4536	567	39	79	4585	79	4591	0	4900	MGI:2443111	ATP-binding cassette sub-family C (CFTR/MRP) member 4	protein coding gene
comp69567_c0_seq2	Abcc4	NM_011792	87.21	2487	314	4	79	2563	79	2563	0	2828	MGI:2443111	ATP-binding cassette sub-family C (CFTR/MRP) member 4	protein coding gene
comp65768_c1_seq11	Abcc5	NM_019517	91.28	4888	407	19	95	4976	151	5025	0	6649	MGI:1351644	ATP-binding cassette sub-family C (CFTR/MRP) member 5	protein coding gene
comp65768_c1_seq14	Abcc5	NM_007520	88.18	643	71	5	95	734	151	791	0	761	MGI:1351644	ATP-binding cassette sub-family C (CFTR/MRP) member 5	protein coding gene
comp65768_c1_seq15	Abcc5	NM_001109661	91.23	3386	288	9	4	3386	53	3432	0	4599	MGI:1351644	ATP-binding cassette sub-family C (CFTR/MRP) member 5	protein coding gene
comp65768_c1_seq16	Abcc5	NR_026843	93	1242	87	0	341	1582	791	2032	0	1812	MGI:1351644	ATP-binding cassette sub-family C (CFTR/MRP) member 5	protein coding gene
comp65768_c1_seq19	Abcc5	NM_001285453	91.35	1884	158	5	95	1975	151	2032	0	2571	MGI:1351644	ATP-binding cassette sub-family C (CFTR/MRP) member 5	protein coding gene
comp65768_c1_seq20	Abcc5	NM_007522	91.78	4245	336	13	341	4582	791	5025	0	5893	MGI:1351644	ATP-binding cassette sub-family C (CFTR/MRP) member 5	protein coding gene
comp65768_c1_seq23	Abcc5	NM_001171739	88.12	741	83	5	4	741	53	791	0	876	MGI:1351644	ATP-binding cassette sub-family C (CFTR/MRP) member 5	protein coding gene
comp65768_c1_seq24	Abcc5	NM_145392	91.17	1982	170	5	4	1982	53	2032	0	2686	MGI:1351644	ATP-binding cassette sub-family C (CFTR/MRP) member 5	protein coding gene
comp65768_c1_seq25	Abcc5	NM_013863	91.35	1884	158	5	95	1975	151	2032	0	2571	MGI:1351644	ATP-binding cassette sub-family C (CFTR/MRP) member 5	protein coding gene
comp65768_c1_seq26	Abcc5	NM_026121	88.12	741	83	5	4	741	53	791	0	876	MGI:1351644	ATP-binding cassette sub-family C (CFTR/MRP) member 5	protein coding gene
comp65768_c1_seq27	Abcc5	NM_027404	91.17	1982	170	5	4	1982	53	2032	0	2686	MGI:1351644	ATP-binding cassette sub-family C (CFTR/MRP) member 5	protein coding gene
comp65768_c1_seq28	Abcc5	NM_001252469	93	1242	87	0	341	1582	791	2032	0	1812	MGI:1351644	ATP-binding cassette sub-family C (CFTR/MRP) member 5	protein coding gene
comp65768_c1_seq3	Abcc5	NM_057171	91.23	4985	419	18	4	4982	53	5025	0	6769	MGI:1351644	ATP-binding cassette sub-family C (CFTR/MRP) member 5	protein coding gene
comp65768_c1_seq4	Abcc5	NM_198423	91.3	3289	276	10	95	3380	151	3432	0	4481	MGI:1351644	ATP-binding cassette sub-family C (CFTR/MRP) member 5	protein coding gene
comp65768_c1_seq5	Abcc5	NM_001045523	88.18	643	71	5	95	734	151	791	0	761	MGI:1351644	ATP-binding cassette sub-family C (CFTR/MRP) member 5	protein coding gene
comp65768_c1_seq9	Abcc5	NM_174991	92.1	2646	205	4	341	2986	791	3432	0	3725	MGI:1351644	ATP-binding cassette sub-family C (CFTR/MRP) member 5	protein coding gene
comp65768_c1_seq10	Abcc5	NM_001199696	89.05	822	84	6	4	822	53	871	0	1014	MGI:1351644	ATP-binding cassette sub-family C (CFTR/MRP) member 5	protein coding gene
comp65768_c1_seq12	Abcc5	NM_173071	89.23	724	72	6	95	815	151	871	0	900	MGI:1351644	ATP-binding cassette sub-family C (CFTR/MRP) member 5	protein coding gene
comp65768_c1_seq13	Abcc5	NM_001037754	89.22	816	83	5	4	816	53	866	0	1014	MGI:1351644	ATP-binding cassette sub-family C (CFTR/MRP) member 5	protein coding gene
comp65768_c1_seq18	Abcc5	NM_001037755	86.71	1001	117	13	95	1085	151	1145	0	1098	MGI:1351644	ATP-binding cassette sub-family C (CFTR/MRP) member 5	protein coding gene
comp65768_c1_seq2	Abcc5	NM_130862	89.42	718	71	5	95	809	151	866	0	900	MGI:1351644	ATP-binding cassette sub-family C (CFTR/MRP) member 5	protein coding gene
comp65768_c1_seq21	Abcc5	NM_025833	100	76	0	0	787	862	791	866	2e-32	141	MGI:1351644	ATP-binding cassette sub-family C (CFTR/MRP) member 5	protein coding gene
comp65768_c1_seq22	Abcc5	NM_177580	97.56	82	1	1	787	868	791	871	2e-31	139	MGI:1351644	ATP-binding cassette sub-family C (CFTR/MRP) member 5	protein coding gene
comp65768_c1_seq29	Abcc5	NM_001163270	86.81	1099	129	13	4	1092	53	1145	0	1212	MGI:1351644	ATP-binding cassette sub-family C (CFTR/MRP) member 5	protein coding gene
comp65768_c1_seq6	Abcc5	NM_007523	84.12	359	46	8	787	1138	791	1145	3e-91	337	MGI:1351644	ATP-binding cassette sub-family C (CFTR/MRP) member 5	protein coding gene
comp65768_c1_seq8	Abcc5	NM_026505	100	76	0	0	1696	1771	791	866	5e-32	141	MGI:1351644	ATP-binding cassette sub-family C (CFTR/MRP) member 5	protein coding gene
comp70470_c0_seq1	Abcc6	NM_001038231	91.28	149	13	0	659	807	1634	1782	3e-51	204	MGI:1351634	ATP-binding cassette sub-family C (CFTR/MRP) member 6	protein coding gene
comp70470_c0_seq10	Abcc6	NM_011793	86.48	1413	176	6	1	1413	34	1431	0	1537	MGI:1351634	ATP-binding cassette sub-family C (CFTR/MRP) member 6	protein coding gene
comp70470_c0_seq11	Abcc6	NM_001033350	87.48	2915	321	26	1852	4755	1943	4824	0	3321	MGI:1351634	ATP-binding cassette sub-family C (CFTR/MRP) member 6	protein coding gene
comp70470_c0_seq13	Abcc6	NM_001285981	87.92	356	43	0	302	657	1427	1782	2e-116	420	MGI:1351634	ATP-binding cassette sub-family C (CFTR/MRP) member 6	protein coding gene
comp70470_c0_seq14	Abcc6	NM_016812	87.53	3431	384	26	302	3721	1427	4824	0	3925	MGI:1351634	ATP-binding cassette sub-family C (CFTR/MRP) member 6	protein coding gene
comp70470_c0_seq15	Abcc6	NM_027088	87.35	2063	238	15	399	2453	2777	4824	0	2342	MGI:1351634	ATP-binding cassette sub-family C (CFTR/MRP) member 6	protein coding gene
comp70470_c0_seq16	Abcc6	NM_007525	87.66	3224	354	26	659	3871	1634	4824	0	3709	MGI:1351634	ATP-binding cassette sub-family C (CFTR/MRP) member 6	protein coding gene
comp70470_c0_seq17	Abcc6	NM_007526	87.66	3224	354	26	1766	4978	1634	4824	0	3709	MGI:1351634	ATP-binding cassette sub-family C (CFTR/MRP) member 6	protein coding gene
comp70470_c0_seq18	Abcc6	NM_027395	87.48	2915	321	26	745	3648	1943	4824	0	3321	MGI:1351634	ATP-binding cassette sub-family C (CFTR/MRP) member 6	protein coding gene
comp70470_c0_seq3	Abcc6	NM_016767	86.46	2444	287	26	100	2532	2414	4824	0	2639	MGI:1351634	ATP-binding cassette sub-family C (CFTR/MRP) member 6	protein coding gene
comp70470_c0_seq4	Abcc6	NM_028967	87.21	4839	560	34	1	4828	34	4824	0	5452	MGI:1351634	ATP-binding cassette sub-family C (CFTR/MRP) member 6	protein coding gene
comp70470_c0_seq5	Abcc6	NM_007527	86.73	1764	219	8	1	1764	34	1782	0	1947	MGI:1351634	ATP-binding cassette sub-family C (CFTR/MRP) member 6	protein coding gene
comp70470_c0_seq6	Abcc6	NM_013815	86.35	1619	206	8	1	1619	34	1637	0	1751	MGI:1351634	ATP-binding cassette sub-family C (CFTR/MRP) member 6	protein coding gene
comp70470_c0_seq7	Abcc6	NM_011714	86.47	1412	176	6	1	1412	34	1430	0	1535	MGI:1351634	ATP-binding cassette sub-family C (CFTR/MRP) member 6	protein coding gene
comp70470_c0_seq8	Abcc6	NM_054078	87.48	2915	321	26	2002	4905	1943	4824	0	3321	MGI:1351634	ATP-binding cassette sub-family C (CFTR/MRP) member 6	protein coding gene
comp70470_c0_seq9	Abcc6	NM_001001182	87.48	2915	321	26	895	3798	1943	4824	0	3321	MGI:1351634	ATP-binding cassette sub-family C (CFTR/MRP) member 6	protein coding gene
comp70030_c4_seq1	Abcc9	NM_133234	90.71	4863	431	12	1	4855	9	4858	0	6457	MGI:1352630	ATP-binding cassette sub-family C (CFTR/MRP) member 9	protein coding gene
comp59831_c0_seq1	Abcd1	NM_001195348	89.25	3200	281	29	153	3312	235	3411	0	3945	MGI:1349215	ATP-binding cassette sub-family D (ALD) member 1	protein coding gene
comp70778_c0_seq1	Abcd2	NM_130452	85.41	3393	396	69	1	3326	98	3458	0	3432	MGI:1349467	ATP-binding cassette sub-family D (ALD) member 2	protein coding gene
comp70778_c0_seq3	Abcd2	NM_001033128	92.35	1608	122	1	1	1608	98	1704	0	2287	MGI:1349467	ATP-binding cassette sub-family D (ALD) member 2	protein coding gene
comp63953_c0_seq1	Abcd3	NM_001255992	88.71	3349	307	42	3	3315	86	3399	0	4024	MGI:1349216	ATP-binding cassette sub-family D (ALD) member 3	protein coding gene
comp68457_c2_seq1	Abcd4	NM_026116	86.83	1291	138	20	166	1443	957	2228	0	1413	MGI:1349217	ATP-binding cassette sub-family D (ALD) member 4	protein coding gene
comp68457_c2_seq2	Abcd4	NM_175325	88.82	2182	211	21	6	2173	66	2228	0	2647	MGI:1349217	ATP-binding cassette sub-family D (ALD) member 4	protein coding gene
comp68457_c2_seq3	Abcd4	NM_028284	82.55	682	92	15	125	795	1563	2228	5e-163	575	MGI:1349217	ATP-binding cassette sub-family D (ALD) member 4	protein coding gene
comp68457_c2_seq4	Abcd4	NM_027810	81.45	593	83	15	351	932	1652	2228	2e-128	460	MGI:1349217	ATP-binding cassette sub-family D (ALD) member 4	protein coding gene
comp61441_c0_seq1	Abce1	NM_181316	89.63	2711	209	46	2	2690	70	2730	0	3384	MGI:1195458	ATP-binding cassette sub-family E (OABP) member 1	protein coding gene
comp69506_c2_seq1	Abcf1	NM_027444	88.51	2341	239	18	1	2323	222	2550	0	2806	MGI:1351658	ATP-binding cassette sub-family F (GCN20) member 1	protein coding gene
comp69506_c7_seq1	Abcf1	NM_145511	90.14	213	17	3	24	236	10	218	5e-73	274	MGI:1351658	ATP-binding cassette sub-family F (GCN20) member 1	protein coding gene
comp35967_c0_seq1	Abcf2	NM_030561	93.59	2513	147	11	9	2510	55	2564	0	3736	MGI:1351657	ATP-binding cassette sub-family F (GCN20) member 2	protein coding gene
comp35951_c0_seq1	Abcf3	NM_024473	91.04	2489	204	12	1	2473	16	2501	0	3343	MGI:1351656	ATP-binding cassette sub-family F (GCN20) member 3	protein coding gene
comp35951_c0_seq2	Abcf3	NM_001166581	91.76	2027	166	1	1	2026	16	2042	0	2817	MGI:1351656	ATP-binding cassette sub-family F (GCN20) member 3	protein coding gene
comp61326_c0_seq1	Abcg1	NM_144885	90.65	2277	195	12	33	2302	70	2335	0	3009	MGI:107704	ATP-binding cassette sub-family G (WHITE) member 1	protein coding gene
comp54148_c0_seq1	Abcg2	NM_001170935	88.13	2038	232	9	70	2101	437	2470	0	2414	MGI:1347061	ATP-binding cassette sub-family G (WHITE) member 2	protein coding gene
comp69270_c0_seq1	Abcg3	NR_033210	82.9	1433	223	17	1	1425	398	1816	0	1269	MGI:1351624	ATP-binding cassette sub-family G (WHITE) member 3	protein coding gene
comp69270_c0_seq10	Abcg3	NM_145389	81.05	976	163	17	321	1288	855	1816	0	758	MGI:1351624	ATP-binding cassette sub-family G (WHITE) member 3	protein coding gene
comp69270_c0_seq11	Abcg3	NM_145590	82.76	1433	225	17	1	1425	398	1816	0	1258	MGI:1351624	ATP-binding cassette sub-family G (WHITE) member 3	protein coding gene
comp69270_c0_seq13	Abcg3	NM_001252548	84.89	139	21	0	922	1060	1672	1810	2e-32	141	MGI:1351624	ATP-binding cassette sub-family G (WHITE) member 3	protein coding gene
comp69270_c0_seq14	Abcg3	NM_144935	84.89	139	21	0	1298	1436	1672	1810	3e-32	141	MGI:1351624	ATP-binding cassette sub-family G (WHITE) member 3	protein coding gene
comp69270_c0_seq2	Abcg3	NM_144837	84.83	969	136	9	1	965	398	1359	0	965	MGI:1351624	ATP-binding cassette sub-family G (WHITE) member 3	protein coding gene
comp69270_c0_seq4	Abcg3	NM_144869	83.18	1730	269	17	1	1722	398	2113	0	1563	MGI:1351624	ATP-binding cassette sub-family G (WHITE) member 3	protein coding gene
comp69270_c0_seq5	Abcg3	NM_001113385	81.66	976	157	17	321	1288	855	1816	0	791	MGI:1351624	ATP-binding cassette sub-family G (WHITE) member 3	protein coding gene
comp69270_c0_seq6	Abcg3	NM_145608	82.83	1433	224	17	1	1425	398	1816	0	1264	MGI:1351624	ATP-binding cassette sub-family G (WHITE) member 3	protein coding gene
comp69270_c0_seq8	Abcg3	NM_145450	82.4	1273	202	17	321	1585	855	2113	0	1090	MGI:1351624	ATP-binding cassette sub-family G (WHITE) member 3	protein coding gene
comp69270_c0_seq9	Abcg3	NM_001033328	81.05	976	163	17	321	1288	855	1816	0	758	MGI:1351624	ATP-binding cassette sub-family G (WHITE) member 3	protein coding gene
comp69270_c1_seq2	Abcg3	NM_001142968	83	247	42	0	18	264	169	415	5e-58	224	MGI:1351624	ATP-binding cassette sub-family G (WHITE) member 3	protein coding gene
comp69270_c1_seq4	Abcg3	NR_015583	82.02	267	45	3	57	320	149	415	7e-58	224	MGI:1351624	ATP-binding cassette sub-family G (WHITE) member 3	protein coding gene
comp66559_c0_seq1	Abcg4	NM_001243888	93.55	1690	97	10	332	2019	1	1680	0	2507	MGI:1890594	ATP-binding cassette sub-family G (WHITE) member 4	protein coding gene
comp66559_c0_seq10	Abcg4	NM_001033284	94.46	271	15	0	19	289	1410	1680	3e-116	418	MGI:1890594	ATP-binding cassette sub-family G (WHITE) member 4	protein coding gene
comp66559_c0_seq2	Abcg4	NM_145972	94.69	754	40	0	309	1062	927	1680	0	1171	MGI:1890594	ATP-binding cassette sub-family G (WHITE) member 4	protein coding gene
comp66559_c0_seq3	Abcg4	NM_153557	94.86	486	25	0	309	794	927	1412	0	760	MGI:1890594	ATP-binding cassette sub-family G (WHITE) member 4	protein coding gene
comp66559_c0_seq4	Abcg4	NR_015528	94.86	486	25	0	309	794	927	1412	0	760	MGI:1890594	ATP-binding cassette sub-family G (WHITE) member 4	protein coding gene
comp66559_c0_seq5	Abcg4	NM_001003910	93.39	1422	82	10	332	1751	1	1412	0	2095	MGI:1890594	ATP-binding cassette sub-family G (WHITE) member 4	protein coding gene
comp66559_c0_seq6	Abcg4	NM_153595	94.6	796	43	0	309	1104	927	1722	0	1232	MGI:1890594	ATP-binding cassette sub-family G (WHITE) member 4	protein coding gene
comp66559_c0_seq7	Abcg4	NM_001164580	94.25	313	18	0	19	331	1410	1722	1e-134	479	MGI:1890594	ATP-binding cassette sub-family G (WHITE) member 4	protein coding gene
comp66559_c0_seq8	Abcg4	NM_001287206	93.53	1732	100	10	332	2061	1	1722	0	2567	MGI:1890594	ATP-binding cassette sub-family G (WHITE) member 4	protein coding gene
comp66559_c0_seq9	Abcg4	NM_153544	93.39	1422	82	10	332	1751	1	1412	0	2095	MGI:1890594	ATP-binding cassette sub-family G (WHITE) member 4	protein coding gene
comp66559_c1_seq1	Abcg4	NR_033221	84.06	2001	219	57	1	1976	1701	3626	0	1836	MGI:1890594	ATP-binding cassette sub-family G (WHITE) member 4	protein coding gene
comp66824_c0_seq1	Abcg5	NM_153161	85.22	1752	235	19	1	1737	508	2250	0	1779	MGI:1351659	ATP-binding cassette sub-family G (WHITE) member 5	protein coding gene
comp67096_c0_seq2	Abcg8	NR_045645	90.14	345	34	0	174	518	81	425	3e-125	449	MGI:1914720	ATP-binding cassette sub-family G (WHITE) member 8	protein coding gene
comp65205_c0_seq1	Abcg8	NR_033220	81.27	1527	209	43	1	1497	1323	2802	0	1164	MGI:1914720	ATP-binding cassette sub-family G (WHITE) member 8	protein coding gene
comp67096_c0_seq1	Abcg8	NM_173022	88.02	676	68	8	1	675	11	674	0	787	MGI:1914720	ATP-binding cassette sub-family G (WHITE) member 8	protein coding gene
comp69940_c2_seq1	Abhd1	NM_177631	90.42	1346	127	2	1	1345	7	1351	0	1770	MGI:1931013	abhydrolase domain containing 1	protein coding gene
comp30838_c0_seq1	Abhd10	NM_001198971	86.21	1334	166	11	76	1405	116	1435	0	1428	MGI:2442422	abhydrolase domain containing 10	protein coding gene
comp30838_c0_seq2	Abhd10	NM_207264	85.57	977	123	11	137	1109	473	1435	0	1007	MGI:2442422	abhydrolase domain containing 10	protein coding gene
comp61280_c0_seq2	Abhd11	NM_183321	85.03	1182	148	18	142	1320	325	1480	0	1175	MGI:1916008	abhydrolase domain containing 11	protein coding gene
comp61280_c0_seq3	Abhd11	NM_201364	84.09	1182	147	21	142	1308	325	1480	0	1103	MGI:1916008	abhydrolase domain containing 11	protein coding gene
comp61280_c0_seq1	Abhd11	NM_001001334	83.36	649	87	13	185	831	836	1465	1e-164	580	MGI:1916008	abhydrolase domain containing 11	protein coding gene
comp50316_c0_seq1	Abhd11os	NM_001170858	83.84	464	67	7	2	461	21	480	4e-121	435	MGI:1917062	abhydrolase domain containing 11 opposite strand	unclassified non-coding RNA gene
comp48593_c0_seq1	Abhd12	NM_173416	91.48	1690	122	16	1	1686	26	1697	0	2303	MGI:1923442	abhydrolase domain containing 12	protein coding gene
comp28696_c0_seq1	Abhd12b	NM_021440	84.34	549	82	4	3	549	532	1078	5e-151	534	MGI:2685650	abhydrolase domain containing 12B	protein coding gene
comp68025_c0_seq1	Abhd13	NM_020486	86.62	2340	240	40	7	2281	51	2382	0	2519	MGI:1916154	abhydrolase domain containing 13	protein coding gene
comp68025_c0_seq2	Abhd13	NM_007529	86.12	2089	222	39	80	2108	409	2489	0	2189	MGI:1916154	abhydrolase domain containing 13	protein coding gene
comp68025_c1_seq1	Abhd13	NM_007530	84	200	15	11	1	183	4982	5181	3e-43	176	MGI:1916154	abhydrolase domain containing 13	protein coding gene
comp58042_c0_seq2	Abhd14a	NM_012060	81.95	1108	163	22	691	1777	289	1380	0	904	MGI:1915894	abhydrolase domain containing 14A	protein coding gene
comp58042_c0_seq4	Abhd14a	NM_001198839	81.95	1108	163	22	50	1136	289	1380	0	904	MGI:1915894	abhydrolase domain containing 14A	protein coding gene
comp58042_c0_seq5	Abhd14a	NM_013867	81.95	1108	163	22	621	1707	289	1380	0	904	MGI:1915894	abhydrolase domain containing 14A	protein coding gene
comp58042_c0_seq1	Abhd14a	NM_026602	82.64	1014	146	17	277	1269	252	1256	0	870	MGI:1915894	abhydrolase domain containing 14A	protein coding gene
comp58042_c0_seq3	Abhd14a	NM_001166643	84.27	903	126	10	211	1097	354	1256	0	867	MGI:1915894	abhydrolase domain containing 14A	protein coding gene
comp62020_c0_seq1	Abhd14b	NM_007532	81.41	1248	139	50	131	1339	295	1488	0	933	MGI:1923741	abhydrolase domain containing 14b	protein coding gene
comp62020_c0_seq2	Abhd14b	NM_001243053	82.24	1475	169	50	209	1644	68	1488	0	1186	MGI:1923741	abhydrolase domain containing 14b	protein coding gene
comp69318_c0_seq1	Abhd15	NM_009737	90.76	1191	105	4	1	1187	277	1466	0	1585	MGI:1914727	abhydrolase domain containing 15	protein coding gene
comp66248_c1_seq1	Abhd16a	NM_025392	92.04	1658	122	9	235	1887	290	1942	0	2322	MGI:99476	abhydrolase domain containing 16A	protein coding gene
comp66248_c1_seq2	Abhd16a	NM_029236	90.77	1008	83	9	239	1241	940	1942	0	1338	MGI:99476	abhydrolase domain containing 16A	protein coding gene
comp66248_c1_seq3	Abhd16a	NM_009738	93.79	467	29	0	239	705	940	1406	0	702	MGI:99476	abhydrolase domain containing 16A	protein coding gene
comp66248_c1_seq4	Abhd16a	NM_007533	91.93	1945	147	9	15	1954	3	1942	0	2713	MGI:99476	abhydrolase domain containing 16A	protein coding gene
comp66248_c1_seq5	Abhd16a	NM_199195	93.91	1117	68	0	235	1351	290	1406	0	1687	MGI:99476	abhydrolase domain containing 16A	protein coding gene
comp66248_c1_seq6	Abhd16a	NM_009739	93.38	1404	93	0	15	1418	3	1406	0	2078	MGI:99476	abhydrolase domain containing 16A	protein coding gene
comp85202_c0_seq1	Abhd16a	NM_009740	92.92	212	14	1	4	214	1725	1514	4e-83	307	MGI:99476	abhydrolase domain containing 16A	protein coding gene
comp64877_c2_seq1	Abhd17a	NM_001159289	91.52	1439	99	18	1	1424	43	1473	0	1960	MGI:106388	abhydrolase domain containing 17A	protein coding gene
comp64877_c2_seq2	Abhd17a	NM_001159290	91.71	796	50	12	795	1576	680	1473	0	1090	MGI:106388	abhydrolase domain containing 17A	protein coding gene
comp64877_c2_seq4	Abhd17a	NM_001242934	91.38	650	49	6	1	649	43	686	0	883	MGI:106388	abhydrolase domain containing 17A	protein coding gene
comp60428_c0_seq1	Abhd17b	NM_016707	91.34	2205	149	25	95	2276	281	2466	0	2976	MGI:1917816	abhydrolase domain containing 17B	protein coding gene
comp54638_c0_seq1	Abhd17c	NM_001079883	91.02	2050	135	28	1	2014	211	2247	0	2721	MGI:1917428	abhydrolase domain containing 17C	protein coding gene
comp72087_c0_seq1	Abhd17c	NM_009741	95.15	206	10	0	80	285	1	206	2e-88	326	MGI:1917428	abhydrolase domain containing 17C	protein coding gene
comp70179_c1_seq1	Abhd2	NM_009742	89.58	2448	213	30	26	2446	1	2433	0	3070	MGI:1914344	abhydrolase domain containing 2	protein coding gene
comp70179_c1_seq2	Abhd2	NM_009743	88.65	379	38	4	26	402	1	376	1e-127	457	MGI:1914344	abhydrolase domain containing 2	protein coding gene
comp36136_c0_seq1	Abhd3	NM_009754	86.33	1894	221	28	58	1924	6	1888	0	2028	MGI:2147183	abhydrolase domain containing 3	protein coding gene
comp59256_c0_seq1	Abhd4	NM_207680	90.16	1534	120	16	1	1513	2	1525	0	1967	MGI:1915938	abhydrolase domain containing 4	protein coding gene
comp57732_c0_seq1	Abhd5	NM_207681	93.08	1055	73	0	43	1097	177	1231	0	1544	MGI:1914719	abhydrolase domain containing 5	protein coding gene
comp66155_c0_seq1	Abhd6	NM_029410	87.05	1730	173	32	175	1863	63	1782	0	1906	MGI:1913332	abhydrolase domain containing 6	protein coding gene
comp66155_c0_seq2	Abhd6	NM_153516	87.05	1730	173	32	267	1955	63	1782	0	1906	MGI:1913332	abhydrolase domain containing 6	protein coding gene
comp49266_c0_seq1	Abhd8	NM_025778	87.39	1539	173	11	1	1527	9	1538	0	1748	MGI:1918946	abhydrolase domain containing 8	protein coding gene
comp49266_c0_seq2	Abhd8	NM_007537	86.44	1659	192	16	1	1637	9	1656	0	1786	MGI:1918946	abhydrolase domain containing 8	protein coding gene
comp61351_c0_seq2	Abi1	NM_033601	90.09	3462	246	55	1	3421	70	3475	0	4403	MGI:104913	abl-interactor 1	protein coding gene
comp61351_c0_seq4	Abi1	NM_009744	89.82	3360	242	57	1	3319	70	3370	0	4218	MGI:104913	abl-interactor 1	protein coding gene
comp61351_c0_seq5	Abi1	NM_007528	89.42	3375	242	62	1	3334	70	3370	0	4148	MGI:104913	abl-interactor 1	protein coding gene
comp61351_c0_seq3	Abi1	NM_029850	89.12	3198	236	60	1	3157	70	3196	0	3875	MGI:104913	abl-interactor 1	protein coding gene
comp61351_c0_seq6	Abi1	NM_009745	89.54	3183	236	55	1	3142	70	3196	0	3943	MGI:104913	abl-interactor 1	protein coding gene
comp61351_c0_seq1	Abi1	NM_009746	88.21	2358	181	55	158	2474	1159	3460	0	2724	MGI:104913	abl-interactor 1	protein coding gene
comp61351_c0_seq7	Abi1	NM_029933	90.05	3447	246	55	1	3406	70	3460	0	4375	MGI:104913	abl-interactor 1	protein coding gene
comp69108_c5_seq1	Abi2	NM_030256	86.57	484	47	13	531	1011	5868	5400	9e-146	518	MGI:106913	abl-interactor 2	protein coding gene
comp69624_c0_seq1	Abi2	NM_001025392	85.61	667	72	17	130	786	5214	5866	0	678	MGI:106913	abl-interactor 2	protein coding gene
comp69624_c1_seq1	Abi2	NM_001025393	93.61	1018	65	0	1	1018	159	1176	0	1520	MGI:106913	abl-interactor 2	protein coding gene
comp69624_c1_seq2	Abi2	NM_001163028	87.33	2424	187	65	1	2346	159	2540	0	2665	MGI:106913	abl-interactor 2	protein coding gene
comp54128_c0_seq1	Abi3	NM_021486	87.74	1485	144	24	169	1628	1940	3411	0	1700	MGI:1913860	ABI gene family member 3	protein coding gene
comp54128_c1_seq2	Abi3	NM_133217	87.72	1401	134	24	331	1706	3327	1940	0	1600	MGI:1913860	ABI gene family member 3	protein coding gene
comp55945_c1_seq1	Abi3	NM_001168321	90.2	102	10	0	1156	1257	3411	3310	5e-30	134	MGI:1913860	ABI gene family member 3	protein coding gene
comp56887_c0_seq1	Abi3	NM_029510	75.89	875	137	51	20	857	1718	881	6e-104	379	MGI:1913860	ABI gene family member 3	protein coding gene
comp67538_c4_seq1	Abi3	NM_175044	79.82	1343	191	52	63	1362	412	1717	0	905	MGI:1913860	ABI gene family member 3	protein coding gene
comp67538_c4_seq2	Abi3	NM_175045	79.06	1256	183	52	698	1910	499	1717	0	789	MGI:1913860	ABI gene family member 3	protein coding gene
comp67538_c4_seq5	Abi3	NM_175046	80.41	1521	218	52	236	1713	234	1717	0	1085	MGI:1913860	ABI gene family member 3	protein coding gene
comp67538_c4_seq6	Abi3	NM_178782	79.06	1256	183	52	347	1559	499	1717	0	789	MGI:1913860	ABI gene family member 3	protein coding gene
comp67538_c4_seq3	Abi3	NM_001081412	82.49	1948	246	58	1	1895	163	2068	0	1620	MGI:1913860	ABI gene family member 3	protein coding gene
comp67538_c4_seq4	Abi3	NM_025784	88.76	694	63	6	1	684	163	851	0	835	MGI:1913860	ABI gene family member 3	protein coding gene
comp21199_c0_seq1	Abi3bp	NM_001122683	92.92	212	15	0	7	218	36	247	1e-83	309	MGI:2444583	ABI gene family member 3 (NESH) binding protein	protein coding gene
comp46687_c0_seq1	Abi3bp	NM_175177	93.15	73	5	0	190	262	2937	2865	6e-23	108	MGI:2444583	ABI gene family member 3 (NESH) binding protein	protein coding gene
comp46687_c0_seq2	Abi3bp	NM_027208	93.15	73	5	0	423	495	2937	2865	1e-22	108	MGI:2444583	ABI gene family member 3 (NESH) binding protein	protein coding gene
comp87801_c0_seq1	Abi3bp	NM_009747	86.83	448	59	0	1	448	906	1353	4e-141	501	MGI:2444583	ABI gene family member 3 (NESH) binding protein	protein coding gene
comp67671_c0_seq1	Abi3bp	NM_001285416	86.54	2325	255	39	272	2563	1641	3940	0	2507	MGI:2444583	ABI gene family member 3 (NESH) binding protein	protein coding gene
comp67969_c0_seq1	Abl1	NM_001081061	87.25	2752	277	41	1	2702	25	2752	0	3070	MGI:87859	c-abl oncogene 1 non-receptor tyrosine kinase	protein coding gene
comp67969_c0_seq4	Abl1	NM_019584	86.64	5061	556	75	1	4981	25	5045	0	5491	MGI:87859	c-abl oncogene 1 non-receptor tyrosine kinase	protein coding gene
comp28438_c0_seq1	Abl1	NM_001163175	90.33	269	23	2	127	392	802	534	1e-95	350	MGI:87859	c-abl oncogene 1 non-receptor tyrosine kinase	protein coding gene
comp85977_c0_seq1	Abl1	NM_199028	84.11	258	34	4	1	257	1295	1044	1e-63	243	MGI:87859	c-abl oncogene 1 non-receptor tyrosine kinase	protein coding gene
comp67969_c0_seq2	Abl1	NM_001164806	92.84	1495	99	5	23	1517	37	1523	0	2161	MGI:87859	c-abl oncogene 1 non-receptor tyrosine kinase	protein coding gene
comp67969_c0_seq3	Abl1	NM_026279	88.64	3804	378	39	23	3796	37	3816	0	4582	MGI:87859	c-abl oncogene 1 non-receptor tyrosine kinase	protein coding gene
comp24961_c0_seq1	Abl2	NR_033793	96.31	298	11	0	1	298	2683	2980	5e-138	490	MGI:87860	v-abl Abelson murine leukemia viral oncogene 2 (arg Abelson-related gene)	protein coding gene
comp48523_c0_seq1	Abl2	NM_177235	92.69	383	28	0	2	384	989	1371	9e-157	553	MGI:87860	v-abl Abelson murine leukemia viral oncogene 2 (arg Abelson-related gene)	protein coding gene
comp48523_c1_seq1	Abl2	NM_001190400	92.95	965	68	0	3	967	1361	2325	0	1406	MGI:87860	v-abl Abelson murine leukemia viral oncogene 2 (arg Abelson-related gene)	protein coding gene
comp67907_c1_seq1	Abl2	NM_178663	92.39	1065	74	5	1	1059	2995	4058	0	1511	MGI:87860	v-abl Abelson murine leukemia viral oncogene 2 (arg Abelson-related gene)	protein coding gene
comp67907_c2_seq1	Abl2	NM_009748	78.98	295	48	10	429	718	4901	5186	3e-46	189	MGI:87860	v-abl Abelson murine leukemia viral oncogene 2 (arg Abelson-related gene)	protein coding gene
comp67907_c3_seq1	Abl2	NM_018742	76.31	1452	222	79	1203	2593	9318	10708	0	664	MGI:87860	v-abl Abelson murine leukemia viral oncogene 2 (arg Abelson-related gene)	protein coding gene
comp67907_c3_seq2	Abl2	NM_212457	76.31	1452	222	79	1178	2568	9318	10708	0	664	MGI:87860	v-abl Abelson murine leukemia viral oncogene 2 (arg Abelson-related gene)	protein coding gene
comp68077_c0_seq1	Ablim1	NM_025976	91.8	549	42	1	50	595	843	1391	0	761	MGI:1194500	actin-binding LIM protein 1	protein coding gene
comp68077_c0_seq2	Ablim1	NM_009751	90.1	2525	222	16	1	2515	195	2701	0	3253	MGI:1194500	actin-binding LIM protein 1	protein coding gene
comp68077_c0_seq3	Ablim1	NM_001002896	89.24	1877	174	16	50	1916	843	2701	0	2322	MGI:1194500	actin-binding LIM protein 1	protein coding gene
comp68077_c0_seq7	Ablim1	NM_007542	92.23	1197	90	1	1	1194	195	1391	0	1692	MGI:1194500	actin-binding LIM protein 1	protein coding gene
comp68077_c0_seq8	Ablim1	NM_010800	92.23	1197	90	1	1	1194	195	1391	0	1692	MGI:1194500	actin-binding LIM protein 1	protein coding gene
comp68077_c0_seq4	Ablim1	NM_001098222	86.21	1037	118	16	86	1115	1349	2367	0	1099	MGI:1194500	actin-binding LIM protein 1	protein coding gene
comp68077_c0_seq5	Ablim1	NM_021560	87.29	1180	124	17	237	1408	1206	2367	0	1325	MGI:1194500	actin-binding LIM protein 1	protein coding gene
comp68077_c0_seq6	Ablim1	NM_011498	87.5	1224	128	16	595	1811	1162	2367	0	1389	MGI:1194500	actin-binding LIM protein 1	protein coding gene
comp58557_c2_seq4	Ablim2	NM_001271768	80.97	1923	222	79	641	2458	1596	3479	0	1391	MGI:2385758	actin-binding LIM protein 2	protein coding gene
comp58557_c2_seq5	Ablim2	NM_024469	80.97	1923	222	79	698	2515	1596	3479	0	1391	MGI:2385758	actin-binding LIM protein 2	protein coding gene
comp58557_c2_seq2	Ablim2	NM_016668	81.99	2077	230	79	121	2092	1439	3476	0	1631	MGI:2385758	actin-binding LIM protein 2	protein coding gene
comp58557_c2_seq1	Ablim2	NM_022884	80.99	1915	220	79	125	1934	1502	3377	0	1387	MGI:2385758	actin-binding LIM protein 2	protein coding gene
comp58557_c2_seq3	Ablim2	NM_031397	83.51	2425	256	79	352	2671	992	3377	0	2130	MGI:2385758	actin-binding LIM protein 2	protein coding gene
comp58557_c2_seq7	Ablim2	NM_009753	84.38	2714	280	79	6	2614	703	3377	0	2531	MGI:2385758	actin-binding LIM protein 2	protein coding gene
comp58557_c0_seq1	Ablim2	NM_001039179	92.89	408	29	0	1	408	282	689	6e-169	593	MGI:2385758	actin-binding LIM protein 2	protein coding gene
comp58557_c2_seq6	Ablim2	NM_029791	78.06	989	113	55	24	942	2540	3494	4e-149	529	MGI:2385758	actin-binding LIM protein 2	protein coding gene
comp66772_c0_seq1	Ablim3	NM_007546	88.18	1845	189	18	1142	2972	1612	3441	0	2172	MGI:2442582	actin binding LIM protein family member 3	protein coding gene
comp66772_c0_seq2	Ablim3	NM_001083334	88.18	1845	189	18	1237	3067	1612	3441	0	2172	MGI:2442582	actin binding LIM protein family member 3	protein coding gene
comp66772_c0_seq3	Ablim3	NM_009668	88.39	1895	191	18	1235	3115	1562	3441	0	2254	MGI:2442582	actin binding LIM protein family member 3	protein coding gene
comp66772_c0_seq4	Ablim3	NM_001270537	88.39	1895	191	18	1140	3020	1562	3441	0	2254	MGI:2442582	actin binding LIM protein family member 3	protein coding gene
comp70420_c0_seq11	Abo	NM_021328	89.66	870	90	0	220	1089	250	1119	0	1109	MGI:2135738	ABO blood group (transferase A alpha 1-3-N-acetylgalactosaminyltransferase transferase B alpha 1-3-galactosyltransferase)	protein coding gene
comp70420_c0_seq13	Abo	NM_007465	88.22	942	111	0	40	981	178	1119	0	1125	MGI:2135738	ABO blood group (transferase A alpha 1-3-N-acetylgalactosaminyltransferase transferase B alpha 1-3-galactosyltransferase)	protein coding gene
comp70420_c0_seq2	Abo	NM_007464	86.48	1124	145	7	313	1435	2	1119	0	1227	MGI:2135738	ABO blood group (transferase A alpha 1-3-N-acetylgalactosaminyltransferase transferase B alpha 1-3-galactosyltransferase)	protein coding gene
comp70420_c0_seq3	Abo	NM_001012273	89.89	870	88	0	381	1250	250	1119	0	1120	MGI:2135738	ABO blood group (transferase A alpha 1-3-N-acetylgalactosaminyltransferase transferase B alpha 1-3-galactosyltransferase)	protein coding gene
comp70420_c0_seq4	Abo	NM_009689	87.64	1044	128	1	138	1180	109	1152	0	1212	MGI:2135738	ABO blood group (transferase A alpha 1-3-N-acetylgalactosaminyltransferase transferase B alpha 1-3-galactosyltransferase)	protein coding gene
comp70420_c0_seq5	Abo	NM_007566	87.23	1010	129	0	103	1112	110	1119	0	1151	MGI:2135738	ABO blood group (transferase A alpha 1-3-N-acetylgalactosaminyltransferase transferase B alpha 1-3-galactosyltransferase)	protein coding gene
comp70420_c0_seq6	Abo	NM_144558	87.82	1010	123	0	193	1202	110	1119	0	1184	MGI:2135738	ABO blood group (transferase A alpha 1-3-N-acetylgalactosaminyltransferase transferase B alpha 1-3-galactosyltransferase)	protein coding gene
comp70420_c0_seq7	Abo	NM_016916	89.51	858	90	0	623	1480	262	1119	0	1086	MGI:2135738	ABO blood group (transferase A alpha 1-3-N-acetylgalactosaminyltransferase transferase B alpha 1-3-galactosyltransferase)	protein coding gene
comp70420_c0_seq8	Abo	NM_007549	89.37	903	95	1	327	1228	250	1152	0	1134	MGI:2135738	ABO blood group (transferase A alpha 1-3-N-acetylgalactosaminyltransferase transferase B alpha 1-3-galactosyltransferase)	protein coding gene
comp70420_c0_seq9	Abo	NM_001042527	89.66	870	90	0	291	1160	250	1119	0	1109	MGI:2135738	ABO blood group (transferase A alpha 1-3-N-acetylgalactosaminyltransferase transferase B alpha 1-3-galactosyltransferase)	protein coding gene
comp26886_c1_seq1	Abr	NM_178645	93.57	140	9	0	221	360	2387	2248	4e-53	209	MGI:107771	active BCR-related gene	protein coding gene
comp55348_c0_seq1	Abr	NM_008528	84.7	1327	121	48	792	2063	4073	2774	0	1251	MGI:107771	active BCR-related gene	protein coding gene
comp65248_c1_seq1	Abr	NM_015740	90.89	3569	243	49	412	3925	532	4073	0	4715	MGI:107771	active BCR-related gene	protein coding gene
comp65248_c1_seq2	Abr	NM_028607	91.11	3756	252	49	779	4479	345	4073	0	5011	MGI:107771	active BCR-related gene	protein coding gene
comp65248_c1_seq3	Abr	NM_177692	90.89	3569	243	49	239	3752	532	4073	0	4715	MGI:107771	active BCR-related gene	protein coding gene
comp34395_c1_seq1	Abra	NM_133724	91.38	232	20	0	1	232	950	1181	3e-86	318	MGI:2444891	actin-binding Rho activating protein	protein coding gene
comp29429_c0_seq1	Abracl	NM_139063	82.51	829	106	20	12	812	1	818	0	691	MGI:1920362	ABRA C-terminal like	protein coding gene
comp38131_c0_seq1	Abt1	NM_019788	76.32	570	83	30	73	617	2548	3090	2e-67	257	MGI:1353636	activator of basal transcription 1	protein coding gene
comp38131_c0_seq2	Abt1	NM_026678	77.57	437	65	21	54	484	2681	3090	2e-60	233	MGI:1353636	activator of basal transcription 1	protein coding gene
comp70258_c0_seq19	Abt1	NM_144923	81.09	1359	190	41	115	1446	94	1412	0	1024	MGI:1353636	activator of basal transcription 1	protein coding gene
comp65623_c0_seq1	Abtb1	NM_001160209	90.59	1509	142	0	5	1513	45	1553	0	2001	MGI:1933148	ankyrin repeat and BTB (POZ) domain containing 1	protein coding gene
comp65623_c0_seq2	Abtb1	NM_138313	90.12	415	41	0	1375	1789	1139	1553	4e-152	540	MGI:1933148	ankyrin repeat and BTB (POZ) domain containing 1	protein coding gene
comp43462_c0_seq1	Abtb2	NM_007552	90.8	402	22	7	1	392	204	600	7e-148	523	MGI:2139365	ankyrin repeat and BTB (POZ) domain containing 2	protein coding gene
comp43462_c1_seq1	Abtb2	NM_009755	92.86	252	18	0	1	252	589	840	8e-101	366	MGI:2139365	ankyrin repeat and BTB (POZ) domain containing 2	protein coding gene
comp69047_c0_seq1	Abtb2	NR_033241	89.11	3222	255	50	1	3154	916	4109	0	3917	MGI:2139365	ankyrin repeat and BTB (POZ) domain containing 2	protein coding gene
comp69047_c0_seq2	Abtb2	NM_007553	89.36	3224	259	46	1	3170	916	4109	0	3976	MGI:2139365	ankyrin repeat and BTB (POZ) domain containing 2	protein coding gene
comp67966_c0_seq1	Acaa1a	NM_080708	89.68	1560	154	4	78	1632	174	1731	0	1982	MGI:2148491	acetyl-Coenzyme A acyltransferase 1A	protein coding gene
comp61384_c0_seq1	Acaa2	NM_007554	86.72	1506	172	20	82	1573	7	1498	0	1648	MGI:1098623	acetyl-Coenzyme A acyltransferase 2 (mitochondrial 3-oxoacyl-Coenzyme A thiolase)	protein coding gene
comp67101_c0_seq2	Acaca	NM_007555	88.89	108	12	0	400	507	920	813	2e-30	134	MGI:108451	acetyl-Coenzyme A carboxylase alpha	protein coding gene
comp70173_c0_seq1	Acaca	NM_007556	93.45	7521	443	22	3	7487	1	7507	0	11100	MGI:108451	acetyl-Coenzyme A carboxylase alpha	protein coding gene
comp70173_c0_seq2	Acaca	NM_007557	93.75	7521	444	16	3	7511	1	7507	0	11300	MGI:108451	acetyl-Coenzyme A carboxylase alpha	protein coding gene
comp62284_c2_seq1	Acacb	NM_007558	88.43	959	109	2	1	958	969	1926	0	1155	MGI:2140940	acetyl-Coenzyme A carboxylase beta	protein coding gene
comp62284_c4_seq1	Acacb	NM_009758	94.06	202	12	0	1	202	1914	2115	3e-82	307	MGI:2140940	acetyl-Coenzyme A carboxylase beta	protein coding gene
comp67875_c0_seq1	Acacb	NM_001277216	91.25	1348	118	0	1	1348	3408	4755	0	1836	MGI:2140940	acetyl-Coenzyme A carboxylase beta	protein coding gene
comp67875_c1_seq1	Acacb	NM_007561	85.54	2179	255	34	82	2229	5637	7786	0	2224	MGI:2140940	acetyl-Coenzyme A carboxylase beta	protein coding gene
comp67875_c1_seq2	Acacb	NM_194339	87.02	3082	340	34	1	3051	4734	7786	0	3421	MGI:2140940	acetyl-Coenzyme A carboxylase beta	protein coding gene
comp67875_c1_seq3	Acacb	NM_009759	85.8	2274	263	34	23	2265	5542	7786	0	2355	MGI:2140940	acetyl-Coenzyme A carboxylase beta	protein coding gene
comp67875_c1_seq4	Acacb	NM_023326	90.62	906	85	0	1	906	4734	5639	0	1203	MGI:2140940	acetyl-Coenzyme A carboxylase beta	protein coding gene
comp67875_c1_seq5	Acacb	NM_007562	89.57	2176	225	2	1	2175	4734	6908	0	2760	MGI:2140940	acetyl-Coenzyme A carboxylase beta	protein coding gene
comp67875_c1_seq6	Acacb	NM_172870	89.04	1368	148	2	23	1389	5542	6908	0	1694	MGI:2140940	acetyl-Coenzyme A carboxylase beta	protein coding gene
comp67875_c1_seq7	Acacb	NM_172149	88.85	1273	140	2	82	1353	5637	6908	0	1563	MGI:2140940	acetyl-Coenzyme A carboxylase beta	protein coding gene
comp78120_c0_seq1	Acacb	NM_001008238	90	370	37	0	1	370	3002	3371	2e-134	479	MGI:2140940	acetyl-Coenzyme A carboxylase beta	protein coding gene
comp91775_c0_seq1	Acacb	NM_016787	89.91	347	35	0	1	347	2448	2794	4e-125	448	MGI:2140940	acetyl-Coenzyme A carboxylase beta	protein coding gene
comp69180_c0_seq1	Acad10	NM_009760	87.49	3253	400	7	147	3396	206	3454	0	3746	MGI:1919235	acyl-Coenzyme A dehydrogenase family member 10	protein coding gene
comp69180_c0_seq2	Acad10	NM_009761	87.52	3253	399	7	147	3396	206	3454	0	3751	MGI:1919235	acyl-Coenzyme A dehydrogenase family member 10	protein coding gene
comp69180_c0_seq3	Acad10	NM_172506	88.36	1984	227	4	1233	3214	1473	3454	0	2381	MGI:1919235	acyl-Coenzyme A dehydrogenase family member 10	protein coding gene
comp69180_c0_seq4	Acad10	NM_001024919	88.7	1983	222	2	1233	3214	1473	3454	0	2420	MGI:1919235	acyl-Coenzyme A dehydrogenase family member 10	protein coding gene
comp69180_c0_seq5	Acad10	NM_001081422	87.77	3253	391	7	147	3396	206	3454	0	3795	MGI:1919235	acyl-Coenzyme A dehydrogenase family member 10	protein coding gene
comp69180_c0_seq7	Acad10	NM_016778	85.26	719	104	2	147	864	206	923	0	739	MGI:1919235	acyl-Coenzyme A dehydrogenase family member 10	protein coding gene
comp69180_c0_seq9	Acad10	NM_175103	88.16	1984	231	4	1233	3214	1473	3454	0	2359	MGI:1919235	acyl-Coenzyme A dehydrogenase family member 10	protein coding gene
comp64154_c0_seq1	Acad11	NM_175277	86.38	2556	314	20	40	2587	41	2570	0	2761	MGI:2143169	acyl-Coenzyme A dehydrogenase family member 11	protein coding gene
comp69180_c0_seq11	Acad12	NM_013481	85.03	1723	241	9	147	1868	156	1862	0	1736	MGI:2443320	acyl-Coenzyme A dehydrogenase family member 12	protein coding gene
comp69180_c0_seq6	Acad12	NM_175265	84.85	1723	244	9	147	1868	156	1862	0	1720	MGI:2443320	acyl-Coenzyme A dehydrogenase family member 12	protein coding gene
comp69180_c0_seq8	Acad12	NM_007563	85.03	1723	241	8	147	1868	156	1862	0	1736	MGI:2443320	acyl-Coenzyme A dehydrogenase family member 12	protein coding gene
comp65246_c0_seq1	Acad8	NM_026512	80.56	1440	182	68	80	1478	751	2133	0	1018	MGI:1914198	acyl-Coenzyme A dehydrogenase family member 8	protein coding gene
comp65246_c0_seq2	Acad8	NM_177850	76.4	1051	150	68	65	1074	1140	2133	2e-133	477	MGI:1914198	acyl-Coenzyme A dehydrogenase family member 8	protein coding gene
comp65246_c0_seq3	Acad8	NM_011126	84.41	2136	235	68	75	2169	55	2133	0	2010	MGI:1914198	acyl-Coenzyme A dehydrogenase family member 8	protein coding gene
comp64205_c0_seq1	Acad9	NM_001080811	90.87	1796	161	1	20	1815	199	1991	0	2405	MGI:1914272	acyl-Coenzyme A dehydrogenase family member 9	protein coding gene
comp50301_c0_seq1	Acadl	NM_001012392	86.37	1907	197	41	48	1919	54	1932	0	2023	MGI:87866	acyl-Coenzyme A dehydrogenase long-chain	protein coding gene
comp49375_c0_seq1	Acadm	NM_177772	88.19	1363	155	6	49	1410	209	1566	0	1620	MGI:87867	acyl-Coenzyme A dehydrogenase medium chain	protein coding gene
comp58470_c0_seq1	Acads	NM_011794	86.21	1711	171	40	5	1665	14	1709	0	1792	MGI:87868	acyl-Coenzyme A dehydrogenase short chain	protein coding gene
comp67336_c6_seq4	Acadsb	NM_176850	84.86	2992	376	59	48	3010	133	3076	0	2944	MGI:1914135	acyl-Coenzyme A dehydrogenase short/branched chain	protein coding gene
comp67336_c6_seq5	Acadsb	NM_139294	84.86	2992	376	59	48	3010	133	3076	0	2944	MGI:1914135	acyl-Coenzyme A dehydrogenase short/branched chain	protein coding gene
comp67336_c6_seq6	Acadsb	NM_028227	84.86	2992	376	59	48	3010	133	3076	0	2944	MGI:1914135	acyl-Coenzyme A dehydrogenase short/branched chain	protein coding gene
comp35451_c0_seq1	Acadvl	NM_001276287	88.7	690	75	3	103	791	1438	2125	0	839	MGI:895149	acyl-Coenzyme A dehydrogenase very long chain	protein coding gene
comp35451_c0_seq2	Acadvl	NR_074085	89.34	2110	215	9	6	2107	18	2125	0	2641	MGI:895149	acyl-Coenzyme A dehydrogenase very long chain	protein coding gene
comp66479_c1_seq1	Acap1	NM_009764	90.29	2462	222	10	4	2454	19	2474	0	3206	MGI:2388270	ArfGAP with coiled-coil ankyrin repeat and PH domains 1	protein coding gene
comp66479_c1_seq10	Acap1	NM_009765	89.15	1530	153	7	4	1524	19	1544	0	1893	MGI:2388270	ArfGAP with coiled-coil ankyrin repeat and PH domains 1	protein coding gene
comp66479_c1_seq11	Acap1	NM_001166457	91.71	1507	125	0	783	2289	546	2052	0	2091	MGI:2388270	ArfGAP with coiled-coil ankyrin repeat and PH domains 1	protein coding gene
comp66479_c1_seq12	Acap1	NM_145956	90.79	999	92	0	783	1781	546	1544	0	1336	MGI:2388270	ArfGAP with coiled-coil ankyrin repeat and PH domains 1	protein coding gene
comp66479_c1_seq13	Acap1	NM_001033274	91.46	1931	161	3	783	2711	546	2474	0	2649	MGI:2388270	ArfGAP with coiled-coil ankyrin repeat and PH domains 1	protein coding gene
comp66479_c1_seq14	Acap1	NM_001204973	89.16	1531	153	7	4	1525	19	1545	0	1895	MGI:2388270	ArfGAP with coiled-coil ankyrin repeat and PH domains 1	protein coding gene
comp66479_c1_seq2	Acap1	NR_037970	91.97	946	71	4	559	1501	1531	2474	0	1321	MGI:2388270	ArfGAP with coiled-coil ankyrin repeat and PH domains 1	protein coding gene
comp66479_c1_seq3	Acap1	NM_001113573	93.1	522	35	1	559	1079	1531	2052	0	763	MGI:2388270	ArfGAP with coiled-coil ankyrin repeat and PH domains 1	protein coding gene
comp66479_c1_seq4	Acap1	NM_001113574	89.15	1530	153	7	4	1524	19	1544	0	1893	MGI:2388270	ArfGAP with coiled-coil ankyrin repeat and PH domains 1	protein coding gene
comp66479_c1_seq5	Acap1	NM_001286630	89.16	1531	153	7	4	1525	19	1545	0	1895	MGI:2388270	ArfGAP with coiled-coil ankyrin repeat and PH domains 1	protein coding gene
comp66479_c1_seq6	Acap1	NM_020508	90.8	1000	92	0	783	1782	546	1545	0	1338	MGI:2388270	ArfGAP with coiled-coil ankyrin repeat and PH domains 1	protein coding gene
comp66479_c1_seq7	Acap1	NM_198094	90.24	2038	186	7	4	2032	19	2052	0	2649	MGI:2388270	ArfGAP with coiled-coil ankyrin repeat and PH domains 1	protein coding gene
comp66479_c1_seq8	Acap1	NM_012047	90.8	1000	92	0	783	1782	546	1545	0	1338	MGI:2388270	ArfGAP with coiled-coil ankyrin repeat and PH domains 1	protein coding gene
comp66479_c1_seq9	Acap1	NM_030147	90.79	999	92	0	783	1781	546	1544	0	1336	MGI:2388270	ArfGAP with coiled-coil ankyrin repeat and PH domains 1	protein coding gene
comp69156_c0_seq1	Acap2	NM_001024508	82.42	842	110	27	2810	3622	5661	6493	0	701	MGI:1925868	ArfGAP with coiled-coil ankyrin repeat and PH domains 2	protein coding gene
comp69156_c1_seq1	Acap2	NM_054054	90.19	2182	180	15	138	2309	477	2634	0	2813	MGI:1925868	ArfGAP with coiled-coil ankyrin repeat and PH domains 2	protein coding gene
comp69156_c1_seq3	Acap2	NM_144541	91.07	2161	180	10	138	2288	477	2634	0	2909	MGI:1925868	ArfGAP with coiled-coil ankyrin repeat and PH domains 2	protein coding gene
comp69156_c1_seq4	Acap2	NM_028193	90.49	2586	232	11	1	2576	53	2634	0	3400	MGI:1925868	ArfGAP with coiled-coil ankyrin repeat and PH domains 2	protein coding gene
comp69156_c1_seq5	Acap2	NM_025686	91.77	644	46	5	23	659	1991	2634	0	889	MGI:1925868	ArfGAP with coiled-coil ankyrin repeat and PH domains 2	protein coding gene
comp69156_c1_seq6	Acap2	NM_018772	90.63	1483	126	10	117	1589	1155	2634	0	1956	MGI:1925868	ArfGAP with coiled-coil ankyrin repeat and PH domains 2	protein coding gene
comp69156_c1_seq7	Acap2	NM_029752	87.94	481	57	1	1	481	53	532	2e-160	566	MGI:1925868	ArfGAP with coiled-coil ankyrin repeat and PH domains 2	protein coding gene
comp69156_c1_seq8	Acap2	NM_175682	91.01	1380	111	10	88	1457	1258	2634	0	1849	MGI:1925868	ArfGAP with coiled-coil ankyrin repeat and PH domains 2	protein coding gene
comp69156_c1_seq9	Acap2	NM_019967	89.76	2607	232	16	1	2597	53	2634	0	3302	MGI:1925868	ArfGAP with coiled-coil ankyrin repeat and PH domains 2	protein coding gene
[truncated: 64,174 more rows]
