# Supplementary material for: Transcriptome Markers of Viral Persistence in Naturally-Infected Andes Virus (Bunyaviridae) Seropositive Long-Tailed Pygmy Rice Rats
Source: PLoS One. 2015 Apr 9;10(4):e0122935. doi: 10.1371/journal.pone.0122935 (PMC4391749; doi:10.1371/journal.pone.0122935)
Supplement: S2 Table — Number and confidence level of each ortholog’s predicted immune modulatory pathway function. Output from Reactome v4.1.1 [29,30]. (XLSX) (XLSX) [file pone.0122935.s003.xlsx]

## Sheet: Sheet1
ReactomePathway	Ratio Of Protein In Pathway	Number Of Proteins In Pathway	Proteins From Gene Set	P-value	FDR	HitGenes
Signaling by FGFR	0.0236	154	131	0	<8.264e-06	HRAS,BTC,PIK3CA,PIK3CB,PIK3CD,MAPK1,MAPK3,FGF7,FGF9,FGF1,FGF2,THEM4,NRAS,GSK3A,GSK3B,MLST8,FRS2,RPS27A,EGF,NR4A1,CDKN1A,CDKN1B,NRG4,CASP9,NRG1,NRG2,PPP2R1A,UBC,UBB,PHLPP1,PHLPP2,KL,CBL,RAF1,BAD,CAMK4,KRAS,PTEN,PDPK1,KIT,CD28,YWHAB,CD19,FYN,PDGFB,PDGFA,FOXO1,FOXO3,FOXO4,PRKACA,PRKACB,FGFR2,FGFR1,FGFR4,FGFR3,GRB2,KLB,MTOR,SHC1,CHUK,PRKCA,PRKCE,PRKCD,CD86,MDM2,TRIB3,TNRC6C,PIK3R3,TNRC6B,TNRC6A,PIK3R…
Cyclin A:Cdk2-associated events at S phase entry	0.0101	66	50	0	<8.264e-06	CUL1,RPS27A,CDKN1A,CDKN1B,UBC,UBB,SKP2,UBA52,PSMD14,PSMD13,PSMD12,PSMD11,PSMD10,PSMA2,PSMA1,PSMA6,PSMA5,PSMA4,PSMA3,FZR1,PSMA7,PSMB5,PSMB4,PSMB7,PSMB6,PSMB1,PSMB3,PSMB2,PSMB8,PSMB9,PSMC6,PSMC5,PSMC4,PSMC3,PSMC2,PSMC1,PSMD1,PSMD2,PSMD3,PSMD4,PSMD5,PSMD6,PSMD7,PSMD8,PSMD9,PSME1,PSME2,PSME3,PSMB10,PSMF1
RIG-I/MDA5 mediated induction of IFN-alpha/beta pathways	0.0121	79	59	0	<8.264e-06	APP,DHX36,NFKBIB,NFKBIA,DHX58,DHX9,UBE2L6,RIPK1,TRIM25,NLRC5,ATG5,RPS27A,RELA,FADD,EP300,RNF135,IKBKE,IKBKG,IKBKB,CASP8,UBC,UBB,OTUD5,RNF125,MYD88,TANK,AGER,ATG12,ITCH,UBE2D3,UBE2D1,PCBP2,CHUK,UBE2K,MAP3K1,IRF7,IRF1,IRF2,IRF3,UBA7,NLRX1,DAK,TNFAIP3,UBA52,MAVS,HMGB1,TRAF2,TRAF6,TRAF3,DDX58,PIN1,CREBBP,TAX1BP1,NFKB1,NFKB2,CYLD,TBK1,IFIH1,SIKE1
SCF(Skp2)-mediated degradation of p27/p21	0.0086	56	49	0	<8.264e-06	CUL1,RPS27A,CDKN1A,CDKN1B,UBC,UBB,SKP2,UBA52,PSMD14,PSMD13,PSMD12,PSMD11,PSMD10,PSMA2,PSMA1,PSMA6,PSMA5,PSMA4,PSMA3,PSMA7,PSMB5,PSMB4,PSMB7,PSMB6,PSMB1,PSMB3,PSMB2,PSMB8,PSMB9,PSMC6,PSMC5,PSMC4,PSMC3,PSMC2,PSMC1,PSMD1,PSMD2,PSMD3,PSMD4,PSMD5,PSMD6,PSMD7,PSMD8,PSMD9,PSME1,PSME2,PSME3,PSMB10,PSMF1
Autodegradation of the E3 ubiquitin ligase COP1	0.0078	51	47	0	<8.264e-06	RPS27A,UBC,UBB,UBA52,PSMD14,PSMD13,PSMD12,PSMD11,PSMD10,PSMA2,PSMA1,PSMA6,PSMA5,PSMA4,PSMA3,PSMA7,PSMB5,PSMB4,PSMB7,PSMB6,PSMB1,PSMB3,PSMB2,PSMB8,PSMB9,PSMC6,PSMC5,PSMC4,PSMC3,PSMC2,PSMC1,PSMD1,PSMD2,PSMD3,PSMD4,PSMD5,PSMD6,PSMD7,PSMD8,PSMD9,PSME1,PSME2,PSME3,PSME4,PSMB10,PSMB11,PSMF1
ISG15 antiviral mechanism	0.0109	71	66	0	<8.264e-06	RAE1,MAPK3,EIF2AK2,ARIH1,UBE2L6,USP18,EIF4A3,EIF4A2,EIF4A1,NUP107,TRIM25,RPS27A,UBC,UBB,SEH1L,MX1,MX2,NUP133,EIF4E,NEDD4,UBE2E1,NUP188,RANBP2,TPR,UBE2N,NUP160,NUP153,NUP155,IRF3,AAAS,UBA7,FLNB,NUP205,NUP214,NUP210,UBA52,DDX58,NUP88,NUP85,NUP98,NUP93,PPM1B,IFIT1,JAK1,NUP37,NUP35,NUP43,PIN1,NUP50,NUP54,NUP62,STAT1,NUPL2,NUPL1,EIF4E3,PLCG1,EIF4E2,KPNB1,EIF4G1,EIF4G2,EIF4G3,KPNA4,KPNA3,KPNA2,KPNA1,PO…
MHC class II antigen presentation	0.0158	103	81	0	<8.264e-06	KIF5B,KIF5C,SH3GL2,KIF3B,KIF3A,KIF3C,ARF1,AP2S1,OSBPL1A,AP2M1,RILP,KIF23,KIF22,KIF2C,KIF2A,KIF11,KIF15,DYNC2LI1,KIFAP3,DYNC2H1,DCTN5,DCTN6,DCTN3,DCTN4,DCTN1,DCTN2,KIF26A,IFI30,CD74,CANX,AP2B1,KLC4,KLC3,KLC2,KLC1,AP2A2,AP2A1,KIF20A,SPTBN2,CLTA,CLTC,ACTR1A,ACTR1B,AP1S3,AP1S1,AP1S2,DYNLL1,DYNLL2,DNM3,DNM1,DNM2,AP1G1,SAR1B,SEC13,SEC24B,SEC24A,SEC24C,SEC24D,SEC23A,AP1M1,AP1M2,DYNC1LI2,SEC31A,AP1B1,DYN…
PI3K/AKT activation	0.0155	101	83	0	<8.264e-06	BTC,PIK3CA,PIK3CB,PIK3CD,FGF7,FGF9,FGF1,FGF2,THEM4,GSK3A,GSK3B,MLST8,FRS2,EGF,NR4A1,CDKN1A,CDKN1B,NRG4,CASP9,NRG1,NRG2,PHLPP1,PHLPP2,KL,BAD,PTEN,PDPK1,KIT,CD28,CD19,FYN,PDGFB,PDGFA,FOXO1,FOXO3,FOXO4,FGFR2,FGFR1,FGFR4,FGFR3,GRB2,KLB,MTOR,CHUK,CD86,MDM2,TRIB3,TNRC6C,PIK3R3,TNRC6B,TNRC6A,PIK3R1,PIK3R2,ERBB3,ERBB2,RICTOR,HBEGF,RPS6KB2,EGFR,IRS2,IRS1,AKT1S1,VAV1,TSC2,LCK,CREB1,GAB1,PDGFRA,PDGFRB,MOV10…
Host Interactions of HIV factors	0.0195	127	102	0	<8.264e-06	CUL5,RAE1,RAC1,ARF1,AP2S1,ELMO1,NUP107,RPS27A,AP2M1,UBC,UBB,AP2B1,SEH1L,CD28,AP2A2,AP2A1,FYN,NUP133,RBX1,NUP188,RANBP2,TPR,NUP160,NUP153,NUP155,AAAS,AP1S3,AP1S1,AP1S2,NUP205,NUP214,NUP210,TCEB2,TCEB1,AP1G1,BTRC,UBA52,NUP88,NUP85,LCK,AP1M1,NUP98,AP1M2,NUP93,HCK,NUP37,NUP35,NUP43,NUP50,NUP54,NUP62,AP1B1,PSMD14,PSMD13,PSMD12,PSMD11,PSMD10,NUPL2,NUPL1,PSMA2,PSMA1,PSMA6,PSMA5,PSMA4,PSMA3,PSMA7,PSMB5,P…
M Phase	0.0397	259	108	0	<8.264e-06	PPP2R5B,PPP2R5A,PPP2R5D,PPP2R5C,RAE1,MAPK1,MAPK3,PPP2R5E,NUP107,RPS27A,KIF23,KIF2C,KIF2A,PPP2R1B,PPP2R1A,UBC,UBB,ANAPC1,ANAPC2,ANAPC5,ANAPC4,ANAPC7,SEH1L,KIF20A,NUP133,UBE2D1,UBE2E1,NUP188,RANBP2,TPR,UBE2C,NUP160,NUP153,NUP155,AAAS,NUP205,NUP214,NUP210,PPP2CA,PPP2CB,UBA52,SEC13,CDK1,NUP88,NUP85,NUP98,NUP93,CDC16,NUP37,NUP35,NUP43,NUP50,NUP54,CDC23,CDC20,CDC26,CDC27,NUP62,PSMD14,PSMD13,PSMD12,PSMD…
PI-3K cascade	0.015	98	83	0	<8.264e-06	BTC,PIK3CA,PIK3CB,PIK3CD,FGF7,FGF9,FGF1,FGF2,THEM4,GSK3A,GSK3B,MLST8,FRS2,EGF,NR4A1,CDKN1A,CDKN1B,NRG4,CASP9,NRG1,NRG2,PHLPP1,PHLPP2,KL,BAD,PTEN,PDPK1,KIT,CD28,CD19,FYN,PDGFB,PDGFA,FOXO1,FOXO3,FOXO4,FGFR2,FGFR1,FGFR4,FGFR3,GRB2,KLB,MTOR,CHUK,CD86,MDM2,TRIB3,TNRC6C,PIK3R3,TNRC6B,TNRC6A,PIK3R1,PIK3R2,ERBB3,ERBB2,RICTOR,HBEGF,RPS6KB2,EGFR,IRS2,IRS1,AKT1S1,VAV1,TSC2,LCK,CREB1,GAB1,PDGFRA,PDGFRB,MOV10…
Ubiquitin-dependent degradation of Cyclin D1	0.0077	50	47	0	<8.264e-06	RPS27A,UBC,UBB,UBA52,PSMD14,PSMD13,PSMD12,PSMD11,PSMD10,PSMA2,PSMA1,PSMA6,PSMA5,PSMA4,PSMA3,PSMA7,PSMB5,PSMB4,PSMB7,PSMB6,PSMB1,PSMB3,PSMB2,PSMB8,PSMB9,PSMC6,PSMC5,PSMC4,PSMC3,PSMC2,PSMC1,PSMD1,PSMD2,PSMD3,PSMD4,PSMD5,PSMD6,PSMD7,PSMD8,PSMD9,PSME1,PSME2,PSME3,PSME4,PSMB10,PSMB11,PSMF1
PCP/CE pathway	0.0139	91	59	0	<8.264e-06	RAC1,SMURF2,SMURF1,AP2S1,RPS27A,AP2M1,UBC,UBB,AP2B1,AP2A2,AP2A1,CLTA,CLTC,PRKCA,PRKCB,UBA52,PSMD14,PSMD13,PSMD12,PSMD11,PSMD10,PSMA2,PSMA1,PSMA6,PSMA5,PSMA4,PSMA3,PSMA7,PSMB5,PSMB4,PSMB7,PSMB6,PSMB1,PSMB3,PSMB2,PSMB8,PSMB9,PSMC6,PSMC5,PSMC4,PSMC3,PSMC2,PSMC1,PSMD1,PSMD2,PSMD3,PSMD4,PSMD5,PSMD6,PSMD7,PSMD8,PSMD9,PSME1,PSME2,PSME3,PSME4,PSMB10,PSMB11,PSMF1
Signaling by SCF-KIT	0.021	137	110	0	<8.264e-06	HRAS,BTC,PIK3CA,PIK3CB,PIK3CD,MAPK1,MAPK3,RAC1,FGF7,FGF9,FGF1,FGF2,LYN,THEM4,NRAS,GSK3A,GSK3B,MLST8,FRS2,EGF,NR4A1,CDKN1A,CDKN1B,NRG4,CASP9,NRG1,NRG2,PHLPP1,PHLPP2,KL,CBL,RAF1,BAD,STAT5A,STAT5B,KRAS,PTEN,PDPK1,KIT,CD28,YWHAB,CD19,FYN,PDGFB,PDGFA,FOXO1,FOXO3,FOXO4,FGFR2,FGFR1,FGFR4,FGFR3,GRB2,KLB,MTOR,CHUK,PRKCA,CD86,MDM2,TRIB3,TNRC6C,PIK3R3,YES1,TNRC6B,TNRC6A,PIK3R1,PIK3R2,GRAP2,ERBB3,ERBB2,MAP2K…
p53-Dependent G1 DNA Damage Response	0.0087	57	50	0	<8.264e-06	RPS27A,CDKN1A,CDKN1B,UBC,UBB,MDM2,UBA52,PSMD14,PSMD13,PSMD12,PSMD11,PSMD10,PSMA2,PSMA1,PSMA6,PSMA5,PSMA4,PSMA3,PSMA7,PSMB5,PSMB4,PSMB7,PSMB6,PSMB1,PSMB3,PSMB2,PSMB8,PSMB9,PSMC6,PSMC5,PSMC4,PSMC3,PSMC2,PSMC1,PSMD1,PSMD2,PSMD3,PSMD4,PSMD5,PSMD6,PSMD7,PSMD8,PSMD9,PSME1,PSME2,PSME3,PSME4,PSMB10,PSMB11,PSMF1
Interleukin-1 signaling	0.0061	40	39	0	<8.264e-06	MAP3K7,MAP3K8,CUL1,IL1RAP,IL1B,IL1A,UBE2V1,IKBKG,IKBKB,MYD88,PELI2,PELI3,PELI1,TOLLIP,RBX1,IRAK4,IRAK3,TNIP2,CHUK,IRAK2,IRAK1,UBE2N,MAP3K3,MAP2K6,IL1R2,IL1R1,MAP2K1,IL1RN,MAP2K4,NOD2,NOD1,BTRC,TRAF6,TAB1,TAB2,TAB3,NFKB1,SQSTM1,RIPK2
TCR signaling	0.01	65	44	0	<8.264e-06	MAP3K7,PIK3CA,PIK3CB,NFKBIA,ZAP70,WAS,CARD11,ENAH,BCL10,RELA,UBE2V1,IKBKG,IKBKB,CD3E,PTEN,PDPK1,FYB,CHUK,UBE2N,PRKCQ,PIK3R1,PIK3R2,GRAP2,NCK1,TRAF6,LAT,VASP,LCK,LCP2,INPP5D,TAB2,NFKB1,PAG1,TRAT1,RIPK2,ITK,EVL,MALT1,PLCG1,PAK2,PAK1,CSK,CD247,PTPRC
Vpu mediated degradation of CD4	0.0078	51	48	0	<8.264e-06	RPS27A,UBC,UBB,BTRC,UBA52,PSMD14,PSMD13,PSMD12,PSMD11,PSMD10,PSMA2,PSMA1,PSMA6,PSMA5,PSMA4,PSMA3,PSMA7,PSMB5,PSMB4,PSMB7,PSMB6,PSMB1,PSMB3,PSMB2,PSMB8,PSMB9,PSMC6,PSMC5,PSMC4,PSMC3,PSMC2,PSMC1,PSMD1,PSMD2,PSMD3,PSMD4,PSMD5,PSMD6,PSMD7,PSMD8,PSMD9,PSME1,PSME2,PSME3,PSME4,PSMB10,PSMB11,PSMF1
Autodegradation of Cdh1 by Cdh1:APC/C	0.0092	60	60	0	<8.264e-06	RPS27A,UBC,UBB,ANAPC1,ANAPC2,ANAPC5,ANAPC4,ANAPC7,UBE2D1,UBE2E1,UBE2C,UBA52,CDC16,CDC23,CDC26,CDC27,PSMD14,PSMD13,PSMD12,PSMD11,PSMD10,PSMA2,PSMA1,PSMA6,PSMA5,PSMA4,PSMA3,FZR1,ANAPC10,ANAPC11,PSMA7,PSMB5,PSMB4,PSMB7,PSMB6,PSMB1,PSMB3,PSMB2,PSMB8,PSMB9,PSMC6,PSMC5,PSMC4,PSMC3,PSMC2,PSMC1,PSMD1,PSMD2,PSMD3,PSMD4,PSMD5,PSMD6,PSMD7,PSMD8,PSMD9,PSME1,PSME2,PSME3,PSMB10,PSMF1
APC/C:Cdh1 mediated degradation of Cdc20 and other APC/C:Cdh1 targeted proteins in late mitosis/early G1	0.0106	69	64	0	<8.264e-06	RPS27A,UBC,UBB,ANAPC1,ANAPC2,ANAPC5,ANAPC4,ANAPC7,UBE2D1,UBE2E1,UBE2C,SKP2,UBA52,CDC16,CDC23,CDC20,CDC26,CDC27,PSMD14,PSMD13,PSMD12,PSMD11,PSMD10,PSMA2,PSMA1,PSMA6,PSMA5,PSMA4,PSMA3,FZR1,ANAPC10,ANAPC11,PSMA7,PSMB5,PSMB4,PSMB7,PSMB6,PSMB1,PSMB3,PSMB2,PSMB8,PSMB9,PSMC6,PSMC5,PSMC4,PSMC3,PSMC2,PSMC1,PSMD1,PSMD2,PSMD3,PSMD4,PSMD5,PSMD6,PSMD7,PSMD8,PSMD9,PSME1,PSME2,PSME3,PSME4,PSMB10,PSMB11,PSMF1
Signaling by the B Cell Receptor (BCR)	0.0499	326	176	0	<8.264e-06	HRAS,BTC,BTK,MAP3K7,PIK3CA,CUL1,PIK3CB,PIK3CD,ORAI1,NFKBIE,NFKBIB,NFKBIA,SRMS,FGF7,FGF9,FGF1,FGF2,LYN,CARD11,THEM4,NRAS,GSK3A,GSK3B,MLST8,FRS2,RPS27A,BCL10,RELA,STIM1,EGF,NR4A1,CDKN1A,CDKN1B,IKBKG,IKBKB,NRG4,CASP9,NRG1,NRG2,UBC,UBB,PHLPP1,PHLPP2,KL,CBL,BAD,KRAS,BLNK,PTEN,PDPK1,KIT,CD28,CD19,FYN,PDGFB,PDGFA,FOXO1,FOXO3,FOXO4,FGFR2,FGFR1,FGFR4,FGFR3,GRB2,BLK,KLB,CD79B,CD79A,MTOR,SHC1,CHUK,PRKCB,CD8…
G1/S DNA Damage Checkpoints	0.0092	60	50	0	<8.264e-06	RPS27A,CDKN1A,CDKN1B,UBC,UBB,MDM2,UBA52,PSMD14,PSMD13,PSMD12,PSMD11,PSMD10,PSMA2,PSMA1,PSMA6,PSMA5,PSMA4,PSMA3,PSMA7,PSMB5,PSMB4,PSMB7,PSMB6,PSMB1,PSMB3,PSMB2,PSMB8,PSMB9,PSMC6,PSMC5,PSMC4,PSMC3,PSMC2,PSMC1,PSMD1,PSMD2,PSMD3,PSMD4,PSMD5,PSMD6,PSMD7,PSMD8,PSMD9,PSME1,PSME2,PSME3,PSME4,PSMB10,PSMB11,PSMF1
Toll Like Receptor TLR6:TLR2 Cascade	0.0133	87	83	0	<8.264e-06	MEF2C,MEF2A,PPP2R5D,BTK,MAP3K7,APP,MAPK1,JUN,MAPK3,MAPK9,MAPK8,MAPK7,NFKBIB,NFKBIA,DHX9,DUSP4,DUSP3,DUSP7,DUSP6,RPS27A,RELA,MAPKAPK3,UBE2V1,MAPKAPK2,ATF1,ATF2,IKBKG,IKBKB,PPP2R1B,PPP2R1A,UBC,UBB,MYD88,PELI2,PELI3,CD36,PELI1,AGER,SIGIRR,CD14,IRAK4,IRAK3,FOS,CHUK,IRAK2,IRAK1,UBE2N,MAP3K1,MAP2K7,MAP2K6,MAP2K1,MAP2K2,MAP2K3,MAP2K4,NOD2,NOD1,PPP2CA,PPP2CB,RPS6KA5,RPS6KA3,RPS6KA1,RPS6KA2,UBA52,HMGB1,TR…
Mitotic Metaphase and Anaphase	0.0265	173	85	0	<8.264e-06	PPP2R5B,PPP2R5A,PPP2R5D,PPP2R5C,PPP2R5E,NUP107,RPS27A,KIF2C,KIF2A,PPP2R1B,PPP2R1A,UBC,UBB,ANAPC1,ANAPC2,ANAPC5,ANAPC4,ANAPC7,SEH1L,NUP133,UBE2D1,UBE2E1,RANBP2,UBE2C,NUP160,PPP2CA,PPP2CB,UBA52,SEC13,NUP85,NUP98,CDC16,NUP37,NUP43,CDC23,CDC20,CDC26,CDC27,PSMD14,PSMD13,PSMD12,PSMD11,PSMD10,PSMA2,PSMA1,PSMA6,PSMA5,PSMA4,PSMA3,ANAPC10,ANAPC11,PSMA7,PSMB5,PSMB4,PSMB7,PSMB6,PSMB1,PSMB3,PSMB2,PSMB8,PSMB9,…
Antigen processing-Cross presentation	0.0121	79	69	0	<8.264e-06	LNPEP,RPS27A,UBC,UBB,CYBA,CYBB,CD36,CALR,TAPBP,SEC61B,SEC61G,ITGB5,ITGAV,TAP2,TAP1,NCF2,NCF1,NCF4,PDIA3,UBA52,SEC61A1,SEC61A2,MRC1,MRC2,PSMD14,PSMD13,PSMD12,PSMD11,PSMD10,PSMA2,PSMA1,PSMA6,PSMA5,PSMA4,PSMA3,PSMA7,PSMB5,PSMB4,PSMB7,PSMB6,PSMB1,PSMB3,PSMB2,PSMB8,PSMB9,PSMC6,PSMC5,PSMC4,PSMC3,PSMC2,PSMC1,PSMD1,PSMD2,PSMD3,PSMD4,PSMD5,PSMD6,PSMD7,PSMD8,PSMD9,CTSS,CTSL,PSME1,PSME2,PSME3,PSME4,PSMB10,P…
Destabilization of mRNA by AUF1 (hnRNP D0)	0.0083	54	48	0	<8.264e-06	RPS27A,UBC,UBB,UBA52,PSMD14,PSMD13,PSMD12,PSMD11,PSMD10,PSMA2,PSMA1,PSMA6,PSMA5,PSMA4,PSMA3,PSMA7,PSMB5,PSMB4,PSMB7,PSMB6,PSMB1,PSMB3,PSMB2,PSMB8,PSMB9,PSMC6,PSMC5,PSMC4,PSMC3,PSMC2,PSMC1,PSMD1,PSMD2,PSMD3,PSMD4,PSMD5,PSMD6,PSMD7,PSMD8,PSMD9,EIF4G1,PSME1,PSME2,PSME3,PSME4,PSMB10,PSMB11,PSMF1
MyD88 dependent cascade initiated on endosome	0.0124	81	78	0	<8.264e-06	MEF2C,MEF2A,PPP2R5D,MAP3K7,APP,DHX36,MAPK1,JUN,MAPK3,MAPK9,MAPK8,MAPK7,NFKBIB,NFKBIA,DHX9,DUSP4,DUSP3,DUSP7,DUSP6,RPS27A,RELA,MAPKAPK3,UBE2V1,MAPKAPK2,ATF1,ATF2,IKBKG,IKBKB,PPP2R1B,PPP2R1A,UBC,UBB,MYD88,PELI2,PELI3,PELI1,AGER,IRAK4,FOS,CHUK,IRAK2,IRAK1,UBE2N,MAP3K1,IRF7,MAP2K7,MAP2K6,MAP2K1,MAP2K2,MAP2K3,MAP2K4,NOD2,NOD1,PPP2CA,PPP2CB,RPS6KA5,RPS6KA3,RPS6KA1,RPS6KA2,UBA52,HMGB1,TRAF6,CDK1,CREB1,T…
Vif-mediated degradation of APOBEC3G	0.0081	53	51	0	<8.264e-06	CUL5,RPS27A,UBC,UBB,RBX1,TCEB2,TCEB1,UBA52,PSMD14,PSMD13,PSMD12,PSMD11,PSMD10,PSMA2,PSMA1,PSMA6,PSMA5,PSMA4,PSMA3,PSMA7,PSMB5,PSMB4,PSMB7,PSMB6,PSMB1,PSMB3,PSMB2,PSMB8,PSMB9,PSMC6,PSMC5,PSMC4,PSMC3,PSMC2,PSMC1,PSMD1,PSMD2,PSMD3,PSMD4,PSMD5,PSMD6,PSMD7,PSMD8,PSMD9,PSME1,PSME2,PSME3,PSME4,PSMB10,PSMB11,PSMF1
Immune System	0.1932	1261	895	0	<8.264e-06	MEF2C,HRAS,MEF2A,PPP2R5B,PPP2R5A,PPP2R5D,BTC,PPP2R5C,VPRBP,ISG20,BTK,MAP3K7,CUL3,CUL2,APP,CUL5,CUL7,RAE1,PIK3C3,MAP3K8,PIK3CA,DHX36,CUL1,CRTAM,KIF5B,PIK3CB,C4B,PIK3CD,KIF5C,UBE2J1,UBE2J2,MYH9,MAPK1,JUN,MAPK3,MAPK9,MAPK8,MADCAM1,PPP2R5E,MAPK7,EIF2AK2,SH3GL2,KLRC1,ORAI1,NFKBIE,NFKBIB,NFKBIA,BCL2L1,ARIH1,ARIH2,RAC1,ZAP70,DHX58,DHX9,KIF3B,KIF3A,UBE2L6,UBE2L3,KIF3C,ARF1,SMURF2,SMURF1,SRMS,FGF7,LZTS1,F…
Regulation of Apoptosis	0.0092	60	49	0	<8.264e-06	RPS27A,CASP9,UBC,UBB,UBA52,PSMD14,PSMD13,PSMD12,PSMD11,PSMD10,PSMA2,PSMA1,PSMA6,PSMA5,PSMA4,PSMA3,PSMA7,PSMB5,PSMB4,PSMB7,PSMB6,PSMB1,PSMB3,PSMB2,PSMB8,PSMB9,PSMC6,PSMC5,PSMC4,PSMC3,PSMC2,PSMC1,PAK2,PSMD1,PSMD2,PSMD3,PSMD4,PSMD5,PSMD6,PSMD7,PSMD8,PSMD9,PSME1,PSME2,PSME3,PSME4,PSMB10,PSMB11,PSMF1
Toll Like Receptor 2 (TLR2) Cascade	0.0133	87	83	0	<8.264e-06	MEF2C,MEF2A,PPP2R5D,BTK,MAP3K7,APP,MAPK1,JUN,MAPK3,MAPK9,MAPK8,MAPK7,NFKBIB,NFKBIA,DHX9,DUSP4,DUSP3,DUSP7,DUSP6,RPS27A,RELA,MAPKAPK3,UBE2V1,MAPKAPK2,ATF1,ATF2,IKBKG,IKBKB,PPP2R1B,PPP2R1A,UBC,UBB,MYD88,PELI2,PELI3,CD36,PELI1,AGER,SIGIRR,CD14,IRAK4,IRAK3,FOS,CHUK,IRAK2,IRAK1,UBE2N,MAP3K1,MAP2K7,MAP2K6,MAP2K1,MAP2K2,MAP2K3,MAP2K4,NOD2,NOD1,PPP2CA,PPP2CB,RPS6KA5,RPS6KA3,RPS6KA1,RPS6KA2,UBA52,HMGB1,TR…
Activation of APC/C and APC/C:Cdc20 mediated degradation of mitotic proteins	0.0107	70	63	0	<8.264e-06	RPS27A,UBC,UBB,ANAPC1,ANAPC2,ANAPC5,ANAPC4,ANAPC7,UBE2D1,UBE2E1,UBE2C,UBA52,CDK1,CDC16,CDC23,CDC20,CDC26,CDC27,PSMD14,PSMD13,PSMD12,PSMD11,PSMD10,PSMA2,PSMA1,PSMA6,PSMA5,PSMA4,PSMA3,ANAPC10,ANAPC11,PSMA7,PSMB5,PSMB4,PSMB7,PSMB6,PSMB1,PSMB3,PSMB2,PSMB8,PSMB9,PSMC6,PSMC5,PSMC4,PSMC3,PSMC2,PSMC1,PSMD1,PSMD2,PSMD3,PSMD4,PSMD5,PSMD6,PSMD7,PSMD8,PSMD9,PSME1,PSME2,PSME3,PSME4,PSMB10,PSMB11,PSMF1
Regulation of DNA replication	0.0115	75	50	0	<8.264e-06	RPS27A,CDKN1A,CDKN1B,UBC,UBB,UBA52,PSMD14,PSMD13,PSMD12,PSMD11,PSMD10,PSMA2,PSMA1,PSMA6,PSMA5,PSMA4,PSMA3,FZR1,PSMA7,PSMB5,PSMB4,PSMB7,PSMB6,PSMB1,PSMB3,PSMB2,PSMB8,PSMB9,PSMC6,PSMC5,PSMC4,PSMC3,PSMC2,PSMC1,PSMD1,PSMD2,PSMD3,PSMD4,PSMD5,PSMD6,PSMD7,PSMD8,PSMD9,PSME1,PSME2,PSME3,PSME4,PSMB10,PSMB11,PSMF1
Activation of NF-kappaB in B Cells	0.0101	66	64	0	<8.264e-06	MAP3K7,CUL1,NFKBIE,NFKBIB,NFKBIA,CARD11,RPS27A,BCL10,RELA,IKBKG,IKBKB,UBC,UBB,CHUK,PRKCB,FBXW11,BTRC,UBA52,REL,NFKB1,PSMD14,PSMD13,PSMD12,PSMD11,PSMD10,PSMA2,PSMA1,PSMA6,PSMA5,PSMA4,PSMA3,PSMA7,PSMB5,PSMB4,PSMB7,PSMB6,PSMB1,PSMB3,PSMB2,MALT1,PSMB8,PSMB9,PSMC6,PSMC5,PSMC4,PSMC3,PSMC2,PSMC1,PSMD1,PSMD2,PSMD3,PSMD4,PSMD5,PSMD6,PSMD7,PSMD8,PSMD9,PSME1,PSME2,PSME3,PSME4,PSMB10,PSMB11,PSMF1
Cdc20:Phospho-APC/C mediated degradation of Cyclin A	0.0106	69	63	0	<8.264e-06	RPS27A,UBC,UBB,ANAPC1,ANAPC2,ANAPC5,ANAPC4,ANAPC7,UBE2D1,UBE2E1,UBE2C,UBA52,CDK1,CDC16,CDC23,CDC20,CDC26,CDC27,PSMD14,PSMD13,PSMD12,PSMD11,PSMD10,PSMA2,PSMA1,PSMA6,PSMA5,PSMA4,PSMA3,ANAPC10,ANAPC11,PSMA7,PSMB5,PSMB4,PSMB7,PSMB6,PSMB1,PSMB3,PSMB2,PSMB8,PSMB9,PSMC6,PSMC5,PSMC4,PSMC3,PSMC2,PSMC1,PSMD1,PSMD2,PSMD3,PSMD4,PSMD5,PSMD6,PSMD7,PSMD8,PSMD9,PSME1,PSME2,PSME3,PSME4,PSMB10,PSMB11,PSMF1
Regulation of APC/C activators between G1/S and early anaphase	0.0118	77	66	0	<8.264e-06	CUL1,RPS27A,UBC,UBB,ANAPC1,ANAPC2,ANAPC5,ANAPC4,ANAPC7,UBE2D1,UBE2E1,UBE2C,BTRC,UBA52,CDK1,CDC16,CDC23,CDC20,CDC26,CDC27,PSMD14,PSMD13,PSMD12,PSMD11,PSMD10,PSMA2,PSMA1,PSMA6,PSMA5,PSMA4,PSMA3,FZR1,ANAPC10,ANAPC11,PSMA7,PSMB5,PSMB4,PSMB7,PSMB6,PSMB1,PSMB3,PSMB2,PSMB8,PSMB9,PSMC6,PSMC5,PSMC4,PSMC3,PSMC2,PSMC1,PSMD1,PSMD2,PSMD3,PSMD4,PSMD5,PSMD6,PSMD7,PSMD8,PSMD9,PSME1,PSME2,PSME3,PSME4,PSMB10,PSMB1…
Switching of origins to a post-replicative state	0.0107	70	50	0	<8.264e-06	RPS27A,CDKN1A,CDKN1B,UBC,UBB,UBA52,PSMD14,PSMD13,PSMD12,PSMD11,PSMD10,PSMA2,PSMA1,PSMA6,PSMA5,PSMA4,PSMA3,FZR1,PSMA7,PSMB5,PSMB4,PSMB7,PSMB6,PSMB1,PSMB3,PSMB2,PSMB8,PSMB9,PSMC6,PSMC5,PSMC4,PSMC3,PSMC2,PSMC1,PSMD1,PSMD2,PSMD3,PSMD4,PSMD5,PSMD6,PSMD7,PSMD8,PSMD9,PSME1,PSME2,PSME3,PSME4,PSMB10,PSMB11,PSMF1
GAB1 signalosome	0.0156	102	86	0	<8.264e-06	BTC,PIK3CA,PIK3CB,PIK3CD,FGF7,FGF9,FGF1,FGF2,THEM4,GSK3A,GSK3B,MLST8,FRS2,EGF,NR4A1,CDKN1A,CDKN1B,NRG4,CASP9,NRG1,NRG2,PHLPP1,PHLPP2,KL,BAD,PTEN,PDPK1,KIT,CD28,CD19,FYN,PDGFB,PDGFA,FOXO1,FOXO3,FOXO4,FGFR2,FGFR1,FGFR4,FGFR3,GRB2,KLB,MTOR,CHUK,CD86,MDM2,TRIB3,TNRC6C,PIK3R3,TNRC6B,TNRC6A,PIK3R1,PIK3R2,ERBB3,ERBB2,RICTOR,HBEGF,RPS6KB2,EGFR,IRS2,IRS1,AKT1S1,VAV1,TSC2,LCK,CREB1,GAB1,PDGFRA,PDGFRB,MOV10…
MAPK targets/ Nuclear events mediated by MAP kinases	0.0046	30	30	0	<8.264e-06	MEF2C,MEF2A,PPP2R5D,MAPK1,JUN,MAPK3,MAPK9,MAPK8,MAPK7,DUSP4,DUSP3,DUSP7,DUSP6,MAPKAPK2,ATF1,ATF2,PPP2R1B,PPP2R1A,FOS,PPP2CA,PPP2CB,RPS6KA5,RPS6KA3,RPS6KA1,RPS6KA2,CREB1,MAPK11,MAPK10,MAPK14,ELK1
Adaptive Immune System	0.118	770	507	0	<8.264e-06	HRAS,PPP2R5B,PPP2R5A,PPP2R5D,BTC,PPP2R5C,VPRBP,BTK,MAP3K7,CUL3,CUL2,CUL5,CUL7,MAP3K8,PIK3CA,CUL1,CRTAM,KIF5B,PIK3CB,PIK3CD,KIF5C,UBE2J1,UBE2J2,MADCAM1,PPP2R5E,SH3GL2,KLRC1,ORAI1,NFKBIE,NFKBIB,NFKBIA,ARIH2,RAC1,ZAP70,KIF3B,KIF3A,UBE2L6,UBE2L3,KIF3C,ARF1,SMURF2,SMURF1,SRMS,FGF7,FGF9,AP2S1,UBE2G1,UBE2G2,LNPEP,MGRN1,FGF1,FGF2,LYN,WAS,CARD11,KLRG1,THEM4,C3,TRIM11,LRSAM1,LRRC41,TRIM21,NRAS,GSK3A,GSK3B,…
HIV Infection	0.0328	214	110	0	<8.264e-06	CUL5,RAE1,RAC1,ARF1,AP2S1,ELMO1,NUP107,RPS27A,AP2M1,UBC,UBB,AP2B1,SEH1L,CD28,AP2A2,AP2A1,FYN,NUP133,RBX1,NUP188,RANBP2,TPR,NUP160,NUP153,NUP155,XRCC5,XRCC6,AAAS,AP1S3,AP1S1,AP1S2,NUP205,NUP214,NUP210,TCEB2,TCEB1,AP1G1,BTRC,UBA52,NUP88,NUP85,LCK,AP1M1,NUP98,AP1M2,NUP93,NEDD4L,HCK,NUP37,NUP35,NUP43,NUP50,NUP54,NUP62,AP1B1,POLR2H,POLR2F,POLR2E,POLR2L,POLR2K,PSMD14,PSMD13,PSMD12,PSMD11,PSMD10,NUPL2,N…
Toll Like Receptor 3 (TLR3) Cascade	0.0141	92	87	0	<8.264e-06	MEF2C,MEF2A,PPP2R5D,MAP3K7,APP,MAPK1,JUN,MAPK3,MAPK9,MAPK8,MAPK7,NFKBIB,NFKBIA,DHX9,TICAM1,TICAM2,RIPK1,DUSP4,DUSP3,DUSP7,DUSP6,RPS27A,RELA,FADD,MAPKAPK3,UBE2V1,MAPKAPK2,ATF1,ATF2,IKBKE,SARM1,IKBKG,IKBKB,CASP8,PPP2R1B,PPP2R1A,UBC,UBB,MYD88,AGER,BIRC3,BIRC2,CD14,UBE2D3,UBE2D1,FOS,CHUK,IRAK2,IRAK1,UBE2N,IRF7,IRF3,MAP2K7,MAP2K6,MAP2K1,MAP2K2,MAP2K3,MAP2K4,NOD2,NOD1,PPP2CA,PPP2CB,RPS6KA5,RPS6KA3,RPS6…
APC/C:Cdc20 mediated degradation of Securin	0.0098	64	62	0	<8.264e-06	RPS27A,UBC,UBB,ANAPC1,ANAPC2,ANAPC5,ANAPC4,ANAPC7,UBE2D1,UBE2E1,UBE2C,UBA52,CDC16,CDC23,CDC20,CDC26,CDC27,PSMD14,PSMD13,PSMD12,PSMD11,PSMD10,PSMA2,PSMA1,PSMA6,PSMA5,PSMA4,PSMA3,ANAPC10,ANAPC11,PSMA7,PSMB5,PSMB4,PSMB7,PSMB6,PSMB1,PSMB3,PSMB2,PSMB8,PSMB9,PSMC6,PSMC5,PSMC4,PSMC3,PSMC2,PSMC1,PSMD1,PSMD2,PSMD3,PSMD4,PSMD5,PSMD6,PSMD7,PSMD8,PSMD9,PSME1,PSME2,PSME3,PSME4,PSMB10,PSMB11,PSMF1
Toll Like Receptor 7/8 (TLR7/8) Cascade	0.0124	81	78	0	<8.264e-06	MEF2C,MEF2A,PPP2R5D,MAP3K7,APP,DHX36,MAPK1,JUN,MAPK3,MAPK9,MAPK8,MAPK7,NFKBIB,NFKBIA,DHX9,DUSP4,DUSP3,DUSP7,DUSP6,RPS27A,RELA,MAPKAPK3,UBE2V1,MAPKAPK2,ATF1,ATF2,IKBKG,IKBKB,PPP2R1B,PPP2R1A,UBC,UBB,MYD88,PELI2,PELI3,PELI1,AGER,IRAK4,FOS,CHUK,IRAK2,IRAK1,UBE2N,MAP3K1,IRF7,MAP2K7,MAP2K6,MAP2K1,MAP2K2,MAP2K3,MAP2K4,NOD2,NOD1,PPP2CA,PPP2CB,RPS6KA5,RPS6KA3,RPS6KA1,RPS6KA2,UBA52,HMGB1,TRAF6,CDK1,CREB1,T…
Signalling by NGF	0.0427	279	181	0	<8.264e-06	MEF2C,HRAS,MEF2A,PPP2R5D,BTC,PIK3CA,PIK3CB,PIK3CD,MAPK1,MAPK3,MAPK8,MAPK7,SH3GL2,NFKBIA,RAC1,FGF7,FGF9,AP2S1,FGF1,FGF2,THEM4,NRAS,DUSP4,DUSP3,GSK3A,GSK3B,DUSP7,DUSP6,MLST8,FRS2,RPS27A,RELA,MAPKAPK3,MAPKAPK2,ATF1,EGF,AP2M1,NR4A1,CDKN1A,CDKN1B,IKBKB,NRG4,CASP9,NRG1,NRG2,CASP2,PPP2R1B,PPP2R1A,UBC,UBB,PHLPP1,PHLPP2,KL,RAF1,BAD,MYD88,CAMK4,KRAS,PTEN,AP2B1,PDPK1,KIT,CD28,YWHAB,AP2A2,CD19,AP2A1,FYN,PDGF…
Activated TLR4 signalling	0.0162	106	101	0	<8.264e-06	MEF2C,MEF2A,PPP2R5D,BTK,MAP3K7,APP,MAPK1,JUN,MAPK3,MAPK9,MAPK8,MAPK7,NFKBIB,NFKBIA,DHX9,TICAM1,TICAM2,RIPK1,DUSP4,DUSP3,DUSP7,DUSP6,RPS27A,RELA,FADD,MAPKAPK3,UBE2V1,MAPKAPK2,ATF1,ATF2,IKBKE,SARM1,IKBKG,IKBKB,CASP8,PPP2R1B,PPP2R1A,UBC,UBB,MYD88,PELI2,PELI3,CD36,PELI1,AGER,SIGIRR,BIRC3,BIRC2,CD14,IRAK4,IRAK3,UBE2D3,UBE2D1,FOS,CHUK,IRAK2,IRAK1,UBE2N,MAP3K1,IRF7,IRF3,MAP2K7,MAP2K6,MAP2K1,MAP2K2,MAP2K…
Fc epsilon receptor (FCERI) signaling	0.0493	322	152	0	<8.264e-06	HRAS,BTC,BTK,MAP3K7,PIK3CA,PIK3CB,PIK3CD,MAPK1,JUN,MAPK3,MAPK9,MAPK8,NFKBIA,RAC1,FGF7,FGF9,FGF1,FGF2,LYN,CARD11,TXK,THEM4,PPP3CB,PPP3CA,NRAS,GSK3A,GSK3B,MLST8,FRS2,BCL10,RELA,UBE2V1,EGF,NR4A1,CDKN1A,CDKN1B,IKBKG,IKBKB,NRG4,CASP9,NRG1,NRG2,PHLPP1,PHLPP2,NFATC2,NFATC3,NFATC1,KL,RAF1,BAD,KRAS,PTEN,PDPK1,KIT,CD28,YWHAB,CD19,FYN,PDGFB,PDGFA,FOXO1,FOXO3,FOXO4,FGFR2,FGFR1,FGFR4,FGFR3,GRB2,KLB,MTOR,FOS,S…
Signaling by EGFR in Cancer	0.0265	173	141	0	<8.264e-06	HRAS,BTC,PIK3CA,PIK3CB,PIK3CD,MAPK1,MAPK3,SH3GL2,FGF7,FGF9,AP2S1,FGF1,FGF2,THEM4,NRAS,GSK3A,GSK3B,MLST8,FRS2,RPS27A,EGF,AP2M1,NR4A1,CDKN1A,CDKN1B,NRG4,CASP9,NRG1,NRG2,UBC,UBB,PHLPP1,PHLPP2,KL,CBL,RAF1,BAD,CAMK4,KRAS,PTEN,AP2B1,PDPK1,KIT,CD28,YWHAB,AP2A2,CD19,AP2A1,FYN,PDGFB,PDGFA,FOXO1,FOXO3,FOXO4,PRKACA,PRKACB,FGFR2,FGFR1,FGFR4,FGFR3,GRB2,KLB,MTOR,CLTA,SHC1,CHUK,PRKCA,PRKCE,PRKCD,CD86,MDM2,TRIB3…
Regulation of ornithine decarboxylase (ODC)	0.0077	50	43	0	<8.264e-06	PSMD14,PSMD13,PSMD12,PSMD11,PSMD10,PSMA2,PSMA1,PSMA6,PSMA5,PSMA4,PSMA3,PSMA7,PSMB5,PSMB4,PSMB7,PSMB6,PSMB1,PSMB3,PSMB2,PSMB8,PSMB9,PSMC6,PSMC5,PSMC4,PSMC3,PSMC2,PSMC1,PSMD1,PSMD2,PSMD3,PSMD4,PSMD5,PSMD6,PSMD7,PSMD8,PSMD9,PSME1,PSME2,PSME3,PSME4,PSMB10,PSMB11,PSMF1
Costimulation by the CD28 family	0.0113	74	49	0	<8.264e-06	PPP2R5B,PPP2R5A,PPP2R5D,PPP2R5C,MAP3K8,PIK3CA,PPP2R5E,RAC1,LYN,THEM4,MLST8,ICOS,PPP2R1B,PPP2R1A,CD3E,PDPK1,MAP3K14,CD28,FYN,GRB2,MTOR,PDCD1,CD86,TRIB3,PIK3R3,YES1,PIK3R1,PIK3R2,GRAP2,PPP2CA,PPP2CB,CTLA4,RICTOR,VAV1,CDC42,LCK,PTPN11,BTLA,TNFRSF14,SRC,PTPN6,AKT1,PAK2,MAPKAP1,PAK1,CSK,AKT3,AKT2,CD247
Toll Like Receptor 4 (TLR4) Cascade	0.0176	115	110	0	<8.264e-06	MEF2C,MEF2A,PPP2R5D,BTK,MAP3K7,APP,MAPK1,JUN,MAPK3,MAPK9,MAPK8,MAPK7,NFKBIB,NFKBIA,DHX9,TICAM1,TICAM2,RIPK1,DUSP4,DUSP3,DUSP7,DUSP6,RPS27A,RELA,FADD,MAPKAPK3,UBE2V1,MAPKAPK2,ATF1,ATF2,IKBKE,SARM1,IKBKG,IKBKB,CASP8,PPP2R1B,PPP2R1A,UBC,UBB,MYD88,PELI2,PELI3,CD36,PELI1,AGER,LY86,SIGIRR,BIRC3,BIRC2,CD180,CD14,ITGB2,ITGAM,IRAK4,IRAK3,UBE2D3,UBE2D1,FOS,CHUK,IRAK2,IRAK1,UBE2N,MAP3K1,IRF7,IRF3,MAP2K7,MAP…
DAP12 signaling	0.0239	156	132	0	<8.264e-06	HRAS,BTC,BTK,PIK3CA,PIK3CB,PIK3CD,MAPK1,MAPK3,RAC1,FGF7,FGF9,FGF1,FGF2,THEM4,NRAS,GSK3A,GSK3B,MLST8,FRS2,EGF,NR4A1,CDKN1A,CDKN1B,NRG4,CASP9,NRG1,NRG2,PHLPP1,PHLPP2,KL,RAF1,BAD,CAMK4,KRAS,PTEN,PDPK1,KIT,CD28,YWHAB,CD19,FYN,PDGFB,PDGFA,FOXO1,FOXO3,FOXO4,PRKACA,PRKACB,FGFR2,FGFR1,FGFR4,FGFR3,GRB2,KLB,MTOR,SHC1,CHUK,PRKCA,PRKCE,PRKCD,CD86,MDM2,TRIB3,TNRC6C,PIK3R3,TNRC6B,TNRC6A,PIK3R1,PIK3R2,SYK,GRAP2…
Ubiquitin Mediated Degradation of Phosphorylated Cdc25A	0.008	52	47	0	<8.264e-06	RPS27A,UBC,UBB,UBA52,PSMD14,PSMD13,PSMD12,PSMD11,PSMD10,PSMA2,PSMA1,PSMA6,PSMA5,PSMA4,PSMA3,PSMA7,PSMB5,PSMB4,PSMB7,PSMB6,PSMB1,PSMB3,PSMB2,PSMB8,PSMB9,PSMC6,PSMC5,PSMC4,PSMC3,PSMC2,PSMC1,PSMD1,PSMD2,PSMD3,PSMD4,PSMD5,PSMD6,PSMD7,PSMD8,PSMD9,PSME1,PSME2,PSME3,PSME4,PSMB10,PSMB11,PSMF1
MAP kinase activation in TLR cascade	0.0075	49	49	0	<8.264e-06	MEF2C,MEF2A,PPP2R5D,MAP3K7,MAPK1,JUN,MAPK3,MAPK9,MAPK8,MAPK7,DUSP4,DUSP3,DUSP7,DUSP6,MAPKAPK3,MAPKAPK2,ATF1,ATF2,IKBKG,PPP2R1B,PPP2R1A,FOS,IRAK2,IRAK1,MAP2K7,MAP2K6,MAP2K1,MAP2K2,MAP2K3,MAP2K4,NOD2,NOD1,PPP2CA,PPP2CB,RPS6KA5,RPS6KA3,RPS6KA1,RPS6KA2,TRAF6,CDK1,CREB1,TAB1,TAB2,TAB3,MAPK11,MAPK10,MAPK14,RIPK2,ELK1
Cytosolic sensors of pathogen-associated DNA	0.01	65	57	0	<8.264e-06	APP,DHX36,NFKBIB,NFKBIA,DHX9,LZTS1,TICAM1,RIPK1,TRIM21,RPS27A,RELA,EP300,IKBKG,IKBKB,LRRFIP1,UBC,UBB,MYD88,AGER,TRIM32,TRIM56,TMEM173,CHUK,PRKDC,IRF7,IRF3,XRCC5,XRCC6,CTNNB1,UBA52,HMGB1,DDX41,POLR3GL,MRE11A,CREBBP,NFKB1,NFKB2,POLR1D,POLR1C,POLR2H,POLR2F,POLR2E,POLR2L,POLR2K,STAT6,POLR3F,POLR3H,POLR3K,POLR3A,POLR3C,POLR3B,POLR3E,POLR3D,TBK1,TLR3,RIPK3,DTX4
Class I MHC mediated antigen processing & presentation	0.0388	253	226	0	<8.264e-06	VPRBP,CUL3,CUL2,CUL5,CUL7,CUL1,UBE2J1,UBE2J2,ARIH2,UBE2L6,UBE2L3,SMURF2,SMURF1,UBE2G1,UBE2G2,LNPEP,MGRN1,TRIM11,LRSAM1,LRRC41,TRIM21,RNF19B,FBXO27,ATG7,RPS27A,RNF138,UBE2V1,UBE2V2,FBXW7,FBXW8,FBXO44,GAN,UBC,UBB,STUB1,UBE2R2,RNF123,UBE2Q2,UBE2Q1,CYBA,CYBB,RNF111,DZIP3,WWP1,ERAP1,ANAPC1,ANAPC2,ANAPC5,ANAPC4,UBR4,UBR2,UBR1,CD36,ANAPC7,CALR,FBXO6,FBXO4,FBXO3,FBXO2,RNF6,RNF4,CANX,BLMH,ZBTB16,MKRN1,LRR…
PI3K/AKT Signaling in Cancer	0.015	98	83	0	<8.264e-06	BTC,PIK3CA,PIK3CB,PIK3CD,FGF7,FGF9,FGF1,FGF2,THEM4,GSK3A,GSK3B,MLST8,FRS2,EGF,NR4A1,CDKN1A,CDKN1B,NRG4,CASP9,NRG1,NRG2,PHLPP1,PHLPP2,KL,BAD,PTEN,PDPK1,KIT,CD28,CD19,FYN,PDGFB,PDGFA,FOXO1,FOXO3,FOXO4,FGFR2,FGFR1,FGFR4,FGFR3,GRB2,KLB,MTOR,CHUK,CD86,MDM2,TRIB3,TNRC6C,PIK3R3,TNRC6B,TNRC6A,PIK3R1,PIK3R2,ERBB3,ERBB2,RICTOR,HBEGF,RPS6KB2,EGFR,IRS2,IRS1,AKT1S1,VAV1,TSC2,LCK,CREB1,GAB1,PDGFRA,PDGFRB,MOV10…
Stabilization of p53	0.008	52	48	0	<8.264e-06	RPS27A,UBC,UBB,MDM2,UBA52,PSMD14,PSMD13,PSMD12,PSMD11,PSMD10,PSMA2,PSMA1,PSMA6,PSMA5,PSMA4,PSMA3,PSMA7,PSMB5,PSMB4,PSMB7,PSMB6,PSMB1,PSMB3,PSMB2,PSMB8,PSMB9,PSMC6,PSMC5,PSMC4,PSMC3,PSMC2,PSMC1,PSMD1,PSMD2,PSMD3,PSMD4,PSMD5,PSMD6,PSMD7,PSMD8,PSMD9,PSME1,PSME2,PSME3,PSME4,PSMB10,PSMB11,PSMF1
Phospholipase C-mediated cascade	0.0083	54	41	0	<8.264e-06	FGF7,FGF9,FGF1,FGF2,KL,CAMK4,PRKACA,PRKACB,FGFR2,FGFR1,FGFR4,FGFR3,KLB,PRKCA,PRKCE,PRKCD,PDE1B,PDE1C,PDE1A,PRKAR2B,PRKAR2A,PRKAR1B,PRKAR1A,CREB1,ADCY3,ADCY4,ADCY1,ADCY7,ADCY8,ADCY5,ADCY6,ADRBK1,ITPR3,ITPR1,ITPR2,ADCY9,CALM1,FGF18,FGF23,FGF22,PLCG1
Signaling by PDGF	0.027	176	131	0	<8.264e-06	HRAS,BTC,PIK3CA,PIK3CB,PIK3CD,MAPK1,MAPK3,FGF7,FGF9,FGF1,FGF2,THEM4,NRAS,GSK3A,GSK3B,MLST8,FRS2,EGF,NR4A1,CDKN1A,CDKN1B,NRG4,CASP9,NRG1,NRG2,PHLPP1,PHLPP2,KL,RAF1,BAD,STAT5A,STAT5B,CAMK4,KRAS,PTEN,PDPK1,KIT,CD28,YWHAB,CD19,FYN,PDGFB,PDGFA,FOXO1,FOXO3,FOXO4,PRKACA,PRKACB,FGFR2,FGFR1,FGFR4,FGFR3,GRB2,KLB,MTOR,CHUK,PRKCA,PRKCE,PRKCD,CD86,MDM2,TRIB3,TNRC6C,PIK3R3,TNRC6B,TNRC6A,PIK3R1,PIK3R2,ERBB3,ERB…
Toll Like Receptor 9 (TLR9) Cascade	0.013	85	82	0	<8.264e-06	MEF2C,MEF2A,PPP2R5D,MAP3K7,APP,PIK3C3,DHX36,MAPK1,JUN,MAPK3,MAPK9,MAPK8,MAPK7,NFKBIB,NFKBIA,DHX9,DUSP4,DUSP3,DUSP7,DUSP6,RPS27A,RELA,MAPKAPK3,UBE2V1,MAPKAPK2,ATF1,ATF2,IKBKG,IKBKB,PPP2R1B,PPP2R1A,UBC,UBB,MYD88,PELI2,PELI3,PELI1,AGER,IRAK4,FOS,CHUK,IRAK2,IRAK1,UBE2N,MAP3K1,PIK3R4,IRF7,MAP2K7,MAP2K6,MAP2K1,MAP2K2,MAP2K3,MAP2K4,NOD2,NOD1,EEA1,PPP2CA,PPP2CB,RPS6KA5,RPS6KA3,RPS6KA1,RPS6KA2,UBA52,HMGB1…
Downstream signal transduction	0.0234	153	131	0	<8.264e-06	HRAS,BTC,PIK3CA,PIK3CB,PIK3CD,MAPK1,MAPK3,FGF7,FGF9,FGF1,FGF2,THEM4,NRAS,GSK3A,GSK3B,MLST8,FRS2,EGF,NR4A1,CDKN1A,CDKN1B,NRG4,CASP9,NRG1,NRG2,PHLPP1,PHLPP2,KL,RAF1,BAD,STAT5A,STAT5B,CAMK4,KRAS,PTEN,PDPK1,KIT,CD28,YWHAB,CD19,FYN,PDGFB,PDGFA,FOXO1,FOXO3,FOXO4,PRKACA,PRKACB,FGFR2,FGFR1,FGFR4,FGFR3,GRB2,KLB,MTOR,CHUK,PRKCA,PRKCE,PRKCD,CD86,MDM2,TRIB3,TNRC6C,PIK3R3,TNRC6B,TNRC6A,PIK3R1,PIK3R2,ERBB3,ERB…
Antiviral mechanism by IFN-stimulated genes	0.0109	71	66	0	<8.264e-06	RAE1,MAPK3,EIF2AK2,ARIH1,UBE2L6,USP18,EIF4A3,EIF4A2,EIF4A1,NUP107,TRIM25,RPS27A,UBC,UBB,SEH1L,MX1,MX2,NUP133,EIF4E,NEDD4,UBE2E1,NUP188,RANBP2,TPR,UBE2N,NUP160,NUP153,NUP155,IRF3,AAAS,UBA7,FLNB,NUP205,NUP214,NUP210,UBA52,DDX58,NUP88,NUP85,NUP98,NUP93,PPM1B,IFIT1,JAK1,NUP37,NUP35,NUP43,PIN1,NUP50,NUP54,NUP62,STAT1,NUPL2,NUPL1,EIF4E3,PLCG1,EIF4E2,KPNB1,EIF4G1,EIF4G2,EIF4G3,KPNA4,KPNA3,KPNA2,KPNA1,PO…
beta-catenin independent WNT signaling	0.0218	142	79	0	<8.264e-06	MAP3K7,RAC1,SMURF2,SMURF1,AP2S1,PPP3CB,PPP3CA,RPS27A,AP2M1,UBC,UBB,NFATC1,PRKG1,AP2B1,AP2A2,AP2A1,CLTA,CLTC,PRKCA,PRKCB,TNRC6C,TNRC6B,CAMK2A,TNRC6A,CTNNB1,UBA52,MOV10,AGO1,AGO2,AGO3,AGO4,ITPR3,ITPR1,ITPR2,PSMD14,PSMD13,PSMD12,PSMD11,PSMD10,CALM1,PSMA2,PSMA1,PSMA6,PSMA5,PSMA4,PSMA3,PSMA7,PSMB5,PSMB4,PSMB7,PSMB6,PSMB1,PSMB3,PSMB2,PSMB8,PSMB9,PSMC6,PSMC5,PSMC4,PSMC3,PSMC2,PSMC1,PSMD1,PSMD2,PSMD3,PSM…
Ubiquitin-dependent degradation of Cyclin D	0.0077	50	47	0	<8.264e-06	RPS27A,UBC,UBB,UBA52,PSMD14,PSMD13,PSMD12,PSMD11,PSMD10,PSMA2,PSMA1,PSMA6,PSMA5,PSMA4,PSMA3,PSMA7,PSMB5,PSMB4,PSMB7,PSMB6,PSMB1,PSMB3,PSMB2,PSMB8,PSMB9,PSMC6,PSMC5,PSMC4,PSMC3,PSMC2,PSMC1,PSMD1,PSMD2,PSMD3,PSMD4,PSMD5,PSMD6,PSMD7,PSMD8,PSMD9,PSME1,PSME2,PSME3,PSME4,PSMB10,PSMB11,PSMF1
Regulation of mRNA Stability by Proteins that Bind AU-rich Elements	0.0132	86	57	0	<8.264e-06	RPS27A,MAPKAPK2,UBC,UBB,YWHAZ,YWHAB,PRKCA,PRKCD,NUP214,UBA52,MAPK11,PSMD14,PSMD13,PSMD12,PSMD11,PSMD10,MAPK14,PSMA2,PSMA1,PSMA6,PSMA5,PSMA4,PSMA3,PSMA7,PSMB5,PSMB4,PSMB7,PSMB6,PSMB1,PSMB3,PSMB2,PSMB8,PSMB9,PSMC6,PSMC5,PSMC4,PSMC3,PSMC2,PSMC1,AKT1,PSMD1,PSMD2,PSMD3,PSMD4,PSMD5,PSMD6,PSMD7,PSMD8,PSMD9,EIF4G1,PSME1,PSME2,PSME3,PSME4,PSMB10,PSMB11,PSMF1
SCF-beta-TrCP mediated degradation of Emi1	0.0083	54	51	0	<8.264e-06	CUL1,RPS27A,UBC,UBB,BTRC,UBA52,CDC20,PSMD14,PSMD13,PSMD12,PSMD11,PSMD10,PSMA2,PSMA1,PSMA6,PSMA5,PSMA4,PSMA3,FZR1,PSMA7,PSMB5,PSMB4,PSMB7,PSMB6,PSMB1,PSMB3,PSMB2,PSMB8,PSMB9,PSMC6,PSMC5,PSMC4,PSMC3,PSMC2,PSMC1,PSMD1,PSMD2,PSMD3,PSMD4,PSMD5,PSMD6,PSMD7,PSMD8,PSMD9,PSME1,PSME2,PSME3,PSME4,PSMB10,PSMB11,PSMF1
NGF signalling via TRKA from the plasma membrane	0.0303	198	162	0	<8.264e-06	MEF2C,HRAS,MEF2A,PPP2R5D,BTC,PIK3CA,PIK3CB,PIK3CD,MAPK1,MAPK3,MAPK7,SH3GL2,FGF7,FGF9,AP2S1,FGF1,FGF2,THEM4,NRAS,DUSP4,DUSP3,GSK3A,GSK3B,DUSP7,DUSP6,MLST8,FRS2,MAPKAPK3,MAPKAPK2,ATF1,EGF,AP2M1,NR4A1,CDKN1A,CDKN1B,NRG4,CASP9,NRG1,NRG2,PPP2R1B,PPP2R1A,PHLPP1,PHLPP2,KL,RAF1,BAD,CAMK4,KRAS,PTEN,AP2B1,PDPK1,KIT,CD28,YWHAB,AP2A2,CD19,AP2A1,FYN,PDGFB,PDGFA,FOXO1,FOXO3,FOXO4,PRKACA,PRKACB,FGFR2,FGFR1,FGFR…
Regulation of mitotic cell cycle	0.0126	82	67	0	<8.264e-06	CUL1,RPS27A,UBC,UBB,ANAPC1,ANAPC2,ANAPC5,ANAPC4,ANAPC7,UBE2D1,UBE2E1,UBE2C,SKP2,BTRC,UBA52,CDK1,CDC16,CDC23,CDC20,CDC26,CDC27,PSMD14,PSMD13,PSMD12,PSMD11,PSMD10,PSMA2,PSMA1,PSMA6,PSMA5,PSMA4,PSMA3,FZR1,ANAPC10,ANAPC11,PSMA7,PSMB5,PSMB4,PSMB7,PSMB6,PSMB1,PSMB3,PSMB2,PSMB8,PSMB9,PSMC6,PSMC5,PSMC4,PSMC3,PSMC2,PSMC1,PSMD1,PSMD2,PSMD3,PSMD4,PSMD5,PSMD6,PSMD7,PSMD8,PSMD9,PSME1,PSME2,PSME3,PSME4,PSMB10,…
Separation of Sister Chromatids	0.0247	161	85	0	<8.264e-06	PPP2R5B,PPP2R5A,PPP2R5D,PPP2R5C,PPP2R5E,NUP107,RPS27A,KIF2C,KIF2A,PPP2R1B,PPP2R1A,UBC,UBB,ANAPC1,ANAPC2,ANAPC5,ANAPC4,ANAPC7,SEH1L,NUP133,UBE2D1,UBE2E1,RANBP2,UBE2C,NUP160,PPP2CA,PPP2CB,UBA52,SEC13,NUP85,NUP98,CDC16,NUP37,NUP43,CDC23,CDC20,CDC26,CDC27,PSMD14,PSMD13,PSMD12,PSMD11,PSMD10,PSMA2,PSMA1,PSMA6,PSMA5,PSMA4,PSMA3,ANAPC10,ANAPC11,PSMA7,PSMB5,PSMB4,PSMB7,PSMB6,PSMB1,PSMB3,PSMB2,PSMB8,PSMB9,…
Toll Like Receptor 5 (TLR5) Cascade	0.0119	78	74	0	<8.264e-06	MEF2C,MEF2A,PPP2R5D,MAP3K7,APP,MAPK1,JUN,MAPK3,MAPK9,MAPK8,MAPK7,NFKBIB,NFKBIA,DHX9,DUSP4,DUSP3,DUSP7,DUSP6,RPS27A,RELA,MAPKAPK3,UBE2V1,MAPKAPK2,ATF1,ATF2,IKBKG,IKBKB,PPP2R1B,PPP2R1A,UBC,UBB,MYD88,PELI2,PELI3,PELI1,AGER,IRAK4,FOS,CHUK,IRAK2,IRAK1,UBE2N,MAP3K1,MAP2K7,MAP2K6,MAP2K1,MAP2K2,MAP2K3,MAP2K4,NOD2,NOD1,PPP2CA,PPP2CB,RPS6KA5,RPS6KA3,RPS6KA1,RPS6KA2,UBA52,HMGB1,TRAF6,CDK1,CREB1,TAB1,TAB2,TA…
TRAF6 Mediated Induction of proinflammatory cytokines	0.0104	68	65	0	<8.264e-06	MEF2C,MEF2A,PPP2R5D,MAP3K7,APP,MAPK1,JUN,MAPK3,MAPK9,MAPK8,MAPK7,NFKBIB,NFKBIA,DHX9,DUSP4,DUSP3,DUSP7,DUSP6,RPS27A,RELA,MAPKAPK3,MAPKAPK2,ATF1,ATF2,IKBKG,IKBKB,PPP2R1B,PPP2R1A,UBC,UBB,MYD88,AGER,FOS,CHUK,IRAK2,IRAK1,MAP2K7,MAP2K6,MAP2K1,MAP2K2,MAP2K3,MAP2K4,NOD2,NOD1,PPP2CA,PPP2CB,RPS6KA5,RPS6KA3,RPS6KA1,RPS6KA2,UBA52,HMGB1,TRAF6,CDK1,CREB1,TAB1,TAB2,TAB3,NFKB1,NFKB2,MAPK11,MAPK10,MAPK14,RIPK2,EL…
ER-Phagosome pathway	0.0098	64	56	0	<8.264e-06	RPS27A,UBC,UBB,CALR,TAPBP,SEC61B,SEC61G,TAP2,TAP1,PDIA3,UBA52,SEC61A1,SEC61A2,PSMD14,PSMD13,PSMD12,PSMD11,PSMD10,PSMA2,PSMA1,PSMA6,PSMA5,PSMA4,PSMA3,PSMA7,PSMB5,PSMB4,PSMB7,PSMB6,PSMB1,PSMB3,PSMB2,PSMB8,PSMB9,PSMC6,PSMC5,PSMC4,PSMC3,PSMC2,PSMC1,PSMD1,PSMD2,PSMD3,PSMD4,PSMD5,PSMD6,PSMD7,PSMD8,PSMD9,PSME1,PSME2,PSME3,PSME4,PSMB10,PSMB11,PSMF1
PI3K events in ERBB4 signaling	0.015	98	83	0	<8.264e-06	BTC,PIK3CA,PIK3CB,PIK3CD,FGF7,FGF9,FGF1,FGF2,THEM4,GSK3A,GSK3B,MLST8,FRS2,EGF,NR4A1,CDKN1A,CDKN1B,NRG4,CASP9,NRG1,NRG2,PHLPP1,PHLPP2,KL,BAD,PTEN,PDPK1,KIT,CD28,CD19,FYN,PDGFB,PDGFA,FOXO1,FOXO3,FOXO4,FGFR2,FGFR1,FGFR4,FGFR3,GRB2,KLB,MTOR,CHUK,CD86,MDM2,TRIB3,TNRC6C,PIK3R3,TNRC6B,TNRC6A,PIK3R1,PIK3R2,ERBB3,ERBB2,RICTOR,HBEGF,RPS6KB2,EGFR,IRS2,IRS1,AKT1S1,VAV1,TSC2,LCK,CREB1,GAB1,PDGFRA,PDGFRB,MOV10…
p53-Dependent G1/S DNA damage checkpoint	0.0087	57	50	0	<8.264e-06	RPS27A,CDKN1A,CDKN1B,UBC,UBB,MDM2,UBA52,PSMD14,PSMD13,PSMD12,PSMD11,PSMD10,PSMA2,PSMA1,PSMA6,PSMA5,PSMA4,PSMA3,PSMA7,PSMB5,PSMB4,PSMB7,PSMB6,PSMB1,PSMB3,PSMB2,PSMB8,PSMB9,PSMC6,PSMC5,PSMC4,PSMC3,PSMC2,PSMC1,PSMD1,PSMD2,PSMD3,PSMD4,PSMD5,PSMD6,PSMD7,PSMD8,PSMD9,PSME1,PSME2,PSME3,PSME4,PSMB10,PSMB11,PSMF1
MyD88:Mal cascade initiated on plasma membrane	0.0133	87	83	0	<8.264e-06	MEF2C,MEF2A,PPP2R5D,BTK,MAP3K7,APP,MAPK1,JUN,MAPK3,MAPK9,MAPK8,MAPK7,NFKBIB,NFKBIA,DHX9,DUSP4,DUSP3,DUSP7,DUSP6,RPS27A,RELA,MAPKAPK3,UBE2V1,MAPKAPK2,ATF1,ATF2,IKBKG,IKBKB,PPP2R1B,PPP2R1A,UBC,UBB,MYD88,PELI2,PELI3,CD36,PELI1,AGER,SIGIRR,CD14,IRAK4,IRAK3,FOS,CHUK,IRAK2,IRAK1,UBE2N,MAP3K1,MAP2K7,MAP2K6,MAP2K1,MAP2K2,MAP2K3,MAP2K4,NOD2,NOD1,PPP2CA,PPP2CB,RPS6KA5,RPS6KA3,RPS6KA1,RPS6KA2,UBA52,HMGB1,TR…
Signaling by EGFR	0.0262	171	140	0	<8.264e-06	HRAS,BTC,PIK3CA,PIK3CB,PIK3CD,MAPK1,MAPK3,SH3GL2,FGF7,FGF9,AP2S1,FGF1,FGF2,THEM4,NRAS,GSK3A,GSK3B,MLST8,FRS2,RPS27A,EGF,AP2M1,NR4A1,CDKN1A,CDKN1B,NRG4,CASP9,NRG1,NRG2,UBC,UBB,PHLPP1,PHLPP2,KL,CBL,RAF1,BAD,CAMK4,KRAS,PTEN,AP2B1,PDPK1,KIT,CD28,YWHAB,AP2A2,CD19,AP2A1,FYN,PDGFB,PDGFA,FOXO1,FOXO3,FOXO4,PRKACA,PRKACB,FGFR2,FGFR1,FGFR4,FGFR3,GRB2,KLB,MTOR,CLTA,SHC1,CHUK,PRKCA,PRKCE,PRKCD,CD86,MDM2,TRIB3…
APC/C-mediated degradation of cell cycle proteins	0.0126	82	67	0	<8.264e-06	CUL1,RPS27A,UBC,UBB,ANAPC1,ANAPC2,ANAPC5,ANAPC4,ANAPC7,UBE2D1,UBE2E1,UBE2C,SKP2,BTRC,UBA52,CDK1,CDC16,CDC23,CDC20,CDC26,CDC27,PSMD14,PSMD13,PSMD12,PSMD11,PSMD10,PSMA2,PSMA1,PSMA6,PSMA5,PSMA4,PSMA3,FZR1,ANAPC10,ANAPC11,PSMA7,PSMB5,PSMB4,PSMB7,PSMB6,PSMB1,PSMB3,PSMB2,PSMB8,PSMB9,PSMC6,PSMC5,PSMC4,PSMC3,PSMC2,PSMC1,PSMD1,PSMD2,PSMD3,PSMD4,PSMD5,PSMD6,PSMD7,PSMD8,PSMD9,PSME1,PSME2,PSME3,PSME4,PSMB10,…
Antigen processing: Ubiquitination & Proteasome degradation	0.0323	211	194	0	<8.264e-06	VPRBP,CUL3,CUL2,CUL5,CUL7,CUL1,UBE2J1,UBE2J2,ARIH2,UBE2L6,UBE2L3,SMURF2,SMURF1,UBE2G1,UBE2G2,LNPEP,MGRN1,TRIM11,LRSAM1,LRRC41,TRIM21,RNF19B,FBXO27,ATG7,RPS27A,RNF138,UBE2V1,UBE2V2,FBXW7,FBXW8,FBXO44,GAN,UBC,UBB,STUB1,UBE2R2,RNF123,UBE2Q2,UBE2Q1,RNF111,DZIP3,WWP1,ANAPC1,ANAPC2,ANAPC5,ANAPC4,UBR4,UBR2,UBR1,ANAPC7,FBXO6,FBXO4,FBXO3,FBXO2,RNF6,RNF4,BLMH,ZBTB16,MKRN1,LRR1,ITCH,DTX3L,NPEPPS,TRIM37,ASB9…
Orc1 removal from chromatin	0.0107	70	50	0	<8.264e-06	RPS27A,CDKN1A,CDKN1B,UBC,UBB,UBA52,PSMD14,PSMD13,PSMD12,PSMD11,PSMD10,PSMA2,PSMA1,PSMA6,PSMA5,PSMA4,PSMA3,FZR1,PSMA7,PSMB5,PSMB4,PSMB7,PSMB6,PSMB1,PSMB3,PSMB2,PSMB8,PSMB9,PSMC6,PSMC5,PSMC4,PSMC3,PSMC2,PSMC1,PSMD1,PSMD2,PSMD3,PSMD4,PSMD5,PSMD6,PSMD7,PSMD8,PSMD9,PSME1,PSME2,PSME3,PSME4,PSMB10,PSMB11,PSMF1
TRAF6 mediated induction of NFkB and MAP kinases upon TLR7/8 or 9 activation	0.0121	79	76	0	<8.264e-06	MEF2C,MEF2A,PPP2R5D,MAP3K7,APP,MAPK1,JUN,MAPK3,MAPK9,MAPK8,MAPK7,NFKBIB,NFKBIA,DHX9,DUSP4,DUSP3,DUSP7,DUSP6,RPS27A,RELA,MAPKAPK3,UBE2V1,MAPKAPK2,ATF1,ATF2,IKBKG,IKBKB,PPP2R1B,PPP2R1A,UBC,UBB,MYD88,PELI2,PELI3,PELI1,AGER,IRAK4,FOS,CHUK,IRAK2,IRAK1,UBE2N,MAP3K1,MAP2K7,MAP2K6,MAP2K1,MAP2K2,MAP2K3,MAP2K4,NOD2,NOD1,PPP2CA,PPP2CB,RPS6KA5,RPS6KA3,RPS6KA1,RPS6KA2,UBA52,HMGB1,TRAF6,CDK1,CREB1,TAB1,TAB2,TA…
Cell Cycle Checkpoints	0.0181	118	66	0	<8.264e-06	RPS27A,CDKN1A,CDKN1B,UBC,UBB,ANAPC1,ANAPC2,ANAPC5,ANAPC4,ANAPC7,UBE2D1,UBE2E1,UBE2C,MDM2,UBA52,CDK1,CDC16,CDC23,CDC20,CDC26,CDC27,PSMD14,PSMD13,PSMD12,PSMD11,PSMD10,PSMA2,PSMA1,PSMA6,PSMA5,PSMA4,PSMA3,ANAPC10,ANAPC11,PSMA7,PSMB5,PSMB4,PSMB7,PSMB6,PSMB1,PSMB3,PSMB2,PSMB8,PSMB9,PSMC6,PSMC5,PSMC4,PSMC3,PSMC2,PSMC1,PSMD1,PSMD2,PSMD3,PSMD4,PSMD5,PSMD6,PSMD7,PSMD8,PSMD9,PSME1,PSME2,PSME3,PSME4,PSMB10,P…
PIP3 activates AKT signaling	0.015	98	83	0	<8.264e-06	BTC,PIK3CA,PIK3CB,PIK3CD,FGF7,FGF9,FGF1,FGF2,THEM4,GSK3A,GSK3B,MLST8,FRS2,EGF,NR4A1,CDKN1A,CDKN1B,NRG4,CASP9,NRG1,NRG2,PHLPP1,PHLPP2,KL,BAD,PTEN,PDPK1,KIT,CD28,CD19,FYN,PDGFB,PDGFA,FOXO1,FOXO3,FOXO4,FGFR2,FGFR1,FGFR4,FGFR3,GRB2,KLB,MTOR,CHUK,CD86,MDM2,TRIB3,TNRC6C,PIK3R3,TNRC6B,TNRC6A,PIK3R1,PIK3R2,ERBB3,ERBB2,RICTOR,HBEGF,RPS6KB2,EGFR,IRS2,IRS1,AKT1S1,VAV1,TSC2,LCK,CREB1,GAB1,PDGFRA,PDGFRB,MOV10…
Downstream signaling of activated FGFR	0.0216	141	122	0	<8.264e-06	HRAS,BTC,PIK3CA,PIK3CB,PIK3CD,MAPK1,MAPK3,FGF7,FGF9,FGF1,FGF2,THEM4,NRAS,GSK3A,GSK3B,MLST8,FRS2,EGF,NR4A1,CDKN1A,CDKN1B,NRG4,CASP9,NRG1,NRG2,PHLPP1,PHLPP2,KL,RAF1,BAD,CAMK4,KRAS,PTEN,PDPK1,KIT,CD28,YWHAB,CD19,FYN,PDGFB,PDGFA,FOXO1,FOXO3,FOXO4,PRKACA,PRKACB,FGFR2,FGFR1,FGFR4,FGFR3,GRB2,KLB,MTOR,SHC1,CHUK,PRKCA,PRKCE,PRKCD,CD86,MDM2,TRIB3,TNRC6C,PIK3R3,TNRC6B,TNRC6A,PIK3R1,PIK3R2,ERBB3,ERBB2,MAP2K1…
Downstream Signaling Events Of B Cell Receptor (BCR)	0.0257	168	151	0	<8.264e-06	HRAS,BTC,MAP3K7,PIK3CA,CUL1,PIK3CB,PIK3CD,NFKBIE,NFKBIB,NFKBIA,FGF7,FGF9,FGF1,FGF2,CARD11,THEM4,NRAS,GSK3A,GSK3B,MLST8,FRS2,RPS27A,BCL10,RELA,EGF,NR4A1,CDKN1A,CDKN1B,IKBKG,IKBKB,NRG4,CASP9,NRG1,NRG2,UBC,UBB,PHLPP1,PHLPP2,KL,BAD,KRAS,PTEN,PDPK1,KIT,CD28,CD19,FYN,PDGFB,PDGFA,FOXO1,FOXO3,FOXO4,FGFR2,FGFR1,FGFR4,FGFR3,GRB2,KLB,MTOR,CHUK,PRKCB,CD86,MDM2,TRIB3,TNRC6C,PIK3R3,TNRC6B,TNRC6A,PIK3R1,PIK3R2,…
Toll Like Receptor TLR1:TLR2 Cascade	0.0133	87	83	0	<8.264e-06	MEF2C,MEF2A,PPP2R5D,BTK,MAP3K7,APP,MAPK1,JUN,MAPK3,MAPK9,MAPK8,MAPK7,NFKBIB,NFKBIA,DHX9,DUSP4,DUSP3,DUSP7,DUSP6,RPS27A,RELA,MAPKAPK3,UBE2V1,MAPKAPK2,ATF1,ATF2,IKBKG,IKBKB,PPP2R1B,PPP2R1A,UBC,UBB,MYD88,PELI2,PELI3,CD36,PELI1,AGER,SIGIRR,CD14,IRAK4,IRAK3,FOS,CHUK,IRAK2,IRAK1,UBE2N,MAP3K1,MAP2K7,MAP2K6,MAP2K1,MAP2K2,MAP2K3,MAP2K4,NOD2,NOD1,PPP2CA,PPP2CB,RPS6KA5,RPS6KA3,RPS6KA1,RPS6KA2,UBA52,HMGB1,TR…
Regulation of activated PAK-2p34 by proteasome mediated degradation	0.0075	49	48	0	<8.264e-06	RPS27A,UBC,UBB,UBA52,PSMD14,PSMD13,PSMD12,PSMD11,PSMD10,PSMA2,PSMA1,PSMA6,PSMA5,PSMA4,PSMA3,PSMA7,PSMB5,PSMB4,PSMB7,PSMB6,PSMB1,PSMB3,PSMB2,PSMB8,PSMB9,PSMC6,PSMC5,PSMC4,PSMC3,PSMC2,PSMC1,PAK2,PSMD1,PSMD2,PSMD3,PSMD4,PSMD5,PSMD6,PSMD7,PSMD8,PSMD9,PSME1,PSME2,PSME3,PSME4,PSMB10,PSMB11,PSMF1
Apoptosis	0.0241	157	75	0	<8.264e-06	MAPK8,BCL2L1,RIPK1,RPS27A,FADD,PTK2,CASP9,CASP8,UBC,UBB,BAD,YWHAZ,BCL2,YWHAB,BIRC2,PRKCD,PRKCQ,CTNNB1,DYNLL1,DYNLL2,UBA52,HMGB1,TRAF2,CDH1,ADAM17,PSMD14,PSMD13,PSMD12,PSMD11,PSMD10,PSMA2,PSMA1,PSMA6,PSMA5,PSMA4,PSMA3,PSMA7,PSMB5,PSMB4,PSMB7,PSMB6,PSMB1,PSMB3,PSMB2,PSMB8,PSMB9,PSMC6,PSMC5,PSMC4,PSMC3,PSMC2,PSMC1,AKT1,PAK2,PSMD1,PSMD2,PSMD3,PSMD4,PSMD5,PSMD6,KPNB1,PSMD7,AKT3,PSMD8,AKT2,PSMD9,PSME1,…
Mitotic M-M/G1 phases	0.0449	293	108	0	<8.264e-06	PPP2R5B,PPP2R5A,PPP2R5D,PPP2R5C,RAE1,MAPK1,MAPK3,PPP2R5E,NUP107,RPS27A,KIF23,KIF2C,KIF2A,PPP2R1B,PPP2R1A,UBC,UBB,ANAPC1,ANAPC2,ANAPC5,ANAPC4,ANAPC7,SEH1L,KIF20A,NUP133,UBE2D1,UBE2E1,NUP188,RANBP2,TPR,UBE2C,NUP160,NUP153,NUP155,AAAS,NUP205,NUP214,NUP210,PPP2CA,PPP2CB,UBA52,SEC13,CDK1,NUP88,NUP85,NUP98,NUP93,CDC16,NUP37,NUP35,NUP43,NUP50,NUP54,CDC23,CDC20,CDC26,CDC27,NUP62,PSMD14,PSMD13,PSMD12,PSMD…
Toll Like Receptor 10 (TLR10) Cascade	0.0119	78	74	0	<8.264e-06	MEF2C,MEF2A,PPP2R5D,MAP3K7,APP,MAPK1,JUN,MAPK3,MAPK9,MAPK8,MAPK7,NFKBIB,NFKBIA,DHX9,DUSP4,DUSP3,DUSP7,DUSP6,RPS27A,RELA,MAPKAPK3,UBE2V1,MAPKAPK2,ATF1,ATF2,IKBKG,IKBKB,PPP2R1B,PPP2R1A,UBC,UBB,MYD88,PELI2,PELI3,PELI1,AGER,IRAK4,FOS,CHUK,IRAK2,IRAK1,UBE2N,MAP3K1,MAP2K7,MAP2K6,MAP2K1,MAP2K2,MAP2K3,MAP2K4,NOD2,NOD1,PPP2CA,PPP2CB,RPS6KA5,RPS6KA3,RPS6KA1,RPS6KA2,UBA52,HMGB1,TRAF6,CDK1,CREB1,TAB1,TAB2,TA…
Asymmetric localization of PCP proteins	0.0097	63	49	0	<8.264e-06	SMURF2,SMURF1,RPS27A,UBC,UBB,UBA52,PSMD14,PSMD13,PSMD12,PSMD11,PSMD10,PSMA2,PSMA1,PSMA6,PSMA5,PSMA4,PSMA3,PSMA7,PSMB5,PSMB4,PSMB7,PSMB6,PSMB1,PSMB3,PSMB2,PSMB8,PSMB9,PSMC6,PSMC5,PSMC4,PSMC3,PSMC2,PSMC1,PSMD1,PSMD2,PSMD3,PSMD4,PSMD5,PSMD6,PSMD7,PSMD8,PSMD9,PSME1,PSME2,PSME3,PSME4,PSMB10,PSMB11,PSMF1
DAP12 interactions	0.0262	171	133	0	<8.264e-06	HRAS,BTC,BTK,PIK3CA,PIK3CB,PIK3CD,MAPK1,MAPK3,RAC1,FGF7,FGF9,FGF1,FGF2,THEM4,NRAS,GSK3A,GSK3B,MLST8,FRS2,EGF,NR4A1,CDKN1A,CDKN1B,NRG4,CASP9,NRG1,NRG2,PHLPP1,PHLPP2,KL,RAF1,BAD,CAMK4,KRAS,PTEN,PDPK1,KIT,CD28,YWHAB,CD19,FYN,PDGFB,PDGFA,FOXO1,FOXO3,FOXO4,PRKACA,PRKACB,FGFR2,FGFR1,FGFR4,FGFR3,GRB2,KLB,MTOR,SHC1,CHUK,PRKCA,PRKCE,PRKCD,CD86,MDM2,TRIB3,TNRC6C,PIK3R3,TNRC6B,TNRC6A,PIK3R1,PIK3R2,SYK,GRAP2…
CDK-mediated phosphorylation and removal of Cdc6	0.0077	50	47	0	<8.264e-06	RPS27A,UBC,UBB,UBA52,PSMD14,PSMD13,PSMD12,PSMD11,PSMD10,PSMA2,PSMA1,PSMA6,PSMA5,PSMA4,PSMA3,PSMA7,PSMB5,PSMB4,PSMB7,PSMB6,PSMB1,PSMB3,PSMB2,PSMB8,PSMB9,PSMC6,PSMC5,PSMC4,PSMC3,PSMC2,PSMC1,PSMD1,PSMD2,PSMD3,PSMD4,PSMD5,PSMD6,PSMD7,PSMD8,PSMD9,PSME1,PSME2,PSME3,PSME4,PSMB10,PSMB11,PSMF1
Cross-presentation of soluble exogenous antigens (endosomes)	0.0072	47	45	0	<8.264e-06	MRC1,MRC2,PSMD14,PSMD13,PSMD12,PSMD11,PSMD10,PSMA2,PSMA1,PSMA6,PSMA5,PSMA4,PSMA3,PSMA7,PSMB5,PSMB4,PSMB7,PSMB6,PSMB1,PSMB3,PSMB2,PSMB8,PSMB9,PSMC6,PSMC5,PSMC4,PSMC3,PSMC2,PSMC1,PSMD1,PSMD2,PSMD3,PSMD4,PSMD5,PSMD6,PSMD7,PSMD8,PSMD9,PSME1,PSME2,PSME3,PSME4,PSMB10,PSMB11,PSMF1
APC/C:Cdc20 mediated degradation of mitotic proteins	0.0106	69	63	0	<8.264e-06	RPS27A,UBC,UBB,ANAPC1,ANAPC2,ANAPC5,ANAPC4,ANAPC7,UBE2D1,UBE2E1,UBE2C,UBA52,CDK1,CDC16,CDC23,CDC20,CDC26,CDC27,PSMD14,PSMD13,PSMD12,PSMD11,PSMD10,PSMA2,PSMA1,PSMA6,PSMA5,PSMA4,PSMA3,ANAPC10,ANAPC11,PSMA7,PSMB5,PSMB4,PSMB7,PSMB6,PSMB1,PSMB3,PSMB2,PSMB8,PSMB9,PSMC6,PSMC5,PSMC4,PSMC3,PSMC2,PSMC1,PSMD1,PSMD2,PSMD3,PSMD4,PSMD5,PSMD6,PSMD7,PSMD8,PSMD9,PSME1,PSME2,PSME3,PSME4,PSMB10,PSMB11,PSMF1
Innate Immune System	0.1054	688	427	0	<8.264e-06	MEF2C,HRAS,MEF2A,PPP2R5D,BTC,BTK,MAP3K7,APP,PIK3C3,PIK3CA,DHX36,PIK3CB,C4B,PIK3CD,MYH9,MAPK1,JUN,MAPK3,MAPK9,MAPK8,MAPK7,NFKBIB,NFKBIA,BCL2L1,RAC1,DHX58,DHX9,UBE2L6,FGF7,LZTS1,FGF9,TICAM1,TICAM2,FGF1,FGF2,LYN,CNPY3,WAS,ELMO2,C8G,ELMO1,C8A,CARD11,C8B,RIPK1,TXK,THEM4,C7,C9,C3,C6,ABI2,ABI1,PPP3CB,C2,PPP3CA,TRIM25,TRIM21,NRAS,DUSP4,DUSP3,GSK3A,GSK3B,DUSP7,DUSP6,NLRC5,NLRC4,ATG5,MLST8,FRS2,RPS27A,BCL1…
Cytokine Signaling in Immune system	0.0423	276	216	0	<8.264e-06	HRAS,ISG20,MAP3K7,RAE1,MAP3K8,PIK3CA,CUL1,PIK3CB,PIK3CD,MAPK1,MAPK3,EIF2AK2,ARIH1,UBE2L6,USP18,IL1RAP,GHR,LYN,EIF4A3,EIF4A2,EIF4A1,NUP107,IL7R,IL6,IL7,TRIM25,NRAS,IL1B,RPS27A,IL1A,RELA,IFITM1,IFITM2,IFITM3,UBE2V1,IKBKG,IKBKB,CASP1,UBC,UBB,XAF1,CBL,RAF1,IL6ST,STAT5A,STAT5B,MYD88,CD44,IFNG,PELI2,PELI3,PIAS1,OAS3,IFI30,OAS2,IFI35,KRAS,BLNK,PELI1,IFI27,TOLLIP,SEH1L,ICAM1,YWHAZ,YWHAB,FYN,PRKACA,PRKACB…
p53-Independent DNA Damage Response	0.008	52	47	0	<8.264e-06	RPS27A,UBC,UBB,UBA52,PSMD14,PSMD13,PSMD12,PSMD11,PSMD10,PSMA2,PSMA1,PSMA6,PSMA5,PSMA4,PSMA3,PSMA7,PSMB5,PSMB4,PSMB7,PSMB6,PSMB1,PSMB3,PSMB2,PSMB8,PSMB9,PSMC6,PSMC5,PSMC4,PSMC3,PSMC2,PSMC1,PSMD1,PSMD2,PSMD3,PSMD4,PSMD5,PSMD6,PSMD7,PSMD8,PSMD9,PSME1,PSME2,PSME3,PSME4,PSMB10,PSMB11,PSMF1
Interleukin-2 signaling	0.0064	42	35	0	<8.264e-06	HRAS,PIK3CA,PIK3CB,PIK3CD,MAPK1,MAPK3,NRAS,RAF1,STAT5A,STAT5B,KRAS,YWHAB,GRB2,SHC1,IL2RG,PIK3R3,PIK3R1,PIK3R2,IL2RB,IL2RA,SYK,MAP2K1,MAP2K2,PTK2B,SOS1,CSF2RB,CDK1,LCK,INPP5D,JAK1,JAK2,JAK3,GAB2,INPPL1,PTPN6
Cyclin E associated events during G1/S transition	0.01	65	49	0	<8.264e-06	CUL1,RPS27A,CDKN1A,CDKN1B,UBC,UBB,SKP2,UBA52,PSMD14,PSMD13,PSMD12,PSMD11,PSMD10,PSMA2,PSMA1,PSMA6,PSMA5,PSMA4,PSMA3,PSMA7,PSMB5,PSMB4,PSMB7,PSMB6,PSMB1,PSMB3,PSMB2,PSMB8,PSMB9,PSMC6,PSMC5,PSMC4,PSMC3,PSMC2,PSMC1,PSMD1,PSMD2,PSMD3,PSMD4,PSMD5,PSMD6,PSMD7,PSMD8,PSMD9,PSME1,PSME2,PSME3,PSMB10,PSMF1
CDT1 association with the CDC6:ORC:origin complex	0.0089	58	47	0	<8.264e-06	RPS27A,UBC,UBB,UBA52,PSMD14,PSMD13,PSMD12,PSMD11,PSMD10,PSMA2,PSMA1,PSMA6,PSMA5,PSMA4,PSMA3,PSMA7,PSMB5,PSMB4,PSMB7,PSMB6,PSMB1,PSMB3,PSMB2,PSMB8,PSMB9,PSMC6,PSMC5,PSMC4,PSMC3,PSMC2,PSMC1,PSMD1,PSMD2,PSMD3,PSMD4,PSMD5,PSMD6,PSMD7,PSMD8,PSMD9,PSME1,PSME2,PSME3,PSME4,PSMB10,PSMB11,PSMF1
p53-Independent G1/S DNA damage checkpoint	0.008	52	47	0	<8.264e-06	RPS27A,UBC,UBB,UBA52,PSMD14,PSMD13,PSMD12,PSMD11,PSMD10,PSMA2,PSMA1,PSMA6,PSMA5,PSMA4,PSMA3,PSMA7,PSMB5,PSMB4,PSMB7,PSMB6,PSMB1,PSMB3,PSMB2,PSMB8,PSMB9,PSMC6,PSMC5,PSMC4,PSMC3,PSMC2,PSMC1,PSMD1,PSMD2,PSMD3,PSMD4,PSMD5,PSMD6,PSMD7,PSMD8,PSMD9,PSME1,PSME2,PSME3,PSME4,PSMB10,PSMB11,PSMF1
Constitutive PI3K/AKT Signaling in Cancer	0.0132	86	71	0	<8.264e-06	BTC,PIK3CA,PIK3CB,PIK3CD,FGF7,FGF9,FGF1,FGF2,GSK3A,GSK3B,MLST8,FRS2,EGF,NR4A1,CDKN1A,CDKN1B,NRG4,CASP9,NRG1,NRG2,KL,BAD,PTEN,PDPK1,KIT,CD28,CD19,FYN,PDGFB,PDGFA,FOXO1,FOXO3,FOXO4,FGFR2,FGFR1,FGFR4,FGFR3,GRB2,KLB,MTOR,CHUK,CD86,MDM2,PIK3R3,PIK3R1,PIK3R2,ERBB3,ERBB2,RICTOR,HBEGF,RPS6KB2,EGFR,IRS2,IRS1,AKT1S1,VAV1,TSC2,LCK,CREB1,GAB1,PDGFRA,PDGFRB,PTPN11,FGF18,FGF23,FGF22,TRAT1,AKT1,MAPKAP1,AKT3,AKT2
Removal of licensing factors from origins	0.011	72	50	0	<8.264e-06	RPS27A,CDKN1A,CDKN1B,UBC,UBB,UBA52,PSMD14,PSMD13,PSMD12,PSMD11,PSMD10,PSMA2,PSMA1,PSMA6,PSMA5,PSMA4,PSMA3,FZR1,PSMA7,PSMB5,PSMB4,PSMB7,PSMB6,PSMB1,PSMB3,PSMB2,PSMB8,PSMB9,PSMC6,PSMC5,PSMC4,PSMC3,PSMC2,PSMC1,PSMD1,PSMD2,PSMD3,PSMD4,PSMD5,PSMD6,PSMD7,PSMD8,PSMD9,PSME1,PSME2,PSME3,PSME4,PSMB10,PSMB11,PSMF1
Signaling by FGFR in disease	0.0259	169	137	0	<8.264e-06	HRAS,BTC,PIK3CA,PIK3CB,PIK3CD,MAPK1,MAPK3,FGF7,FGF9,FGF1,FGF2,THEM4,NRAS,GSK3A,GSK3B,MLST8,FRS2,RPS27A,EGF,NR4A1,CDKN1A,CDKN1B,NRG4,CASP9,LRRFIP1,NRG1,NRG2,PPP2R1A,UBC,UBB,PHLPP1,PHLPP2,KL,CBL,RAF1,BAD,STAT5A,STAT5B,CAMK4,KRAS,PTEN,PDPK1,KIT,CD28,YWHAB,CD19,FYN,PDGFB,PDGFA,FOXO1,FOXO3,FOXO4,PRKACA,PRKACB,FGFR2,FGFR1,FGFR4,FGFR3,GRB2,KLB,MTOR,SHC1,CHUK,PRKCA,PRKCE,PRKCD,CD86,MDM2,TRIB3,TNRC6C,PIK3…
MyD88-independent cascade	0.0141	92	87	0	<8.264e-06	MEF2C,MEF2A,PPP2R5D,MAP3K7,APP,MAPK1,JUN,MAPK3,MAPK9,MAPK8,MAPK7,NFKBIB,NFKBIA,DHX9,TICAM1,TICAM2,RIPK1,DUSP4,DUSP3,DUSP7,DUSP6,RPS27A,RELA,FADD,MAPKAPK3,UBE2V1,MAPKAPK2,ATF1,ATF2,IKBKE,SARM1,IKBKG,IKBKB,CASP8,PPP2R1B,PPP2R1A,UBC,UBB,MYD88,AGER,BIRC3,BIRC2,CD14,UBE2D3,UBE2D1,FOS,CHUK,IRAK2,IRAK1,UBE2N,IRF7,IRF3,MAP2K7,MAP2K6,MAP2K1,MAP2K2,MAP2K3,MAP2K4,NOD2,NOD1,PPP2CA,PPP2CB,RPS6KA5,RPS6KA3,RPS6…
Signaling by Interleukins	0.017	111	100	0	<8.264e-06	HRAS,MAP3K7,MAP3K8,PIK3CA,CUL1,PIK3CB,PIK3CD,MAPK1,MAPK3,IL1RAP,LYN,IL7R,IL6,IL7,NRAS,IL1B,IL1A,RELA,UBE2V1,IKBKG,IKBKB,CASP1,CBL,RAF1,IL6ST,STAT5A,STAT5B,MYD88,PELI2,PELI3,KRAS,BLNK,PELI1,TOLLIP,YWHAZ,YWHAB,FYN,PRKACA,PRKACB,GRB2,RBX1,IRAK4,IRAK3,SHC1,TNIP2,CHUK,IRAK2,IRAK1,TYK2,UBE2N,MAP3K3,IL2RG,PIK3R3,YES1,PIK3R1,PIK3R2,IL2RB,IL2RA,MAP2K6,SYK,IL1R2,IL1R1,MAP2K1,MAP2K2,IL1RN,MAP2K4,HGF,NOD2,NO…
PI3K events in ERBB2 signaling	0.015	98	83	0	<8.264e-06	BTC,PIK3CA,PIK3CB,PIK3CD,FGF7,FGF9,FGF1,FGF2,THEM4,GSK3A,GSK3B,MLST8,FRS2,EGF,NR4A1,CDKN1A,CDKN1B,NRG4,CASP9,NRG1,NRG2,PHLPP1,PHLPP2,KL,BAD,PTEN,PDPK1,KIT,CD28,CD19,FYN,PDGFB,PDGFA,FOXO1,FOXO3,FOXO4,FGFR2,FGFR1,FGFR4,FGFR3,GRB2,KLB,MTOR,CHUK,CD86,MDM2,TRIB3,TNRC6C,PIK3R3,TNRC6B,TNRC6A,PIK3R1,PIK3R2,ERBB3,ERBB2,RICTOR,HBEGF,RPS6KB2,EGFR,IRS2,IRS1,AKT1S1,VAV1,TSC2,LCK,CREB1,GAB1,PDGFRA,PDGFRB,MOV10…
Nucleotide-binding domain, leucine rich repeat containing receptor (NLR) signaling pathways	0.0072	47	43	0	<8.264e-06	MAP3K7,APP,BCL2L1,NLRC4,UBE2V1,AIM2,P2RX7,IKBKG,IKBKB,CASP9,CASP8,CASP1,CASP2,BCL2,BIRC3,BIRC2,ITCH,CARD9,CHUK,IRAK2,IRAK1,NLRP3,UBE2N,TXNIP,MAP2K6,NOD2,NOD1,TNFAIP3,PANX1,TRAF6,TAB1,TAB2,TAB3,CYLD,MEFV,MAPK11,MAPK12,MAPK13,MAPK14,RIPK2,SUGT1,HSP90AB1,PSTPIP1
Assembly of the pre-replicative complex	0.0103	67	47	0	<8.264e-06	RPS27A,UBC,UBB,UBA52,PSMD14,PSMD13,PSMD12,PSMD11,PSMD10,PSMA2,PSMA1,PSMA6,PSMA5,PSMA4,PSMA3,PSMA7,PSMB5,PSMB4,PSMB7,PSMB6,PSMB1,PSMB3,PSMB2,PSMB8,PSMB9,PSMC6,PSMC5,PSMC4,PSMC3,PSMC2,PSMC1,PSMD1,PSMD2,PSMD3,PSMD4,PSMD5,PSMD6,PSMD7,PSMD8,PSMD9,PSME1,PSME2,PSME3,PSME4,PSMB10,PSMB11,PSMF1
TRIF-mediated TLR3/TLR4 signaling	0.0141	92	87	0	<8.264e-06	MEF2C,MEF2A,PPP2R5D,MAP3K7,APP,MAPK1,JUN,MAPK3,MAPK9,MAPK8,MAPK7,NFKBIB,NFKBIA,DHX9,TICAM1,TICAM2,RIPK1,DUSP4,DUSP3,DUSP7,DUSP6,RPS27A,RELA,FADD,MAPKAPK3,UBE2V1,MAPKAPK2,ATF1,ATF2,IKBKE,SARM1,IKBKG,IKBKB,CASP8,PPP2R1B,PPP2R1A,UBC,UBB,MYD88,AGER,BIRC3,BIRC2,CD14,UBE2D3,UBE2D1,FOS,CHUK,IRAK2,IRAK1,UBE2N,IRF7,IRF3,MAP2K7,MAP2K6,MAP2K1,MAP2K2,MAP2K3,MAP2K4,NOD2,NOD1,PPP2CA,PPP2CB,RPS6KA5,RPS6KA3,RPS6…
Degradation of beta-catenin by the destruction complex	0.0104	68	60	0	<8.264e-06	PPP2R5B,PPP2R5A,PPP2R5D,PPP2R5C,CUL1,PPP2R5E,GSK3B,RPS27A,PPP2R1B,PPP2R1A,UBC,UBB,CTNNB1,PPP2CA,PPP2CB,BTRC,UBA52,PSMD14,PSMD13,PSMD12,PSMD11,PSMD10,PSMA2,PSMA1,PSMA6,PSMA5,PSMA4,PSMA3,PSMA7,PSMB5,PSMB4,PSMB7,PSMB6,PSMB1,PSMB3,PSMB2,PSMB8,PSMB9,PSMC6,PSMC5,PSMC4,PSMC3,PSMC2,PSMC1,PSMD1,PSMD2,PSMD3,PSMD4,PSMD5,PSMD6,PSMD7,PSMD8,PSMD9,PSME1,PSME2,PSME3,PSME4,PSMB10,PSMB11,PSMF1
Toll-Like Receptors Cascades	0.0205	134	127	0	<8.264e-06	MEF2C,MEF2A,PPP2R5D,BTK,MAP3K7,APP,PIK3C3,DHX36,MAPK1,JUN,MAPK3,MAPK9,MAPK8,MAPK7,NFKBIB,NFKBIA,DHX9,TICAM1,TICAM2,CNPY3,RIPK1,DUSP4,DUSP3,DUSP7,DUSP6,RPS27A,RELA,FADD,MAPKAPK3,UBE2V1,MAPKAPK2,ATF1,ATF2,IKBKE,SARM1,IKBKG,IKBKB,CASP8,PPP2R1B,PPP2R1A,UBC,UBB,HSP90B1,MYD88,PELI2,PELI3,CD36,PELI1,AGER,LY86,SIGIRR,BIRC3,BIRC2,CD180,CD14,ITGB2,ITGAM,IRAK4,IRAK3,UBE2D3,UBE2D1,FOS,CHUK,IRAK2,IRAK1,UBE2N,…
Signaling by ERBB2	0.0237	155	132	0	<8.264e-06	HRAS,BTC,CUL5,PIK3CA,PIK3CB,PIK3CD,MAPK1,MAPK3,FGF7,FGF9,FGF1,FGF2,THEM4,NRAS,GSK3A,GSK3B,MLST8,FRS2,RPS27A,EGF,NR4A1,CDKN1A,CDKN1B,NRG4,CASP9,NRG1,NRG2,UBC,UBB,PHLPP1,PHLPP2,STUB1,KL,RAF1,BAD,CAMK4,KRAS,PTEN,PDPK1,KIT,CD28,YWHAB,CD19,FYN,PDGFB,PDGFA,FOXO1,FOXO3,FOXO4,PRKACA,PRKACB,FGFR2,FGFR1,FGFR4,FGFR3,GRB2,KLB,MTOR,SHC1,CHUK,PRKCA,PRKCE,PRKCD,CD86,MDM2,TRIB3,TNRC6C,PIK3R3,YES1,TNRC6B,TNRC6A,P…
Signaling by ERBB4	0.0225	147	113	0	<8.264e-06	HRAS,BTC,PIK3CA,CUL1,PIK3CB,PIK3CD,MAPK1,MAPK3,FGF7,FGF9,FGF1,FGF2,GHR,THEM4,NRAS,GSK3A,GSK3B,MLST8,FRS2,RPS27A,EGF,NR4A1,CDKN1A,CDKN1B,NRG4,CASP9,NRG1,NRG2,UBC,UBB,PHLPP1,PHLPP2,KL,RAF1,BAD,STAT5A,STAT5B,WWP1,KRAS,PTEN,PDPK1,KIT,CD28,YWHAB,CD19,FYN,PDGFB,PDGFA,FOXO1,FOXO3,FOXO4,ITCH,FGFR2,FGFR1,FGFR4,FGFR3,GRB2,RBX1,KLB,NEDD4,MTOR,SHC1,CHUK,CD86,MDM2,TRIB3,TNRC6C,PIK3R3,TNRC6B,TNRC6A,PIK3R1,PIK3…
Signaling by Wnt	0.0279	182	91	0	<8.264e-06	PPP2R5B,PPP2R5A,PPP2R5D,PPP2R5C,MAP3K7,CUL1,PPP2R5E,RAC1,SMURF2,SMURF1,AP2S1,PPP3CB,PPP3CA,GSK3B,RPS27A,AP2M1,PPP2R1B,PPP2R1A,UBC,UBB,NFATC1,PRKG1,AP2B1,AP2A2,AP2A1,CLTA,CLTC,PRKCA,PRKCB,TNRC6C,TNRC6B,CAMK2A,TNRC6A,CTNNB1,PPP2CA,PPP2CB,BTRC,UBA52,MOV10,AGO1,AGO2,AGO3,AGO4,ITPR3,ITPR1,ITPR2,PSMD14,PSMD13,PSMD12,PSMD11,PSMD10,CALM1,PSMA2,PSMA1,PSMA6,PSMA5,PSMA4,PSMA3,PSMA7,PSMB5,PSMB4,PSMB7,PSMB6,P…
Mitotic Anaphase	0.0263	172	85	0	<8.264e-06	PPP2R5B,PPP2R5A,PPP2R5D,PPP2R5C,PPP2R5E,NUP107,RPS27A,KIF2C,KIF2A,PPP2R1B,PPP2R1A,UBC,UBB,ANAPC1,ANAPC2,ANAPC5,ANAPC4,ANAPC7,SEH1L,NUP133,UBE2D1,UBE2E1,RANBP2,UBE2C,NUP160,PPP2CA,PPP2CB,UBA52,SEC13,NUP85,NUP98,CDC16,NUP37,NUP43,CDC23,CDC20,CDC26,CDC27,PSMD14,PSMD13,PSMD12,PSMD11,PSMD10,PSMA2,PSMA1,PSMA6,PSMA5,PSMA4,PSMA3,ANAPC10,ANAPC11,PSMA7,PSMB5,PSMB4,PSMB7,PSMB6,PSMB1,PSMB3,PSMB2,PSMB8,PSMB9,…
Interleukin-3, 5 and GM-CSF signaling	0.0072	47	39	0	<8.264e-06	HRAS,PIK3CA,PIK3CB,PIK3CD,LYN,CBL,STAT5A,STAT5B,BLNK,YWHAZ,FYN,PRKACA,PRKACB,GRB2,SHC1,IL2RG,PIK3R3,YES1,PIK3R1,PIK3R2,IL2RB,IL2RA,SYK,SOS1,TEC,VAV1,CSF2RB,INPP5D,HCK,JAK1,JAK2,JAK3,GAB2,RAPGEF1,PTPN11,INPPL1,PTPN6,CRKL,CRK
Disease	0.1452	948	273	0	<8.264e-06	HRAS,BTC,APP,CUL5,RAE1,PIK3CA,CUL1,PIK3CB,PIK3CD,MAPK1,MAPK3,EIF2AK2,SH3GL2,RAC1,ARF1,SMURF2,SMURF1,FGF7,FGF9,AP2S1,FGF1,FGF2,ELMO1,NUP107,THEM4,NRAS,GSK3A,GSK3B,MLST8,FRS2,RPS27A,EP300,FBXW7,EGF,AP2M1,NR4A1,CDKN1A,CDKN1B,NRG4,CASP9,LRRFIP1,NRG1,NRG2,PPP2R1A,UBC,UBB,PHLPP1,PHLPP2,STUB1,PRSS3,KL,CBL,RAF1,BAD,CYBA,CYBB,RNF111,STAT5A,STAT5B,CD44,CAMK4,CALR,KRAS,PTEN,CANX,AP2B1,PDPK1,SEH1L,KIT,CD28,Y…
MyD88 cascade initiated on plasma membrane	0.0119	78	74	0	<8.264e-06	MEF2C,MEF2A,PPP2R5D,MAP3K7,APP,MAPK1,JUN,MAPK3,MAPK9,MAPK8,MAPK7,NFKBIB,NFKBIA,DHX9,DUSP4,DUSP3,DUSP7,DUSP6,RPS27A,RELA,MAPKAPK3,UBE2V1,MAPKAPK2,ATF1,ATF2,IKBKG,IKBKB,PPP2R1B,PPP2R1A,UBC,UBB,MYD88,PELI2,PELI3,PELI1,AGER,IRAK4,FOS,CHUK,IRAK2,IRAK1,UBE2N,MAP3K1,MAP2K7,MAP2K6,MAP2K1,MAP2K2,MAP2K3,MAP2K4,NOD2,NOD1,PPP2CA,PPP2CB,RPS6KA5,RPS6KA3,RPS6KA1,RPS6KA2,UBA52,HMGB1,TRAF6,CDK1,CREB1,TAB1,TAB2,TA…
Interferon Signaling	0.0248	162	117	0	<8.264e-06	ISG20,RAE1,MAPK3,EIF2AK2,ARIH1,UBE2L6,USP18,EIF4A3,EIF4A2,EIF4A1,NUP107,TRIM25,RPS27A,IFITM1,IFITM2,IFITM3,UBC,UBB,XAF1,CD44,IFNG,PIAS1,OAS3,IFI30,OAS2,IFI35,IFI27,SEH1L,ICAM1,MX1,MX2,NUP133,GBP2,EIF4E,NEDD4,UBE2E1,NUP188,RANBP2,TPR,SP100,PRKCD,TYK2,UBE2N,NUP160,CAMK2G,CAMK2D,CAMK2B,CAMK2A,NUP153,NUP155,IRF9,IRF5,IRF6,IRF7,IRF8,IRF1,IRF2,IRF3,IRF4,AAAS,UBA7,FLNB,NUP205,PML,NUP214,NUP210,RNASEL,NC…
NOD1/2 Signaling Pathway	0.0047	31	30	0	<8.130e-06	MAP3K7,UBE2V1,IKBKG,IKBKB,CASP9,CASP8,CASP1,CASP2,BIRC3,BIRC2,ITCH,CARD9,CHUK,IRAK2,IRAK1,UBE2N,MAP2K6,NOD2,NOD1,TNFAIP3,TRAF6,TAB1,TAB2,TAB3,CYLD,MAPK11,MAPK12,MAPK13,MAPK14,RIPK2
CD28 co-stimulation	0.0047	31	30	0	<8.130e-06	MAP3K8,PIK3CA,RAC1,LYN,THEM4,MLST8,PDPK1,MAP3K14,CD28,FYN,GRB2,MTOR,CD86,TRIB3,PIK3R3,YES1,PIK3R1,PIK3R2,GRAP2,RICTOR,VAV1,CDC42,LCK,SRC,AKT1,PAK2,MAPKAP1,PAK1,AKT3,AKT2
PLCG1 events in ERBB2 signaling	0.0052	34	31	0	<8.000e-06	EGF,CAMK4,PRKACA,PRKACB,PRKCA,PRKCE,PRKCD,ERBB2,PDE1B,PDE1C,PDE1A,PRKAR2B,PRKAR2A,EGFR,PRKAR1B,PRKAR1A,CREB1,ADCY3,ADCY4,ADCY1,ADCY7,ADCY8,ADCY5,ADCY6,ADRBK1,ITPR3,ITPR1,ITPR2,ADCY9,CALM1,PLCG1
Transport of Ribonucleoproteins into the Host Nucleus	0.0044	29	29	0	<8.000e-06	RAE1,NUP107,SEH1L,NUP133,NUP188,RANBP2,TPR,NUP160,NUP153,NUP155,AAAS,NUP205,NUP214,NUP210,NUP88,NUP85,NUP98,NUP93,NUP37,NUP35,NUP43,NUP50,NUP54,NUP62,NUPL2,NUPL1,KPNB1,KPNA1,POM121
M/G1 Transition	0.0126	82	47	0	<7.874e-06	RPS27A,UBC,UBB,UBA52,PSMD14,PSMD13,PSMD12,PSMD11,PSMD10,PSMA2,PSMA1,PSMA6,PSMA5,PSMA4,PSMA3,PSMA7,PSMB5,PSMB4,PSMB7,PSMB6,PSMB1,PSMB3,PSMB2,PSMB8,PSMB9,PSMC6,PSMC5,PSMC4,PSMC3,PSMC2,PSMC1,PSMD1,PSMD2,PSMD3,PSMD4,PSMD5,PSMD6,PSMD7,PSMD8,PSMD9,PSME1,PSME2,PSME3,PSME4,PSMB10,PSMB11,PSMF1
DNA Replication Pre-Initiation	0.0126	82	47	0	<7.874e-06	RPS27A,UBC,UBB,UBA52,PSMD14,PSMD13,PSMD12,PSMD11,PSMD10,PSMA2,PSMA1,PSMA6,PSMA5,PSMA4,PSMA3,PSMA7,PSMB5,PSMB4,PSMB7,PSMB6,PSMB1,PSMB3,PSMB2,PSMB8,PSMB9,PSMC6,PSMC5,PSMC4,PSMC3,PSMC2,PSMC1,PSMD1,PSMD2,PSMD3,PSMD4,PSMD5,PSMD6,PSMD7,PSMD8,PSMD9,PSME1,PSME2,PSME3,PSME4,PSMB10,PSMB11,PSMF1
IRS-mediated signalling	0.0121	79	46	0	<7.813e-06	HRAS,PIK3C3,PIK3CA,PIK3CB,MAPK1,MAPK3,FGF7,FGF9,FGF1,FGF2,THEM4,NRAS,MLST8,FRS2,KL,RAF1,KRAS,PDPK1,YWHAB,FGFR2,FGFR1,FGFR4,FGFR3,GRB2,KLB,EIF4E,MTOR,TRIB3,PIK3R4,PIK3R1,PIK3R2,MAP2K1,MAP2K2,SOS1,IRS2,IRS1,TSC2,CDK1,GAB1,PTPN11,FGF18,TLR9,FGF23,FGF22,AKT2,EIF4G1
Insulin receptor signalling cascade	0.0132	86	48	0	<7.752e-06	HRAS,PIK3C3,PIK3CA,PIK3CB,MAPK1,MAPK3,FGF7,FGF9,FGF1,FGF2,THEM4,NRAS,MLST8,FRS2,KL,RAF1,KRAS,PDPK1,YWHAB,FGFR2,FGFR1,FGFR4,FGFR3,GRB2,KLB,EIF4E,MTOR,SHC1,TRIB3,PIK3R4,PIK3R1,PIK3R2,MAP2K1,MAP2K2,SOS1,IRS2,IRS1,TSC2,CDK1,GAB1,PTPN11,FGF18,TLR9,FGF23,FGF22,AKT2,EIF4G1,CRK
Hemostasis	0.0705	460	132	0	<7.692e-06	HRAS,PPP2R5B,PPP2R5A,PPP2R5D,PPP2R5C,APP,PIK3CA,KIF5B,PIK3CB,KIF5C,MAPK1,MAPK3,PPP2R5E,ORAI1,RAC1,KIF3B,KIF3A,KIF3C,LYN,NRAS,STIM1,EP300,PTK2,EGF,ABL1,KIF23,KIF22,KIF2C,KIF2A,PPP2R1B,PPP2R1A,KIF11,KIF15,RAF1,PRKG1,CD44,KIFAP3,CD36,KIF26A,KRAS,PDPK1,YWHAZ,KLC4,KLC3,KLC2,KLC1,AMICA1,FYN,KIF20A,PDGFB,PDGFA,PRKACA,PRKACB,ITGAL,GRB2,ITGB2,ITGB1,ITGAM,ITGAV,ITGA4,RAP1A,RAP1B,SHC1,PRKCA,PRKCE,PRKCD,PRKC…
G1/S Transition	0.0165	108	54	0	<7.634e-06	CUL1,RPS27A,CDKN1A,CDKN1B,PPP2R1B,PPP2R1A,UBC,UBB,SKP2,PPP2CA,PPP2CB,UBA52,CDK1,PSMD14,PSMD13,PSMD12,PSMD11,PSMD10,PSMA2,PSMA1,PSMA6,PSMA5,PSMA4,PSMA3,PSMA7,PSMB5,PSMB4,PSMB7,PSMB6,PSMB1,PSMB3,PSMB2,PSMB8,PSMB9,PSMC6,PSMC5,PSMC4,PSMC3,PSMC2,PSMC1,PSMD1,PSMD2,PSMD3,PSMD4,PSMD5,PSMD6,PSMD7,PSMD8,PSMD9,PSME1,PSME2,PSME3,PSMB10,PSMF1
Negative regulators of RIG-I/MDA5 signaling	0.0051	33	30	0	<7.519e-06	UBE2L6,TRIM25,NLRC5,ATG5,RPS27A,RNF135,IKBKE,UBC,UBB,OTUD5,RNF125,ATG12,ITCH,UBE2D3,UBE2D1,PCBP2,UBE2K,IRF3,UBA7,NLRX1,TNFAIP3,UBA52,MAVS,TRAF3,DDX58,PIN1,TAX1BP1,CYLD,TBK1,IFIH1
EGFR interacts with phospholipase C-gamma	0.0051	33	30	0	<7.519e-06	EGF,CAMK4,PRKACA,PRKACB,PRKCA,PRKCE,PRKCD,PDE1B,PDE1C,PDE1A,PRKAR2B,PRKAR2A,EGFR,PRKAR1B,PRKAR1A,CREB1,ADCY3,ADCY4,ADCY1,ADCY7,ADCY8,ADCY5,ADCY6,ADRBK1,ITPR3,ITPR1,ITPR2,ADCY9,CALM1,PLCG1
IRS-related events	0.0124	81	46	0	<7.463e-06	HRAS,PIK3C3,PIK3CA,PIK3CB,MAPK1,MAPK3,FGF7,FGF9,FGF1,FGF2,THEM4,NRAS,MLST8,FRS2,KL,RAF1,KRAS,PDPK1,YWHAB,FGFR2,FGFR1,FGFR4,FGFR3,GRB2,KLB,EIF4E,MTOR,TRIB3,PIK3R4,PIK3R1,PIK3R2,MAP2K1,MAP2K2,SOS1,IRS2,IRS1,TSC2,CDK1,GAB1,PTPN11,FGF18,TLR9,FGF23,FGF22,AKT2,EIF4G1
Synthesis of DNA	0.0147	96	50	0	<7.407e-06	RPS27A,CDKN1A,CDKN1B,UBC,UBB,UBA52,PSMD14,PSMD13,PSMD12,PSMD11,PSMD10,PSMA2,PSMA1,PSMA6,PSMA5,PSMA4,PSMA3,FZR1,PSMA7,PSMB5,PSMB4,PSMB7,PSMB6,PSMB1,PSMB3,PSMB2,PSMB8,PSMB9,PSMC6,PSMC5,PSMC4,PSMC3,PSMC2,PSMC1,PSMD1,PSMD2,PSMD3,PSMD4,PSMD5,PSMD6,PSMD7,PSMD8,PSMD9,PSME1,PSME2,PSME3,PSME4,PSMB10,PSMB11,PSMF1
Cell Cycle, Mitotic	0.0668	436	126	0	<7.353e-06	PPP2R5B,PPP2R5A,PPP2R5D,PPP2R5C,RAE1,CUL1,MAPK1,MAPK3,PPP2R5E,NUP107,RPS27A,EP300,CDKN1A,CDKN1B,KIF23,KIF2C,KIF2A,PPP2R1B,PPP2R1A,UBC,UBB,ANAPC1,ANAPC2,ANAPC5,ANAPC4,DCTN3,DCTN1,DCTN2,ANAPC7,SEH1L,KIF20A,PRKACA,NUP133,UBE2D1,UBE2E1,NUP188,ACTR1A,RANBP2,TPR,UBE2C,NUP160,NUP153,NUP155,SKP2,AAAS,DYNLL1,NUP205,NUP214,NUP210,PPP2CA,PPP2CB,FBXW11,BTRC,PRKAR2B,UBA52,SEC13,CDK1,NUP88,NUP85,NUP98,NUP93,CD…
IGF1R signaling cascade	0.0132	86	47	0	<7.246e-06	HRAS,PIK3C3,PIK3CA,PIK3CB,MAPK1,MAPK3,FGF7,FGF9,FGF1,FGF2,THEM4,NRAS,MLST8,FRS2,KL,RAF1,KRAS,PDPK1,YWHAB,FGFR2,FGFR1,FGFR4,FGFR3,GRB2,KLB,EIF4E,MTOR,SHC1,TRIB3,PIK3R4,PIK3R1,PIK3R2,MAP2K1,MAP2K2,SOS1,IRS2,IRS1,TSC2,CDK1,GAB1,PTPN11,FGF18,TLR9,FGF23,FGF22,AKT2,EIF4G1
Signaling by Type 1 Insulin-like Growth Factor 1 Receptor (IGF1R)	0.0132	86	47	0	<7.246e-06	HRAS,PIK3C3,PIK3CA,PIK3CB,MAPK1,MAPK3,FGF7,FGF9,FGF1,FGF2,THEM4,NRAS,MLST8,FRS2,KL,RAF1,KRAS,PDPK1,YWHAB,FGFR2,FGFR1,FGFR4,FGFR3,GRB2,KLB,EIF4E,MTOR,SHC1,TRIB3,PIK3R4,PIK3R1,PIK3R2,MAP2K1,MAP2K2,SOS1,IRS2,IRS1,TSC2,CDK1,GAB1,PTPN11,FGF18,TLR9,FGF23,FGF22,AKT2,EIF4G1
Role of LAT2/NTAL/LAB on calcium mobilization	0.0395	258	89	0	<7.143e-06	BTC,PIK3CA,PIK3CB,PIK3CD,FGF7,FGF9,FGF1,FGF2,LYN,THEM4,GSK3A,GSK3B,MLST8,FRS2,EGF,NR4A1,CDKN1A,CDKN1B,NRG4,CASP9,NRG1,NRG2,PHLPP1,PHLPP2,KL,BAD,PTEN,PDPK1,KIT,CD28,CD19,FYN,PDGFB,PDGFA,FOXO1,FOXO3,FOXO4,FGFR2,FGFR1,FGFR4,FGFR3,GRB2,KLB,MTOR,SHC1,CHUK,CD86,MDM2,TRIB3,TNRC6C,PIK3R3,TNRC6B,TNRC6A,PIK3R1,PIK3R2,SYK,ERBB3,ERBB2,SOS1,RICTOR,HBEGF,RPS6KB2,EGFR,IRS2,IRS1,AKT1S1,VAV1,TSC2,LCK,CREB1,GAB2,G…
IRS-related events triggered by IGF1R	0.0127	83	46	0	<7.143e-06	HRAS,PIK3C3,PIK3CA,PIK3CB,MAPK1,MAPK3,FGF7,FGF9,FGF1,FGF2,THEM4,NRAS,MLST8,FRS2,KL,RAF1,KRAS,PDPK1,YWHAB,FGFR2,FGFR1,FGFR4,FGFR3,GRB2,KLB,EIF4E,MTOR,TRIB3,PIK3R4,PIK3R1,PIK3R2,MAP2K1,MAP2K2,SOS1,IRS2,IRS1,TSC2,CDK1,GAB1,PTPN11,FGF18,TLR9,FGF23,FGF22,AKT2,EIF4G1
DAG and IP3 signaling	0.0047	31	28	0	<6.993e-06	CAMK4,PRKACA,PRKACB,PRKCA,PRKCE,PRKCD,PDE1B,PDE1C,PDE1A,PRKAR2B,PRKAR2A,PRKAR1B,PRKAR1A,CREB1,ADCY3,ADCY4,ADCY1,ADCY7,ADCY8,ADCY5,ADCY6,ADRBK1,ITPR3,ITPR1,ITPR2,ADCY9,CALM1,PLCG1
Nuclear import of Rev protein	0.0047	31	28	0	<6.993e-06	RAE1,NUP107,SEH1L,NUP133,NUP188,RANBP2,TPR,NUP160,NUP153,NUP155,AAAS,NUP205,NUP214,NUP210,NUP88,NUP85,NUP98,NUP93,NUP37,NUP35,NUP43,NUP50,NUP54,NUP62,NUPL2,NUPL1,KPNB1,POM121
Vpr-mediated nuclear import of PICs	0.0047	31	28	0	<6.993e-06	RAE1,NUP107,SEH1L,NUP133,NUP188,RANBP2,TPR,NUP160,NUP153,NUP155,AAAS,NUP205,NUP214,NUP210,NUP88,NUP85,NUP98,NUP93,NUP37,NUP35,NUP43,NUP50,NUP54,NUP62,NUPL2,NUPL1,KPNA1,POM121
Interferon gamma signaling	0.0097	63	39	0	<6.944e-06	CD44,IFNG,PIAS1,OAS3,IFI30,OAS2,ICAM1,GBP2,SP100,PRKCD,CAMK2G,CAMK2D,CAMK2B,CAMK2A,IRF9,IRF5,IRF6,IRF7,IRF8,IRF1,IRF2,IRF3,IRF4,PML,NCAM1,PTAFR,VCAM1,JAK1,JAK2,PTPN11,SUMO1,STAT1,CIITA,SOCS3,SOCS1,PTPN6,PTPN2,PTPN1,IFNGR2
Regulation of Glucokinase by Glucokinase Regulatory Protein	0.0044	29	27	0	<6.849e-06	RAE1,NUP107,SEH1L,NUP133,NUP188,RANBP2,TPR,NUP160,NUP153,NUP155,AAAS,NUP205,NUP214,NUP210,NUP88,NUP85,NUP98,NUP93,NUP37,NUP35,NUP43,NUP50,NUP54,NUP62,NUPL2,NUPL1,POM121
NEP/NS2 Interacts with the Cellular Export Machinery	0.0044	29	27	0	<6.849e-06	RAE1,NUP107,SEH1L,NUP133,NUP188,RANBP2,TPR,NUP160,NUP153,NUP155,AAAS,NUP205,NUP214,NUP210,NUP88,NUP85,NUP98,NUP93,NUP37,NUP35,NUP43,NUP50,NUP54,NUP62,NUPL2,NUPL1,POM121
Metabolism of RNA	0.0407	266	89	0	<6.803e-06	RAE1,EIF4A3,EIF4A2,EIF4A1,NUP107,RPS27A,MAPKAPK2,PPP2R1A,UBC,UBB,SEH1L,YWHAZ,YWHAB,NUP133,EIF4E,NUP188,RANBP2,TPR,PRKCA,PRKCD,NUP160,NUP153,NUP155,AAAS,NUP205,NUP214,NUP210,PPP2CA,UBA52,NUP88,NUP85,NUP98,NUP93,NUP37,NUP35,NUP43,NUP50,NUP54,NUP62,MAPK11,PSMD14,PSMD13,PSMD12,PSMD11,PSMD10,MAPK14,NUPL2,NUPL1,PSMA2,PSMA1,PSMA6,PSMA5,PSMA4,PSMA3,PSMA7,PSMB5,PSMB4,PSMB7,PSMB6,PSMB1,PSMB3,PSMB2,PSMB8,PS…
Transport of the SLBP independent Mature mRNA	0.0049	32	28	0	<6.757e-06	RAE1,NUP107,SEH1L,NUP133,EIF4E,NUP188,RANBP2,TPR,NUP160,NUP153,NUP155,AAAS,NUP205,NUP214,NUP210,NUP88,NUP85,NUP98,NUP93,NUP37,NUP35,NUP43,NUP50,NUP54,NUP62,NUPL2,NUPL1,POM121
Export of Viral Ribonucleoproteins from Nucleus	0.0046	30	27	0	<6.711e-06	RAE1,NUP107,SEH1L,NUP133,NUP188,RANBP2,TPR,NUP160,NUP153,NUP155,AAAS,NUP205,NUP214,NUP210,NUP88,NUP85,NUP98,NUP93,NUP37,NUP35,NUP43,NUP50,NUP54,NUP62,NUPL2,NUPL1,POM121
Transport of the SLBP Dependant Mature mRNA	0.0051	33	28	0	<6.579e-06	RAE1,NUP107,SEH1L,NUP133,EIF4E,NUP188,RANBP2,TPR,NUP160,NUP153,NUP155,AAAS,NUP205,NUP214,NUP210,NUP88,NUP85,NUP98,NUP93,NUP37,NUP35,NUP43,NUP50,NUP54,NUP62,NUPL2,NUPL1,POM121
PLC-gamma1 signalling	0.0051	33	28	0	<6.579e-06	CAMK4,PRKACA,PRKACB,PRKCA,PRKCE,PRKCD,PDE1B,PDE1C,PDE1A,PRKAR2B,PRKAR2A,PRKAR1B,PRKAR1A,CREB1,ADCY3,ADCY4,ADCY1,ADCY7,ADCY8,ADCY5,ADCY6,ADRBK1,ITPR3,ITPR1,ITPR2,ADCY9,CALM1,PLCG1
Nuclear Pore Complex (NPC) Disassembly	0.0051	33	28	0	<6.579e-06	RAE1,NUP107,SEH1L,NUP133,NUP188,RANBP2,TPR,NUP160,NUP153,NUP155,AAAS,NUP205,NUP214,NUP210,CDK1,NUP88,NUP85,NUP98,NUP93,NUP37,NUP35,NUP43,NUP50,NUP54,NUP62,NUPL2,NUPL1,POM121
DNA Replication	0.0159	104	50	0	<6.536e-06	RPS27A,CDKN1A,CDKN1B,UBC,UBB,UBA52,PSMD14,PSMD13,PSMD12,PSMD11,PSMD10,PSMA2,PSMA1,PSMA6,PSMA5,PSMA4,PSMA3,FZR1,PSMA7,PSMB5,PSMB4,PSMB7,PSMB6,PSMB1,PSMB3,PSMB2,PSMB8,PSMB9,PSMC6,PSMC5,PSMC4,PSMC3,PSMC2,PSMC1,PSMD1,PSMD2,PSMD3,PSMD4,PSMD5,PSMD6,PSMD7,PSMD8,PSMD9,PSME1,PSME2,PSME3,PSME4,PSMB10,PSMB11,PSMF1
Interferon alpha/beta signaling	0.0097	63	38	0	<6.494e-06	ISG20,USP18,IFITM1,IFITM2,IFITM3,XAF1,OAS3,OAS2,IFI35,IFI27,MX1,MX2,GBP2,TYK2,IRF9,IRF5,IRF6,IRF7,IRF8,IRF1,IRF2,IRF3,IRF4,RNASEL,IFIT3,IFIT2,IFIT1,JAK1,PTPN11,ADAR,STAT1,STAT2,SOCS3,SOCS1,PTPN6,PSMB8,PTPN1,EGR1
Nuclear Events (kinase and transcription factor activation)	0.0037	24	24	0	<6.452e-06	MEF2C,MEF2A,PPP2R5D,MAPK1,MAPK3,MAPK7,DUSP4,DUSP3,DUSP7,DUSP6,MAPKAPK2,ATF1,PPP2R1B,PPP2R1A,PPP2CA,PPP2CB,RPS6KA5,RPS6KA3,RPS6KA1,RPS6KA2,CREB1,MAPK11,MAPK14,ELK1
Interactions of Rev with host cellular proteins	0.0052	34	28	0	<6.369e-06	RAE1,NUP107,SEH1L,NUP133,NUP188,RANBP2,TPR,NUP160,NUP153,NUP155,AAAS,NUP205,NUP214,NUP210,NUP88,NUP85,NUP98,NUP93,NUP37,NUP35,NUP43,NUP50,NUP54,NUP62,NUPL2,NUPL1,KPNB1,POM121
Interactions of Vpr with host cellular proteins	0.0052	34	28	0	<6.369e-06	RAE1,NUP107,SEH1L,NUP133,NUP188,RANBP2,TPR,NUP160,NUP153,NUP155,AAAS,NUP205,NUP214,NUP210,NUP88,NUP85,NUP98,NUP93,NUP37,NUP35,NUP43,NUP50,NUP54,NUP62,NUPL2,NUPL1,KPNA1,POM121
Rev-mediated nuclear export of HIV RNA	0.0049	32	27	0	<6.329e-06	RAE1,NUP107,SEH1L,NUP133,NUP188,RANBP2,TPR,NUP160,NUP153,NUP155,AAAS,NUP205,NUP214,NUP210,NUP88,NUP85,NUP98,NUP93,NUP37,NUP35,NUP43,NUP50,NUP54,NUP62,NUPL2,NUPL1,POM121
Transport of Mature mRNA Derived from an Intronless Transcript	0.0054	35	28	0	<6.289e-06	RAE1,NUP107,SEH1L,NUP133,EIF4E,NUP188,RANBP2,TPR,NUP160,NUP153,NUP155,AAAS,NUP205,NUP214,NUP210,NUP88,NUP85,NUP98,NUP93,NUP37,NUP35,NUP43,NUP50,NUP54,NUP62,NUPL2,NUPL1,POM121
Transport of Mature mRNAs Derived from Intronless Transcripts	0.0055	36	28	0	<6.250e-06	RAE1,NUP107,SEH1L,NUP133,EIF4E,NUP188,RANBP2,TPR,NUP160,NUP153,NUP155,AAAS,NUP205,NUP214,NUP210,NUP88,NUP85,NUP98,NUP93,NUP37,NUP35,NUP43,NUP50,NUP54,NUP62,NUPL2,NUPL1,POM121
S Phase	0.0188	123	52	0	<6.211e-06	CUL1,RPS27A,CDKN1A,CDKN1B,UBC,UBB,SKP2,UBA52,PSMD14,PSMD13,PSMD12,PSMD11,PSMD10,PSMA2,PSMA1,PSMA6,PSMA5,PSMA4,PSMA3,FZR1,PSMA7,PSMB5,PSMB4,PSMB7,PSMB6,PSMB1,PSMB3,PSMB2,PSMB8,PSMB9,PSMC6,PSMC5,PSMC4,PSMC3,PSMC2,PSMC1,PSMD1,PSMD2,PSMD3,PSMD4,PSMD5,PSMD6,PSMD7,PSMD8,PSMD9,PSME1,PSME2,PSME3,PSME4,PSMB10,PSMB11,PSMF1
Ca-dependent events	0.0043	28	24	0	<6.173e-06	MAPK1,CAMK4,PRKACA,PRKACB,PRKCA,PRKCD,PDE1B,PDE1C,PDE1A,PRKAR2B,PRKAR2A,PRKAR1B,PRKAR1A,CREB1,ADCY3,ADCY4,ADCY1,ADCY7,ADCY8,ADCY5,ADCY6,ADRBK1,ADCY9,CALM1
Cell Cycle	0.0748	488	127	0	<6.135e-06	PPP2R5B,PPP2R5A,PPP2R5D,PPP2R5C,RAE1,CUL1,MAPK1,MAPK3,PPP2R5E,NUP107,RPS27A,EP300,CDKN1A,CDKN1B,KIF23,KIF2C,KIF2A,PPP2R1B,PPP2R1A,UBC,UBB,ANAPC1,ANAPC2,ANAPC5,ANAPC4,DCTN3,DCTN1,DCTN2,ANAPC7,SEH1L,KIF20A,PRKACA,NUP133,UBE2D1,UBE2E1,NUP188,ACTR1A,RANBP2,TPR,UBE2C,MDM2,NUP160,NUP153,NUP155,SKP2,AAAS,DYNLL1,NUP205,NUP214,NUP210,PPP2CA,PPP2CB,FBXW11,BTRC,PRKAR2B,UBA52,SEC13,CDK1,NUP88,NUP85,NUP98,NUP…
ERK/MAPK targets	0.0032	21	21	0	<6.098e-06	MEF2C,MEF2A,PPP2R5D,MAPK1,MAPK3,MAPK7,DUSP4,DUSP3,DUSP7,DUSP6,PPP2R1B,PPP2R1A,PPP2CA,PPP2CB,RPS6KA5,RPS6KA3,RPS6KA1,RPS6KA2,MAPK11,MAPK14,ELK1
Signaling by Insulin receptor	0.0167	109	48	0	<6.061e-06	HRAS,PIK3C3,PIK3CA,PIK3CB,MAPK1,MAPK3,FGF7,FGF9,FGF1,FGF2,THEM4,NRAS,MLST8,FRS2,KL,RAF1,KRAS,PDPK1,YWHAB,FGFR2,FGFR1,FGFR4,FGFR3,GRB2,KLB,EIF4E,MTOR,SHC1,TRIB3,PIK3R4,PIK3R1,PIK3R2,MAP2K1,MAP2K2,SOS1,IRS2,IRS1,TSC2,CDK1,GAB1,PTPN11,FGF18,TLR9,FGF23,FGF22,AKT2,EIF4G1,CRK
TAK1 activates NFkB by phosphorylation and activation of IKKs complex	0.004	26	23	0	<5.952e-06	MAP3K7,APP,NFKBIB,NFKBIA,DHX9,RELA,IKBKG,IKBKB,MYD88,AGER,CHUK,IRAK2,IRAK1,NOD2,NOD1,HMGB1,TRAF6,TAB1,TAB2,TAB3,NFKB1,NFKB2,RIPK2
Calmodulin induced events	0.004	26	23	0	<5.952e-06	CAMK4,PRKACA,PRKACB,PRKCA,PRKCD,PDE1B,PDE1C,PDE1A,PRKAR2B,PRKAR2A,PRKAR1B,PRKAR1A,CREB1,ADCY3,ADCY4,ADCY1,ADCY7,ADCY8,ADCY5,ADCY6,ADRBK1,ADCY9,CALM1
CaM pathway	0.004	26	23	0	<5.952e-06	CAMK4,PRKACA,PRKACB,PRKCA,PRKCD,PDE1B,PDE1C,PDE1A,PRKAR2B,PRKAR2A,PRKAR1B,PRKAR1A,CREB1,ADCY3,ADCY4,ADCY1,ADCY7,ADCY8,ADCY5,ADCY6,ADRBK1,ADCY9,CALM1
Mitotic G1-G1/S phases	0.0205	134	54	0	<5.917e-06	CUL1,RPS27A,CDKN1A,CDKN1B,PPP2R1B,PPP2R1A,UBC,UBB,SKP2,PPP2CA,PPP2CB,UBA52,CDK1,PSMD14,PSMD13,PSMD12,PSMD11,PSMD10,PSMA2,PSMA1,PSMA6,PSMA5,PSMA4,PSMA3,PSMA7,PSMB5,PSMB4,PSMB7,PSMB6,PSMB1,PSMB3,PSMB2,PSMB8,PSMB9,PSMC6,PSMC5,PSMC4,PSMC3,PSMC2,PSMC1,PSMD1,PSMD2,PSMD3,PSMD4,PSMD5,PSMD6,PSMD7,PSMD8,PSMD9,PSME1,PSME2,PSME3,PSMB10,PSMF1
IKK complex recruitment mediated by RIP1	0.0037	24	22	0	<5.882e-06	TICAM1,TICAM2,RIPK1,RPS27A,UBE2V1,SARM1,IKBKG,IKBKB,UBC,UBB,BIRC3,BIRC2,CD14,UBE2D3,UBE2D1,CHUK,UBE2N,UBA52,TRAF6,TLR3,TLR4,RIPK3
Glucose transport	0.0058	38	27	0	<5.814e-06	RAE1,NUP107,SEH1L,NUP133,NUP188,RANBP2,TPR,NUP160,NUP153,NUP155,AAAS,NUP205,NUP214,NUP210,NUP88,NUP85,NUP98,NUP93,NUP37,NUP35,NUP43,NUP50,NUP54,NUP62,NUPL2,NUPL1,POM121
FRS2-mediated cascade	0.0058	38	27	0	<5.814e-06	HRAS,MAPK1,MAPK3,FGF7,FGF9,FGF1,FGF2,NRAS,FRS2,KL,RAF1,KRAS,YWHAB,FGFR2,FGFR1,FGFR4,FGFR3,GRB2,KLB,MAP2K1,MAP2K2,SOS1,CDK1,PTPN11,FGF18,FGF23,FGF22
CTLA4 inhibitory signaling	0.0034	22	21	0	<5.780e-06	PPP2R5B,PPP2R5A,PPP2R5D,PPP2R5C,PPP2R5E,LYN,PPP2R1B,PPP2R1A,PDPK1,FYN,CD86,YES1,PPP2CA,PPP2CB,CTLA4,LCK,PTPN11,SRC,AKT1,AKT3,AKT2
SHC1 events in ERBB2 signaling	0.0038	25	22	0	<5.747e-06	HRAS,BTC,MAPK1,MAPK3,NRAS,EGF,NRG4,NRG1,NRG2,RAF1,KRAS,YWHAB,GRB2,SHC1,ERBB3,ERBB2,MAP2K1,MAP2K2,SOS1,HBEGF,EGFR,CDK1
Nuclear Envelope Breakdown	0.0066	43	28	0	<5.714e-06	RAE1,NUP107,SEH1L,NUP133,NUP188,RANBP2,TPR,NUP160,NUP153,NUP155,AAAS,NUP205,NUP214,NUP210,CDK1,NUP88,NUP85,NUP98,NUP93,NUP37,NUP35,NUP43,NUP50,NUP54,NUP62,NUPL2,NUPL1,POM121
Signalling to ERKs	0.0057	37	26	0	<5.682e-06	HRAS,MAPK1,MAPK3,NRAS,FRS2,MAPKAPK3,MAPKAPK2,RAF1,KRAS,YWHAB,GRB2,RAP1A,SHC1,MAP2K1,MAP2K2,SOS1,CDK1,RAPGEF1,MAPK11,MAPK12,MAPK13,MAPK14,SRC,PLCG1,CRKL,CRK
Negative regulation of FGFR signaling	0.0061	40	27	0	<5.618e-06	MAPK1,MAPK3,FGF7,FGF9,FGF1,FGF2,FRS2,RPS27A,PPP2R1A,UBC,UBB,KL,CBL,FGFR2,FGFR1,FGFR4,FGFR3,GRB2,KLB,PPP2CA,PPP2CB,UBA52,PTPN11,FGF18,FGF23,FGF22,SRC
Hexose transport	0.0061	40	27	0	<5.618e-06	RAE1,NUP107,SEH1L,NUP133,NUP188,RANBP2,TPR,NUP160,NUP153,NUP155,AAAS,NUP205,NUP214,NUP210,NUP88,NUP85,NUP98,NUP93,NUP37,NUP35,NUP43,NUP50,NUP54,NUP62,NUPL2,NUPL1,POM121
CD28 dependent PI3K/Akt signaling	0.0032	21	20	0	<5.556e-06	MAP3K8,PIK3CA,THEM4,MLST8,PDPK1,MAP3K14,CD28,FYN,MTOR,CD86,TRIB3,PIK3R3,PIK3R1,PIK3R2,RICTOR,LCK,AKT1,MAPKAP1,AKT3,AKT2
APC/C:Cdc20 mediated degradation of Cyclin B	0.0032	21	20	0	<5.556e-06	RPS27A,UBC,UBB,ANAPC1,ANAPC2,ANAPC5,ANAPC4,ANAPC7,UBE2D1,UBE2E1,UBE2C,UBA52,CDK1,CDC16,CDC23,CDC20,CDC26,CDC27,ANAPC10,ANAPC11
TRAF6 mediated NF-kB activation	0.0037	24	21	0	<5.525e-06	APP,NFKBIB,NFKBIA,DHX9,TRIM25,RELA,RNF135,IKBKG,IKBKB,MYD88,AGER,CHUK,MAP3K1,MAVS,HMGB1,TRAF2,TRAF6,DDX58,NFKB1,NFKB2,IFIH1
PI3K Cascade	0.0104	68	35	0	<5.495e-06	PIK3C3,PIK3CA,PIK3CB,FGF7,FGF9,FGF1,FGF2,THEM4,MLST8,FRS2,KL,PDPK1,FGFR2,FGFR1,FGFR4,FGFR3,GRB2,KLB,EIF4E,MTOR,TRIB3,PIK3R4,PIK3R1,PIK3R2,IRS2,IRS1,TSC2,GAB1,PTPN11,FGF18,TLR9,FGF23,FGF22,AKT2,EIF4G1
Regulation of signaling by CBL	0.0028	18	18	0	<5.464e-06	PIK3CA,PIK3CB,PIK3CD,LYN,CBL,BLNK,FYN,GRB2,PIK3R3,YES1,PIK3R1,PIK3R2,SYK,VAV1,HCK,RAPGEF1,CRKL,CRK
PLC beta mediated events	0.0066	43	27	0	<5.435e-06	MAPK1,CAMK4,PRKACA,PRKACB,PRKCA,PRKCD,PDE1B,PDE1C,PDE1A,PRKAR2B,PRKAR2A,PRKAR1B,PRKAR1A,CREB1,ADCY3,ADCY4,ADCY1,ADCY7,ADCY8,ADCY5,ADCY6,ADRBK1,ITPR3,ITPR1,ITPR2,ADCY9,CALM1
GRB2 events in ERBB2 signaling	0.0035	23	20	0	<5.405e-06	HRAS,BTC,MAPK1,MAPK3,NRAS,EGF,NRG4,NRG1,NRG2,RAF1,KRAS,YWHAB,GRB2,ERBB2,MAP2K1,MAP2K2,SOS1,HBEGF,EGFR,CDK1
Fcgamma receptor (FCGR) dependent phagocytosis	0.036	235	73	0	<5.376e-06	BTK,PIK3CA,PIK3CB,MYH9,MAPK1,MAPK3,RAC1,LYN,WAS,ELMO2,ELMO1,ABI2,ABI1,BAIAP2,ARPC4,ARPC5,PTK2,ARPC3,ARPC2,MYO1C,MYO10,ABL1,WASL,BRK1,PLD3,PLD2,PLD1,MYO9B,NCKAP1,PLA2G6,MYO5A,FYN,GRB2,CYFIP2,PRKCE,PRKCD,CFL1,YES1,PIK3R1,PIK3R2,ACTG1,SYK,NCK1,WIPF2,WIPF3,WIPF1,ARPC1A,FGR,DOCK1,VAV3,VAV2,VAV1,CDC42,LIMK1,HCK,WASF3,WASF1,WASF2,ACTR3,ACTR2,ITPR3,ITPR1,ITPR2,SRC,PLCG1,PLCG2,HSP90AB1,PAK1,NCKIPSD,HSP90A…
ZBP1(DAI) mediated induction of type I IFNs	0.004	26	21	0	<5.348e-06	APP,NFKBIB,NFKBIA,DHX9,TICAM1,RIPK1,RELA,IKBKG,IKBKB,MYD88,AGER,TMEM173,CHUK,IRF3,HMGB1,NFKB1,NFKB2,TBK1,TLR3,RIPK3,DTX4
Signaling by Leptin	0.0032	21	19	0	<5.319e-06	HRAS,MAPK1,MAPK3,NRAS,RAF1,STAT5A,STAT5B,KRAS,YWHAB,MAP2K1,MAP2K2,IRS2,IRS1,CDK1,SH2B1,JAK2,PTPN11,STAT3,SOCS3
G-protein mediated events	0.0067	44	27	0	<5.291e-06	MAPK1,CAMK4,PRKACA,PRKACB,PRKCA,PRKCD,PDE1B,PDE1C,PDE1A,PRKAR2B,PRKAR2A,PRKAR1B,PRKAR1A,CREB1,ADCY3,ADCY4,ADCY1,ADCY7,ADCY8,ADCY5,ADCY6,ADRBK1,ITPR3,ITPR1,ITPR2,ADCY9,CALM1
Growth hormone receptor signaling	0.0037	24	20	0	<5.263e-06	MAPK1,MAPK3,GHR,LYN,STAT5A,STAT5B,PRLR,IRS2,IRS1,SH2B1,JAK2,ADAM17,STAT1,STAT3,CISH,SOCS2,SOCS3,SOCS1,PTPN6,PTPN1
Signaling by constitutively active EGFR	0.0029	19	18	0	<5.236e-06	HRAS,PIK3CA,NRAS,RPS27A,EGF,UBC,UBB,CBL,KRAS,GRB2,SHC1,PIK3R1,SOS1,EGFR,UBA52,GAB1,PLCG1,HSP90AA1
Signaling by FGFR mutants	0.0069	45	27	0	<5.208e-06	HRAS,PIK3CA,FGF7,FGF9,FGF1,FGF2,NRAS,FRS2,LRRFIP1,STAT5A,STAT5B,KRAS,FGFR2,FGFR1,FGFR4,FGFR3,GRB2,PIK3R1,SOS1,GAB2,GAB1,STAT1,STAT3,FGF18,FGF23,FGF22,PLCG1
Kinesins	0.0041	27	21	0	<5.181e-06	KIF5B,KIF5C,KIF3B,KIF3A,KIF3C,KIF23,KIF22,KIF2C,KIF2A,KIF11,KIF15,KIFAP3,KIF26A,KLC4,KLC3,KLC2,KLC1,KIF20A,KIF18A,CENPE,RACGAP1
activated TAK1 mediates p38 MAPK activation	0.0026	17	17	0	<5.155e-06	MAP3K7,MAPKAPK3,MAPKAPK2,IKBKG,IRAK2,IRAK1,MAP2K6,MAP2K3,NOD2,NOD1,TRAF6,TAB1,TAB2,TAB3,MAPK11,MAPK14,RIPK2
The role of Nef in HIV-1 replication and disease pathogenesis	0.0043	28	21	0	<5.102e-06	RAC1,ARF1,AP2S1,ELMO1,AP2M1,AP2B1,CD28,AP2A2,AP2A1,FYN,AP1S3,AP1S1,AP1S2,AP1G1,LCK,AP1M1,AP1M2,HCK,AP1B1,PAK2,CD247
Interleukin receptor SHC signaling	0.0043	28	21	0	<5.102e-06	HRAS,PIK3CA,PIK3CB,PIK3CD,GRB2,SHC1,IL2RG,PIK3R3,PIK3R1,PIK3R2,IL2RB,IL2RA,SOS1,CSF2RB,INPP5D,JAK1,JAK2,JAK3,GAB2,INPPL1,PTPN6
GPVI-mediated activation cascade	0.0047	31	22	0	<5.076e-06	PIK3CA,PIK3CB,RAC1,LYN,PDPK1,FYN,PIK3R3,PIK3R1,PIK3R2,SYK,VAV3,VAV2,VAV1,LAT,CDC42,LCK,LCP2,FCER1G,PLCG2,AKT1,AKT3,AKT2
APC-Cdc20 mediated degradation of Nek2A	0.0035	23	19	0	<5.051e-06	RPS27A,UBC,UBB,ANAPC1,ANAPC2,ANAPC5,ANAPC4,ANAPC7,UBE2D1,UBE2E1,UBE2C,UBA52,CDC16,CDC23,CDC20,CDC26,CDC27,ANAPC10,ANAPC11
RNA Polymerase III Chain Elongation	0.0028	18	17	0	<5.025e-06	LZTS1,POLR3GL,POLR1D,POLR1C,POLR2H,POLR2F,POLR2E,POLR2L,POLR2K,POLR3F,POLR3H,POLR3K,POLR3A,POLR3C,POLR3B,POLR3E,POLR3D
Cellular Senescence	0.0239	156	54	0	<5.000e-06	MAPK1,JUN,MAPK3,MAPK9,MAPK8,MAPK7,IL6,RPS27A,IL1A,RELA,MAPKAPK3,MAPKAPK2,CDKN1A,CDKN1B,UBC,UBB,ANAPC1,ANAPC2,ANAPC5,ANAPC4,ANAPC7,UBE2D1,UBE2E1,FOS,UBE2C,MDM2,TNRC6C,TNRC6B,TNRC6A,MAP2K7,MAP2K6,MAP2K3,MAP2K4,RPS6KA3,RPS6KA1,RPS6KA2,UBA52,CDC16,MRE11A,MOV10,CDC23,CDC26,CDC27,NFKB1,AGO1,AGO3,AGO4,MAPK11,MAPK10,STAT3,MAPK14,FZR1,ANAPC10,ANAPC11
Transport of Mature mRNA derived from an Intron-Containing Transcript	0.0078	51	28	0	<4.975e-06	RAE1,NUP107,SEH1L,NUP133,EIF4E,NUP188,RANBP2,TPR,NUP160,NUP153,NUP155,AAAS,NUP205,NUP214,NUP210,NUP88,NUP85,NUP98,NUP93,NUP37,NUP35,NUP43,NUP50,NUP54,NUP62,NUPL2,NUPL1,POM121
JNK (c-Jun kinases) phosphorylation and activation mediated by activated human TAK1	0.0025	16	16	0	<4.950e-06	MAP3K7,MAPK9,MAPK8,IKBKG,IRAK2,IRAK1,MAP2K7,MAP2K4,NOD2,NOD1,TRAF6,TAB1,TAB2,TAB3,MAPK10,RIPK2
Downstream TCR signaling	0.0074	48	27	0	<4.926e-06	MAP3K7,PIK3CA,PIK3CB,NFKBIA,CARD11,BCL10,RELA,UBE2V1,IKBKG,IKBKB,CD3E,PTEN,PDPK1,CHUK,UBE2N,PRKCQ,PIK3R1,PIK3R2,TRAF6,LCK,INPP5D,TAB2,NFKB1,TRAT1,RIPK2,MALT1,CD247
SHC1 events in ERBB4 signaling	0.0032	21	18	0	<4.902e-06	HRAS,BTC,MAPK1,MAPK3,NRAS,NRG4,NRG1,NRG2,RAF1,KRAS,YWHAB,GRB2,SHC1,MAP2K1,MAP2K2,SOS1,HBEGF,CDK1
Signalling to RAS	0.0041	27	20	0	<4.878e-06	HRAS,MAPK1,MAPK3,NRAS,MAPKAPK3,MAPKAPK2,RAF1,KRAS,YWHAB,GRB2,SHC1,MAP2K1,MAP2K2,SOS1,CDK1,MAPK11,MAPK12,MAPK13,MAPK14,SRC
Metabolism of non-coding RNA	0.0075	49	27	0	<4.831e-06	RAE1,NUP107,SEH1L,NUP133,NUP188,RANBP2,TPR,NUP160,NUP153,NUP155,AAAS,NUP205,NUP214,NUP210,NUP88,NUP85,NUP98,NUP93,NUP37,NUP35,NUP43,NUP50,NUP54,NUP62,NUPL2,NUPL1,POM121
snRNP Assembly	0.0075	49	27	0	<4.831e-06	RAE1,NUP107,SEH1L,NUP133,NUP188,RANBP2,TPR,NUP160,NUP153,NUP155,AAAS,NUP205,NUP214,NUP210,NUP88,NUP85,NUP98,NUP93,NUP37,NUP35,NUP43,NUP50,NUP54,NUP62,NUPL2,NUPL1,POM121
Senescence-Associated Secretory Phenotype (SASP)	0.0115	75	34	0	<4.808e-06	MAPK1,JUN,MAPK3,MAPK7,IL6,RPS27A,IL1A,RELA,CDKN1A,CDKN1B,UBC,UBB,ANAPC1,ANAPC2,ANAPC5,ANAPC4,ANAPC7,UBE2D1,UBE2E1,FOS,UBE2C,RPS6KA3,RPS6KA1,RPS6KA2,UBA52,CDC16,CDC23,CDC26,CDC27,NFKB1,STAT3,FZR1,ANAPC10,ANAPC11
Activation of IRF3/IRF7 mediated by TBK1/IKK epsilon	0.0026	17	16	0	<4.762e-06	TICAM1,TICAM2,RPS27A,IKBKE,SARM1,UBC,UBB,CD14,IRF7,IRF3,UBA52,TRAF3,PTPN11,TBK1,TLR3,TLR4
Conversion from APC/C:Cdc20 to APC/C:Cdh1 in late anaphase	0.0026	17	16	0	<4.762e-06	ANAPC1,ANAPC2,ANAPC5,ANAPC4,ANAPC7,UBE2D1,UBE2E1,UBE2C,CDC16,CDC23,CDC20,CDC26,CDC27,FZR1,ANAPC10,ANAPC11
Opioid Signalling	0.0123	80	35	0	<4.739e-06	PPP2R5D,MAPK1,PPP3CB,PPP3CA,PPP2R1B,PPP2R1A,CAMK4,PRKACA,PRKACB,PRKCA,PRKCD,PDE1B,PDE1C,PPP2CA,PDE1A,PPP2CB,PRKAR2B,PRKAR2A,PRKAR1B,PRKAR1A,CREB1,ADCY3,ADCY4,ADCY1,ADCY7,ADCY8,ADCY5,ADCY6,ADRBK1,ITPR3,ITPR1,ITPR2,ADCY9,CALM1,PPP3R1
Cellular responses to stress	0.0306	200	62	0	<4.717e-06	CUL2,MAPK1,JUN,MAPK3,MAPK9,MAPK8,MAPK7,IL6,RPS27A,IL1A,RELA,EP300,MAPKAPK3,MAPKAPK2,CDKN1A,CDKN1B,UBC,UBB,ANAPC1,ANAPC2,ANAPC5,ANAPC4,ANAPC7,RBX1,UBE2D3,UBE2D1,UBE2E1,FOS,UBE2C,MDM2,TNRC6C,TNRC6B,TNRC6A,MAP2K7,MAP2K6,MAP2K3,MAP2K4,RPS6KA3,RPS6KA1,RPS6KA2,TCEB2,TCEB1,UBA52,VHL,CDC16,MRE11A,MOV10,CREBBP,CDC23,CDC26,CDC27,NFKB1,AGO1,AGO3,AGO4,MAPK11,MAPK10,STAT3,MAPK14,FZR1,ANAPC10,ANAPC11
SHC1 events in EGFR signaling	0.0023	15	15	0	<4.695e-06	HRAS,MAPK1,MAPK3,NRAS,EGF,RAF1,KRAS,YWHAB,GRB2,SHC1,MAP2K1,MAP2K2,SOS1,EGFR,CDK1
Transport of Mature Transcript to Cytoplasm	0.0084	55	28	0	<4.673e-06	RAE1,NUP107,SEH1L,NUP133,EIF4E,NUP188,RANBP2,TPR,NUP160,NUP153,NUP155,AAAS,NUP205,NUP214,NUP210,NUP88,NUP85,NUP98,NUP93,NUP37,NUP35,NUP43,NUP50,NUP54,NUP62,NUPL2,NUPL1,POM121
RIP-mediated NFkB activation via ZBP1	0.0032	21	17	0	<4.651e-06	APP,NFKBIB,NFKBIA,DHX9,TICAM1,RIPK1,RELA,IKBKG,IKBKB,MYD88,AGER,CHUK,HMGB1,NFKB1,NFKB2,TLR3,RIPK3
TRAF6 mediated induction of TAK1 complex	0.0025	16	15	0	<4.608e-06	MAP3K7,TICAM1,TICAM2,RPS27A,SARM1,UBC,UBB,CD14,UBA52,TRAF6,TAB1,TAB2,TAB3,TLR3,TLR4
Rap1 signalling	0.0025	16	15	0	<4.608e-06	RAF1,PRKG1,RAP1GAP2,YWHAZ,RAP1GAP,YWHAB,PRKACA,PRKACB,RAP1A,RAP1B,SIPA1,RAPGEF4,RAPGEF3,RASGRP1,RASGRP2
SOS-mediated signalling	0.0021	14	14	0	<4.566e-06	HRAS,MAPK1,MAPK3,NRAS,RAF1,KRAS,YWHAB,GRB2,MAP2K1,MAP2K2,SOS1,IRS2,IRS1,CDK1
GRB2 events in EGFR signaling	0.0021	14	14	0	<4.566e-06	HRAS,MAPK1,MAPK3,NRAS,EGF,RAF1,KRAS,YWHAB,GRB2,MAP2K1,MAP2K2,SOS1,EGFR,CDK1
PKA-mediated phosphorylation of CREB	0.0026	17	15	0	<4.525e-06	PRKACA,PRKACB,PRKAR2B,PRKAR2A,PRKAR1B,PRKAR1A,CREB1,ADCY3,ADCY4,ADCY1,ADCY7,ADCY8,ADCY5,ADCY6,ADCY9
Phosphorylation of the APC/C	0.0026	17	15	0	<4.525e-06	ANAPC1,ANAPC2,ANAPC5,ANAPC4,ANAPC7,UBE2D1,UBE2E1,UBE2C,CDK1,CDC16,CDC23,CDC26,CDC27,ANAPC10,ANAPC11
Prolonged ERK activation events	0.0031	20	16	0	<4.505e-06	HRAS,MAPK1,MAPK3,NRAS,FRS2,RAF1,KRAS,YWHAB,RAP1A,MAP2K1,MAP2K2,CDK1,RAPGEF1,PLCG1,CRKL,CRK
RNA Polymerase III Transcription Termination	0.0035	23	17	0	<4.484e-06	LZTS1,POLR3GL,POLR1D,POLR1C,POLR2H,POLR2F,POLR2E,POLR2L,POLR2K,POLR3F,POLR3H,POLR3K,POLR3A,POLR3C,POLR3B,POLR3E,POLR3D
SHC-mediated cascade	0.0044	29	19	0	<4.464e-06	HRAS,FGF7,FGF9,FGF1,FGF2,NRAS,KL,KRAS,FGFR2,FGFR1,FGFR4,FGFR3,GRB2,KLB,SHC1,SOS1,FGF18,FGF23,FGF22
AKT phosphorylates targets in the cytosol	0.002	13	13	0	<4.444e-06	GSK3A,GSK3B,CDKN1A,CDKN1B,CASP9,BAD,CHUK,MDM2,AKT1S1,TSC2,AKT1,AKT3,AKT2
Frs2-mediated activation	0.0028	18	15	0	<4.386e-06	HRAS,MAPK1,MAPK3,NRAS,FRS2,RAF1,KRAS,YWHAB,RAP1A,MAP2K1,MAP2K2,CDK1,RAPGEF1,PLCG1,CRKL
Inactivation of APC/C via direct inhibition of the APC/C complex	0.0028	18	15	0	<4.386e-06	ANAPC1,ANAPC2,ANAPC5,ANAPC4,ANAPC7,UBE2D1,UBE2E1,UBE2C,CDC16,CDC23,CDC20,CDC26,CDC27,ANAPC10,ANAPC11
Inhibition of the proteolytic activity of APC/C required for the onset of anaphase by mitotic spindle checkpoint components	0.0028	18	15	0	<4.386e-06	ANAPC1,ANAPC2,ANAPC5,ANAPC4,ANAPC7,UBE2D1,UBE2E1,UBE2C,CDC16,CDC23,CDC20,CDC26,CDC27,ANAPC10,ANAPC11
Platelet activation, signaling and aggregation	0.0306	200	59	0	<4.367e-06	APP,PIK3CA,PIK3CB,MAPK1,MAPK3,RAC1,LYN,PTK2,EGF,RAF1,CD36,PDPK1,YWHAZ,FYN,PDGFB,PDGFA,GRB2,RAP1A,RAP1B,SHC1,PRKCA,PRKCE,PRKCD,PRKCB,PRKCQ,CFL1,PROS1,PIK3R3,PIK3R1,PIK3R2,SYK,HGF,SOS1,VAV3,VAV2,VAV1,LAT,CDC42,LCK,LCP2,HSPA5,RAPGEF4,RAPGEF3,FCER1G,ITPR3,ITPR1,ITPR2,MAPK14,CALM1,SRC,PLCG2,PTPN1,AKT1,CSK,AKT3,AKT2,RASGRP1,RASGRP2,CRK
Metabolism of mRNA	0.0337	220	63	0	<4.348e-06	EIF4A3,EIF4A2,EIF4A1,RPS27A,MAPKAPK2,PPP2R1A,UBC,UBB,YWHAZ,YWHAB,EIF4E,PRKCA,PRKCD,NUP214,PPP2CA,UBA52,MAPK11,PSMD14,PSMD13,PSMD12,PSMD11,PSMD10,MAPK14,PSMA2,PSMA1,PSMA6,PSMA5,PSMA4,PSMA3,PSMA7,PSMB5,PSMB4,PSMB7,PSMB6,PSMB1,PSMB3,PSMB2,PSMB8,PSMB9,PSMC6,PSMC5,PSMC4,PSMC3,PSMC2,PSMC1,AKT1,PSMD1,PSMD2,PSMD3,PSMD4,PSMD5,PSMD6,PSMD7,PSMD8,PSMD9,EIF4G1,PSME1,PSME2,PSME3,PSME4,PSMB10,PSMB11,PSMF1
PKA activation	0.0025	16	14	0	<4.329e-06	PRKACA,PRKACB,PRKAR2B,PRKAR2A,PRKAR1B,PRKAR1A,ADCY3,ADCY4,ADCY1,ADCY7,ADCY8,ADCY5,ADCY6,ADCY9
Factors involved in megakaryocyte development and platelet production	0.0187	122	42	0	<4.310e-06	KIF5B,KIF5C,RAC1,KIF3B,KIF3A,KIF3C,EP300,ABL1,KIF23,KIF22,KIF2C,KIF2A,KIF11,KIF15,KIFAP3,KIF26A,KLC4,KLC3,KLC2,KLC1,KIF20A,PRKACA,PRKACB,IRF7,IRF1,IRF2,IRF3,CAPZA2,CAPZA1,PRKAR2B,PRKAR2A,DOCK1,PRKAR1B,PRKAR1A,ZFYVE20,CDC42,SH2B1,JAK2,CREBBP,KIF18A,CENPE,RACGAP1
Mitotic Spindle Checkpoint	0.0029	19	15	0	<4.292e-06	ANAPC1,ANAPC2,ANAPC5,ANAPC4,ANAPC7,UBE2D1,UBE2E1,UBE2C,CDC16,CDC23,CDC20,CDC26,CDC27,ANAPC10,ANAPC11
TRAF3-dependent IRF activation pathway	0.0021	14	13	0	<4.255e-06	TRIM25,EP300,RNF135,IKBKE,IRF7,IRF3,MAVS,TRAF3,DDX58,CREBBP,TBK1,IFIH1,SIKE1
Regulation of IFNG signaling	0.0021	14	13	0	<4.255e-06	IFNG,PIAS1,JAK1,JAK2,PTPN11,SUMO1,STAT1,SOCS3,SOCS1,PTPN6,PTPN2,PTPN1,IFNGR2
Inflammasomes	0.0026	17	14	0	<4.219e-06	APP,BCL2L1,NLRC4,AIM2,P2RX7,CASP1,BCL2,NLRP3,TXNIP,PANX1,MEFV,SUGT1,HSP90AB1,PSTPIP1
PKA activation in glucagon signalling	0.0026	17	14	0	<4.219e-06	PRKACA,PRKACB,PRKAR2B,PRKAR2A,PRKAR1B,PRKAR1A,ADCY3,ADCY4,ADCY1,ADCY7,ADCY8,ADCY5,ADCY6,ADCY9
ERKs are inactivated	0.0018	12	12	0	<4.202e-06	PPP2R5D,MAPK1,MAPK3,MAPK7,DUSP4,DUSP3,DUSP7,DUSP6,PPP2R1B,PPP2R1A,PPP2CA,PPP2CB
TRAF6 mediated IRF7 activation	0.0049	32	19	0	<4.184e-06	DHX36,TRIM25,EP300,RNF135,IKBKE,MYD88,TANK,IRF7,IRF1,IRF2,IRF3,MAVS,TRAF2,TRAF6,DDX58,CREBBP,TBK1,IFIH1,SIKE1
RNA Polymerase III Transcription Initiation From Type 2 Promoter	0.004	26	17	0	<4.149e-06	LZTS1,POLR3GL,POLR1D,POLR1C,POLR2H,POLR2F,POLR2E,POLR2L,POLR2K,POLR3F,POLR3H,POLR3K,POLR3A,POLR3C,POLR3B,POLR3E,POLR3D
EGFR downregulation	0.004	26	17	0	<4.149e-06	SH3GL2,AP2S1,RPS27A,EGF,AP2M1,UBC,UBB,CBL,AP2B1,AP2A2,AP2A1,GRB2,CLTA,EGFR,UBA52,CDC42,SH3KBP1
SHC-mediated signalling	0.0023	15	13	0	<4.132e-06	HRAS,MAPK1,MAPK3,NRAS,RAF1,KRAS,YWHAB,GRB2,SHC1,MAP2K1,MAP2K2,SOS1,CDK1
Integrin alphaIIb beta3 signaling	0.0041	27	17	0	<4.098e-06	PTK2,PDPK1,GRB2,RAP1A,RAP1B,SHC1,SYK,SOS1,RAPGEF4,RAPGEF3,SRC,PTPN1,AKT1,CSK,RASGRP1,RASGRP2,CRK
RNA Polymerase III Transcription Initiation From Type 1 Promoter	0.0041	27	17	0	<4.098e-06	LZTS1,POLR3GL,POLR1D,POLR1C,POLR2H,POLR2F,POLR2E,POLR2L,POLR2K,POLR3F,POLR3H,POLR3K,POLR3A,POLR3C,POLR3B,POLR3E,POLR3D
Nef-mediates down modulation of cell surface receptors by recruiting them to clathrin adapters	0.0032	21	15	0	<4.082e-06	ARF1,AP2S1,AP2M1,AP2B1,CD28,AP2A2,AP2A1,AP1S3,AP1S1,AP1S2,AP1G1,LCK,AP1M1,AP1M2,AP1B1
Antigen Presentation: Folding, assembly and peptide loading of class I MHC	0.0037	24	16	0	<4.065e-06	ERAP1,CALR,CANX,TAPBP,TAP2,TAP1,PDIA3,SAR1B,SEC13,SEC24B,SEC24A,SEC24C,SEC24D,SEC23A,HSPA5,SEC31A
Downregulation of ERBB2:ERBB3 signaling	0.002	13	12	0	<4.032e-06	RPS27A,NRG1,NRG2,UBC,UBB,ERBB3,ERBB2,UBA52,AKT1,AKT3,AKT2,RNF41
Trafficking and processing of endosomal TLR	0.002	13	12	0	<4.032e-06	CNPY3,HSP90B1,LGMN,TLR3,TLR7,TLR8,TLR9,UNC93B1,CTSS,CTSL,CTSK,CTSB
p75NTR signals via NF-kB	0.0025	16	13	0	<4.000e-06	NFKBIA,RPS27A,RELA,IKBKB,UBC,UBB,MYD88,IRAK1,UBA52,TRAF6,NFKB1,SQSTM1,RIPK2
Spry regulation of FGF signaling	0.0025	16	13	0	<4.000e-06	MAPK1,MAPK3,RPS27A,PPP2R1A,UBC,UBB,CBL,GRB2,PPP2CA,PPP2CB,UBA52,PTPN11,SRC
TRAF6 mediated IRF7 activation in TLR7/8 or 9 signaling	0.0017	11	11	0	<3.968e-06	DHX36,UBE2V1,MYD88,IRAK4,IRAK1,UBE2N,IRF7,TRAF6,TLR7,TLR8,TLR9
Interleukin-7 signaling	0.0017	11	11	0	<3.968e-06	IL7R,IL7,STAT5A,STAT5B,IL2RG,PIK3R3,PIK3R1,PIK3R2,HGF,JAK1,JAK3
RNA Polymerase III Transcription Initiation From Type 3 Promoter	0.0043	28	17	0	<3.953e-06	LZTS1,POLR3GL,POLR1D,POLR1C,POLR2H,POLR2F,POLR2E,POLR2L,POLR2K,POLR3F,POLR3H,POLR3K,POLR3A,POLR3C,POLR3B,POLR3E,POLR3D
Post NMDA receptor activation events	0.0054	35	19	0	<3.937e-06	HRAS,MAPK1,RAF1,CAMK4,PDPK1,PRKACA,PRKACB,CAMK2G,CAMK2D,CAMK2B,CAMK2A,RPS6KA3,RPS6KA1,RPS6KA2,CREB1,ADCY3,ADCY1,ADCY8,CALM1
Platelet sensitization by LDL	0.0026	17	13	0	<3.906e-06	PPP2R5B,PPP2R5A,PPP2R5D,PPP2R5C,PPP2R5E,PPP2R1B,PPP2R1A,PPP2CA,PPP2CB,FGR,PTPN11,MAPK14,PTPN6
SHC-related events	0.0026	17	13	0	<3.906e-06	HRAS,MAPK1,MAPK3,NRAS,RAF1,KRAS,YWHAB,GRB2,SHC1,MAP2K1,MAP2K2,SOS1,CDK1
Regulation of Complement cascade	0.0035	23	15	0	<3.891e-06	C4B,C8G,C8A,C8B,C7,C9,C3,C6,C2,CD46,VTN,PROS1,CFH,CFI,CFB
Late Phase of HIV Life Cycle	0.0184	120	39	0	<3.876e-06	RAE1,NUP107,RPS27A,UBC,UBB,SEH1L,NUP133,NUP188,RANBP2,TPR,NUP160,NUP153,NUP155,AAAS,NUP205,NUP214,NUP210,TCEB2,TCEB1,UBA52,NUP88,NUP85,NUP98,NUP93,NEDD4L,NUP37,NUP35,NUP43,NUP50,NUP54,NUP62,POLR2H,POLR2F,POLR2E,POLR2L,POLR2K,NUPL2,NUPL1,POM121
NF-kB activation through FADD/RIP-1 pathway mediated by caspase-8 and -10	0.0018	12	11	0	<3.861e-06	RIPK1,TRIM25,FADD,RNF135,IKBKG,IKBKB,CASP8,CHUK,MAVS,DDX58,IFIH1
Regulation of innate immune responses to cytosolic DNA	0.0023	15	12	0	<3.846e-06	TRIM21,RPS27A,UBC,UBB,TRIM32,TRIM56,TMEM173,IRF3,UBA52,DDX41,TBK1,DTX4
Recycling pathway of L1	0.0041	27	16	0	<3.831e-06	MAPK1,SH3GL2,AP2S1,AP2M1,AP2B1,AP2A2,AP2A1,CLTA,DNM3,RPS6KA5,RPS6KA3,RPS6KA1,RPS6KA2,DNM1,DNM2,SRC
Mitotic Prophase	0.0152	99	34	0	<3.817e-06	RAE1,MAPK1,MAPK3,NUP107,PPP2R1B,PPP2R1A,SEH1L,NUP133,NUP188,RANBP2,TPR,NUP160,NUP153,NUP155,AAAS,NUP205,NUP214,NUP210,PPP2CA,PPP2CB,CDK1,NUP88,NUP85,NUP98,NUP93,NUP37,NUP35,NUP43,NUP50,NUP54,NUP62,NUPL2,NUPL1,POM121
Activation of the AP-1 family of transcription factors	0.0015	10	10	0	<3.731e-06	MAPK1,JUN,MAPK3,MAPK9,MAPK8,ATF2,FOS,MAPK11,MAPK10,MAPK14
RAF/MAP kinase cascade	0.0015	10	10	0	<3.731e-06	HRAS,MAPK1,MAPK3,NRAS,RAF1,KRAS,YWHAB,MAP2K1,MAP2K2,CDK1
IRAK2 mediated activation of TAK1 complex upon TLR7/8 or 9 stimulation	0.0015	10	10	0	<3.731e-06	MAP3K7,RPS27A,UBC,UBB,IRAK2,UBA52,TRAF6,TAB1,TAB2,TAB3
IRAK2 mediated activation of TAK1 complex	0.0015	10	10	0	<3.731e-06	MAP3K7,RPS27A,UBC,UBB,IRAK2,UBA52,TRAF6,TAB1,TAB2,TAB3
IRAK1 recruits IKK complex upon TLR7/8 or 9 stimulation	0.0015	10	10	0	<3.731e-06	UBE2V1,IKBKG,IKBKB,PELI2,PELI3,PELI1,CHUK,IRAK1,UBE2N,TRAF6
IRAK1 recruits IKK complex	0.0015	10	10	0	<3.731e-06	UBE2V1,IKBKG,IKBKB,PELI2,PELI3,PELI1,CHUK,IRAK1,UBE2N,TRAF6
DARPP-32 events	0.0037	24	15	0	<3.717e-06	PPP2R5D,PPP3CB,PPP3CA,PPP2R1B,PPP2R1A,PRKACA,PRKACB,PPP2CA,PPP2CB,PRKAR2B,PRKAR2A,PRKAR1B,PRKAR1A,CALM1,PPP3R1
HIV Life Cycle	0.0202	132	41	0	<3.704e-06	RAE1,NUP107,RPS27A,UBC,UBB,SEH1L,NUP133,NUP188,RANBP2,TPR,NUP160,NUP153,NUP155,XRCC5,XRCC6,AAAS,NUP205,NUP214,NUP210,TCEB2,TCEB1,UBA52,NUP88,NUP85,NUP98,NUP93,NEDD4L,NUP37,NUP35,NUP43,NUP50,NUP54,NUP62,POLR2H,POLR2F,POLR2E,POLR2L,POLR2K,NUPL2,NUPL1,POM121
SHC-related events triggered by IGF1R	0.0028	18	13	0	<3.690e-06	HRAS,MAPK1,MAPK3,NRAS,RAF1,KRAS,YWHAB,GRB2,SHC1,MAP2K1,MAP2K2,SOS1,CDK1
NF-kB is activated and signals survival	0.002	13	11	0	<3.676e-06	NFKBIA,RPS27A,RELA,IKBKB,UBC,UBB,IRAK1,UBA52,TRAF6,NFKB1,SQSTM1
Activation of NMDA receptor upon glutamate binding and postsynaptic events	0.006	39	19	0	<3.663e-06	HRAS,MAPK1,RAF1,CAMK4,PDPK1,PRKACA,PRKACB,CAMK2G,CAMK2D,CAMK2B,CAMK2A,RPS6KA3,RPS6KA1,RPS6KA2,CREB1,ADCY3,ADCY1,ADCY8,CALM1
Regulation of KIT signaling	0.0025	16	12	0	<3.636e-06	LYN,CBL,KIT,FYN,GRB2,PRKCA,YES1,SOS1,LCK,SOCS1,SRC,PTPN6
ARMS-mediated activation	0.0025	16	12	0	<3.636e-06	HRAS,MAPK1,MAPK3,NRAS,RAF1,KRAS,YWHAB,RAP1A,MAP2K1,MAP2K2,CDK1,CRK
Interleukin-6 signaling	0.0017	11	10	0	<3.610e-06	IL6,CBL,IL6ST,TYK2,JAK1,JAK2,PTPN11,STAT1,STAT3,SOCS3
CD28 dependent Vav1 pathway	0.0017	11	10	0	<3.610e-06	RAC1,CD28,FYN,GRB2,CD86,VAV1,CDC42,LCK,PAK2,PAK1
Metabolism of amino acids and derivatives	0.0225	147	43	0	<3.597e-06	PSMD14,PSMD13,PSMD12,PSMD11,PSMD10,PSMA2,PSMA1,PSMA6,PSMA5,PSMA4,PSMA3,PSMA7,PSMB5,PSMB4,PSMB7,PSMB6,PSMB1,PSMB3,PSMB2,PSMB8,PSMB9,PSMC6,PSMC5,PSMC4,PSMC3,PSMC2,PSMC1,PSMD1,PSMD2,PSMD3,PSMD4,PSMD5,PSMD6,PSMD7,PSMD8,PSMD9,PSME1,PSME2,PSME3,PSME4,PSMB10,PSMB11,PSMF1
AKT phosphorylates targets in the nucleus	0.0014	9	9	0	<3.584e-06	NR4A1,FOXO1,FOXO3,FOXO4,RPS6KB2,CREB1,AKT1,AKT3,AKT2
Influenza Life Cycle	0.0207	135	40	0	<3.571e-06	RAE1,NUP107,RPS27A,CALR,CANX,SEH1L,NUP133,CLTA,NUP188,RANBP2,TPR,NUP160,NUP153,NUP155,AAAS,NUP205,NUP214,NUP210,UBA52,NUP88,NUP85,NUP98,NUP93,NUP37,NUP35,NUP43,NUP50,NUP54,NUP62,POLR2H,POLR2F,POLR2E,POLR2L,POLR2K,NUPL2,NUPL1,KPNB1,HSP90AA1,KPNA1,POM121
Influenza Infection	0.0214	140	41	0	<3.559e-06	RAE1,EIF2AK2,NUP107,RPS27A,CALR,CANX,SEH1L,NUP133,CLTA,NUP188,RANBP2,TPR,NUP160,NUP153,NUP155,AAAS,NUP205,NUP214,NUP210,UBA52,NUP88,NUP85,NUP98,NUP93,NUP37,NUP35,NUP43,NUP50,NUP54,NUP62,POLR2H,POLR2F,POLR2E,POLR2L,POLR2K,NUPL2,NUPL1,KPNB1,HSP90AA1,KPNA1,POM121
The NLRP3 inflammasome	0.0018	12	10	0	<3.534e-06	APP,P2RX7,CASP1,NLRP3,TXNIP,PANX1,MEFV,SUGT1,HSP90AB1,PSTPIP1
PECAM1 interactions	0.0018	12	10	0	<3.534e-06	LYN,FYN,ITGAV,YES1,LCK,INPP5D,PTPN11,SRC,PTPN6,PLCG1
STING mediated induction of host immune responses	0.0023	15	11	0	<3.521e-06	TRIM21,TMEM173,PRKDC,IRF3,XRCC5,XRCC6,DDX41,MRE11A,STAT6,TBK1,DTX4
RNA Polymerase III Transcription Initiation	0.0054	35	17	0	<3.509e-06	LZTS1,POLR3GL,POLR1D,POLR1C,POLR2H,POLR2F,POLR2E,POLR2L,POLR2K,POLR3F,POLR3H,POLR3K,POLR3A,POLR3C,POLR3B,POLR3E,POLR3D
TRIF-mediated programmed cell death	0.0015	10	9	0	<3.497e-06	TICAM1,TICAM2,RIPK1,FADD,CASP8,CD14,TLR3,TLR4,RIPK3
Cell surface interactions at the vascular wall	0.0146	95	31	0	<3.484e-06	HRAS,PIK3CA,PIK3CB,LYN,NRAS,CD44,KRAS,AMICA1,FYN,ITGAL,GRB2,ITGB2,ITGB1,ITGAM,ITGAV,ITGA4,SHC1,PROS1,YES1,PIK3R1,PIK3R2,SOS1,SELL,CXADR,LCK,INPP5D,FCER1G,PTPN11,SRC,PTPN6,PLCG1
Retrograde neurotrophin signalling	0.002	13	10	0	3.436e-06	SH3GL2,AP2S1,AP2M1,AP2B1,AP2A2,AP2A1,CLTA,DNM3,DNM1,DNM2
p75NTR recruits signalling complexes	0.002	13	10	0	3.436e-06	RPS27A,IKBKB,UBC,UBB,MYD88,IRAK1,UBA52,TRAF6,SQSTM1,RIPK2
p38MAPK events	0.002	13	10	0	3.436e-06	HRAS,NRAS,MAPKAPK3,MAPKAPK2,KRAS,MAPK11,MAPK12,MAPK13,MAPK14,SRC
DEx/H-box helicases activate type I IFN and inflammatory cytokines production	0.002	13	10	0	3.436e-06	APP,DHX36,DHX9,RELA,MYD88,AGER,IRF7,HMGB1,NFKB1,NFKB2
Negative regulation of the PI3K/AKT network	0.0012	8	8	0	3.413e-06	THEM4,PHLPP1,PHLPP2,PTEN,TRIB3,AKT1,AKT3,AKT2
Cross-presentation of particulate exogenous antigens (phagosomes)	0.0012	8	8	0	3.413e-06	CYBA,CYBB,CD36,ITGB5,ITGAV,NCF2,NCF1,NCF4
Signal Transduction	0.2767	1806	304	0	3.401e-06	MEF2C,HRAS,MEF2A,PPP2R5B,PPP2R5A,PPP2R5D,BTC,PPP2R5C,MAP3K7,APP,CUL5,PIK3C3,PIK3CA,CUL1,PIK3CB,PIK3CD,MAPK1,JUN,MAPK3,MAPK8,PPP2R5E,MAPK7,SH3GL2,NFKBIA,RAC1,SMURF2,SMURF1,FGF7,FGF9,AP2S1,FGF1,FGF2,GHR,LYN,THEM4,C3,PPP3CB,PPP3CA,NRAS,DUSP4,DUSP3,GSK3A,GSK3B,DUSP7,DUSP6,MLST8,FRS2,RPS27A,RELA,EP300,MAPKAPK3,MAPKAPK2,ATF1,PTK2,FBXW7,EGF,AP2M1,NR4A1,CDKN1A,CDKN1B,IKBKB,NRG4,CASP9,NRG1,NRG2,CASP2,PPP2…
Platelet Aggregation (Plug Formation)	0.0057	37	17	0	6.78e-06	PTK2,PDPK1,GRB2,RAP1A,RAP1B,SHC1,SYK,SOS1,RAPGEF4,RAPGEF3,SRC,PTPN1,AKT1,CSK,RASGRP1,RASGRP2,CRK
FGFR ligand binding and activation	0.0035	23	13	0	6.757e-06	FGF7,FGF9,FGF1,FGF2,KL,FGFR2,FGFR1,FGFR4,FGFR3,KLB,FGF18,FGF23,FGF22
Signaling by FGFR1 mutants	0.0046	30	15	0	6.734e-06	PIK3CA,FGF9,FGF1,FGF2,LRRFIP1,STAT5A,STAT5B,FGFR1,GRB2,PIK3R1,GAB2,STAT1,STAT3,FGF23,PLCG1
Generation of second messenger molecules	0.0058	38	17	0	1.342e-05	ZAP70,WAS,ENAH,CD3E,FYB,GRAP2,NCK1,LAT,VASP,LCK,LCP2,ITK,EVL,PLCG1,PAK2,PAK1,CD247
Beta-catenin phosphorylation cascade	0.0026	17	11	0	1.338e-05	PPP2R5B,PPP2R5A,PPP2R5D,PPP2R5C,PPP2R5E,GSK3B,PPP2R1B,PPP2R1A,CTNNB1,PPP2CA,PPP2CB
Nuclear signaling by ERBB4	0.006	39	17	0	2e-05	BTC,CUL1,GHR,NRG4,NRG1,NRG2,STAT5A,STAT5B,RBX1,PRLR,HBEGF,BTRC,SH2B1,TAB2,JAK2,PTPN11,ADAM17
Axon guidance	0.0397	259	61	0	1.993e-05	HRAS,MYH9,MAPK1,MAPK3,SH3GL2,RAC1,AP2S1,NRAS,GSK3B,ENAH,PTK2,AP2M1,MYO10,ABL1,WASL,RAF1,KRAS,AP2B1,YWHAB,AP2A2,AP2A1,FYN,FGFR1,GRB2,ITGB1,ITGAV,SPTBN2,CLTA,PRKCQ,CFL1,ERBB2,MAP2K1,MAP2K2,NCK1,SOS1,DNM3,RPS6KA5,RPS6KA3,RPS6KA1,RPS6KA2,DNM1,DNM2,EGFR,NCAM1,DOCK1,VAV2,CDC42,CDK1,LIMK1,VASP,CREB1,TRPC1,PTPN11,SRC,EVL,PLCG1,HSP90AB1,PAK2,PAK1,HSP90AA1,PTPRC
ER to Golgi Transport	0.0014	9	8	0	1.974e-05	SAR1B,SEC13,SEC24B,SEC24A,SEC24C,SEC24D,SEC23A,SEC31A
EGFR Transactivation by Gastrin	0.0014	9	8	0	1.974e-05	HRAS,NRAS,KRAS,GRB2,PRKCA,SOS1,HBEGF,EGFR
COPII (Coat Protein 2) Mediated Vesicle Transport	0.0014	9	8	0	1.974e-05	SAR1B,SEC13,SEC24B,SEC24A,SEC24C,SEC24D,SEC23A,SEC31A
Signal transduction by L1	0.0032	21	12	0	1.967e-05	MAPK1,MAPK3,RAC1,FGFR1,ITGB1,ITGAV,MAP2K1,MAP2K2,EGFR,NCAM1,VAV2,PAK1
Oxygen-dependent Proline Hydroxylation of Hypoxia-inducible Factor Alpha	0.0028	18	11	0.0001	1.954e-05	CUL2,RPS27A,UBC,UBB,RBX1,UBE2D3,UBE2D1,TCEB2,TCEB1,UBA52,VHL
Tie2 Signaling	0.0028	18	11	0.0001	1.954e-05	HRAS,PIK3CA,PIK3CB,NRAS,KRAS,GRB2,SHC1,PIK3R1,PIK3R2,SOS1,PTPN11
Signalling to p38 via RIT and RIN	0.0023	15	10	0.0001	1.942e-05	HRAS,MAPK1,MAPK3,NRAS,RAF1,KRAS,YWHAB,MAP2K1,MAP2K2,CDK1
Prolactin receptor signaling	0.0023	15	10	0.0001	1.942e-05	CUL1,GHR,STAT5A,STAT5B,RBX1,PRLR,BTRC,SH2B1,JAK2,PTPN11
RNA Polymerase III Transcription	0.0061	40	17	0.0001	1.929e-05	LZTS1,POLR3GL,POLR1D,POLR1C,POLR2H,POLR2F,POLR2E,POLR2L,POLR2K,POLR3F,POLR3H,POLR3K,POLR3A,POLR3C,POLR3B,POLR3E,POLR3D
RNA Polymerase III Abortive And Retractive Initiation	0.0061	40	17	0.0001	1.929e-05	LZTS1,POLR3GL,POLR1D,POLR1C,POLR2H,POLR2F,POLR2E,POLR2L,POLR2K,POLR3F,POLR3H,POLR3K,POLR3A,POLR3C,POLR3B,POLR3E,POLR3D
Regulation of Hypoxia-inducible Factor (HIF) by Oxygen	0.0038	25	13	0.0001	2.556e-05	CUL2,RPS27A,EP300,UBC,UBB,RBX1,UBE2D3,UBE2D1,TCEB2,TCEB1,UBA52,VHL,CREBBP
Cellular response to hypoxia	0.0038	25	13	0.0001	2.556e-05	CUL2,RPS27A,EP300,UBC,UBB,RBX1,UBE2D3,UBE2D1,TCEB2,TCEB1,UBA52,VHL,CREBBP
CREB phosphorylation	0.0011	7	7	0.0001	2.524e-05	MAPKAPK2,ATF1,RPS6KA5,RPS6KA3,RPS6KA1,RPS6KA2,CREB1
MEK activation	0.0011	7	7	0.0001	2.524e-05	HRAS,NRAS,RAF1,KRAS,YWHAB,MAP2K1,MAP2K2
Post-transcriptional Silencing By Small RNAs	0.0011	7	7	0.0001	2.524e-05	TNRC6C,TNRC6B,TNRC6A,AGO1,AGO2,AGO3,AGO4
RAF phosphorylates MEK	0.0011	7	7	0.0001	2.524e-05	HRAS,NRAS,RAF1,KRAS,YWHAB,MAP2K1,MAP2K2
Regulation of actin dynamics for phagocytic cup formation	0.0328	214	52	0.0001	2.516e-05	BTK,MYH9,MAPK1,MAPK3,RAC1,WAS,ELMO2,ELMO1,ABI2,ABI1,BAIAP2,ARPC4,ARPC5,PTK2,ARPC3,ARPC2,MYO1C,MYO10,ABL1,WASL,BRK1,MYO9B,NCKAP1,MYO5A,GRB2,CYFIP2,CFL1,ACTG1,SYK,NCK1,WIPF2,WIPF3,WIPF1,ARPC1A,DOCK1,VAV3,VAV2,VAV1,CDC42,LIMK1,WASF3,WASF1,WASF2,ACTR3,ACTR2,HSP90AB1,PAK1,NCKIPSD,HSP90AA1,CD247,ACTB,CRK
Adenylate cyclase activating pathway	0.0015	10	8	0.0001	3.135e-05	ADCY3,ADCY4,ADCY1,ADCY7,ADCY8,ADCY5,ADCY6,ADCY9
Oncogene Induced Senescence	0.0046	30	14	0.0001	3.75e-05	MAPK1,MAPK3,RPS27A,UBC,UBB,MDM2,TNRC6C,TNRC6B,TNRC6A,UBA52,MOV10,AGO1,AGO3,AGO4
IRF3-mediated induction of type I IFN	0.002	13	9	0.0001	4.037e-05	TMEM173,PRKDC,IRF3,XRCC5,XRCC6,DDX41,MRE11A,TBK1,DTX4
Advanced glycosylation endproduct receptor signaling	0.002	13	9	0.0001	4.037e-05	APP,MAPK1,MAPK3,AGER,CAPZA2,CAPZA1,DDOST,HMGB1,LGALS3
Ca2+ pathway	0.009	59	21	0.0001	4.025e-05	MAP3K7,PPP3CB,PPP3CA,NFATC1,PRKG1,PRKCA,TNRC6C,TNRC6B,CAMK2A,TNRC6A,CTNNB1,MOV10,AGO1,AGO2,AGO3,AGO4,ITPR3,ITPR1,ITPR2,CALM1,PPP3R1
CREB phosphorylation through the activation of Ras	0.0041	27	13	0.0001	4.63e-05	HRAS,MAPK1,RAF1,PDPK1,CAMK2G,CAMK2D,CAMK2B,CAMK2A,RPS6KA3,RPS6KA1,RPS6KA2,CREB1,CALM1
Downregulation of ERBB4 signaling	0.0012	8	7	0.0001	5.521e-05	RPS27A,UBC,UBB,WWP1,ITCH,NEDD4,UBA52
Nef and signal transduction	0.0012	8	7	0.0001	5.521e-05	RAC1,ELMO1,FYN,LCK,HCK,PAK2,CD247
Oxidative Stress Induced Senescence	0.0136	89	27	0.0002	5.505e-05	MAPK1,JUN,MAPK3,MAPK9,MAPK8,RPS27A,MAPKAPK3,MAPKAPK2,UBC,UBB,FOS,MDM2,TNRC6C,TNRC6B,TNRC6A,MAP2K7,MAP2K6,MAP2K3,MAP2K4,UBA52,MOV10,AGO1,AGO3,AGO4,MAPK11,MAPK10,MAPK14
L1CAM interactions	0.0144	94	28	0.0002	5.488e-05	MAPK1,MAPK3,SH3GL2,RAC1,AP2S1,AP2M1,AP2B1,AP2A2,AP2A1,FGFR1,ITGB1,ITGAV,SPTBN2,CLTA,MAP2K1,MAP2K2,DNM3,RPS6KA5,RPS6KA3,RPS6KA1,RPS6KA2,DNM1,DNM2,EGFR,NCAM1,VAV2,SRC,PAK1
Lysosome Vesicle Biogenesis	0.0037	24	12	0.0002	5.471e-05	SH3GL2,ARF1,CLTA,CLTC,AP1S3,AP1S1,AP1S2,DNM2,AP1G1,AP1M1,AP1M2,AP1B1
Glucagon signaling in metabolic regulation	0.0051	33	14	0.0003	0.0002	PRKACA,PRKACB,PRKAR2B,PRKAR2A,PRKAR1B,PRKAR1A,ADCY3,ADCY4,ADCY1,ADCY7,ADCY8,ADCY5,ADCY6,ADCY9
WNT5A-dependent internalization of FZD4	0.0023	15	9	0.0003	0.0002417	AP2S1,AP2M1,AP2B1,AP2A2,AP2A1,CLTA,CLTC,PRKCA,PRKCB
Nef Mediated CD4 Down-regulation	0.0014	9	7	0.0003	0.000262	ARF1,AP2S1,AP2M1,AP2B1,AP2A2,AP2A1,LCK
Regulatory RNA pathways	0.004	26	12	0.0003	0.0003273	TNRC6C,TNRC6B,TNRC6A,POLR2H,POLR2F,POLR2E,POLR2L,POLR2K,AGO1,AGO2,AGO3,AGO4
Signaling by FGFR1 fusion mutants	0.0029	19	10	0.0004	0.0003832	PIK3CA,LRRFIP1,STAT5A,STAT5B,GRB2,PIK3R1,GAB2,STAT1,STAT3,PLCG1
Regulation of Insulin Secretion by Glucagon-like Peptide-1	0.0066	43	16	0.0004	0.000406	PRKACA,PRKACB,RAP1A,RAP1B,PRKAR2B,PRKAR2A,PRKAR1B,PRKAR1A,ADCY8,ADCY5,ADCY6,RAPGEF4,RAPGEF3,ITPR3,ITPR1,ITPR2
Terminal pathway of complement	0.0011	7	6	0.0005	0.000497	C8G,C8A,C8B,C7,C9,C6
Interleukin-1 processing	0.0011	7	6	0.0005	0.000497	IL1B,IL1A,RELA,CASP1,NFKB1,NFKB2
CREB phosphorylation through the activation of Adenylate Cyclase	0.0011	7	6	0.0005	0.000497	PRKACA,PRKACB,CREB1,ADCY3,ADCY1,ADCY8
Processing of Capped Intron-Containing Pre-mRNA	0.0211	138	35	0.0005	0.0005693	RAE1,DHX9,NUP107,SEH1L,NUP133,EIF4E,NUP188,PCBP2,RANBP2,TPR,NUP160,NUP153,NUP155,AAAS,NUP205,NUP214,NUP210,NUP88,NUP85,NUP98,NUP93,NUP37,NUP35,NUP43,NUP50,NUP54,NUP62,POLR2H,POLR2F,POLR2E,POLR2L,POLR2K,NUPL2,NUPL1,POM121
Nef mediated downregulation of MHC class I complex cell surface expression	0.0015	10	7	0.0005	0.0005912	AP1S3,AP1S1,AP1S2,AP1G1,AP1M1,AP1M2,AP1B1
NCAM signaling for neurite out-growth	0.0097	63	20	0.0006	0.0006393	HRAS,MAPK1,MAPK3,NRAS,PTK2,RAF1,KRAS,YWHAB,FYN,FGFR1,GRB2,SPTBN2,MAP2K1,MAP2K2,SOS1,RPS6KA5,NCAM1,CDK1,CREB1,SRC
ERK activation	0.0008	5	5	0.0007	0.0007797	MAPK1,MAPK3,MAP2K1,MAP2K2,CDK1
Activation of RAS in B Cells	0.0008	5	5	0.0007	0.0007797	HRAS,NRAS,KRAS,RASGRP3,RASGRP1
LRR FLII-interacting protein 1 (LRRFIP1) activates type I IFN production	0.0008	5	5	0.0007	0.0007797	EP300,LRRFIP1,IRF3,CTNNB1,CREBBP
RAF activation	0.0008	5	5	0.0007	0.0007797	HRAS,NRAS,RAF1,KRAS,YWHAB
Signal attenuation	0.0021	14	8	0.0008	0.0008968	MAPK1,MAPK3,GRB2,SHC1,SOS1,IRS2,IRS1,CRK
DCC mediated attractive signaling	0.0021	14	8	0.0008	0.0008968	RAC1,PTK2,WASL,FYN,NCK1,DOCK1,CDC42,SRC
Adenylate cyclase inhibitory pathway	0.0021	14	8	0.0008	0.0008968	ADCY3,ADCY4,ADCY1,ADCY7,ADCY8,ADCY5,ADCY6,ADCY9
Inhibition of adenylate cyclase pathway	0.0021	14	8	0.0008	0.0008968	ADCY3,ADCY4,ADCY1,ADCY7,ADCY8,ADCY5,ADCY6,ADCY9
Activation of BH3-only proteins	0.0038	25	11	0.0008	0.0008971	MAPK8,BAD,YWHAZ,BCL2,YWHAB,DYNLL1,DYNLL2,AKT1,AKT3,AKT2,PPP3R1
DSCAM interactions	0.0017	11	7	0.0009	0.001043	MAPK8,RAC1,MAPK11,MAPK12,MAPK13,MAPK14,PAK1
Intrinsic Pathway for Apoptosis	0.0058	38	14	0.001	0.001091	MAPK8,BCL2L1,CASP9,CASP8,BAD,YWHAZ,BCL2,YWHAB,DYNLL1,DYNLL2,AKT1,AKT3,AKT2,PPP3R1
Glutamate Binding, Activation of AMPA Receptors and Synaptic Plasticity	0.0046	30	12	0.0011	0.001203	AP2S1,AP2M1,AP2B1,AP2A2,AP2A1,PRKCA,PRKCB,MDM2,CAMK2G,CAMK2D,CAMK2B,CAMK2A
Trafficking of AMPA receptors	0.0046	30	12	0.0011	0.001203	AP2S1,AP2M1,AP2B1,AP2A2,AP2A1,PRKCA,PRKCB,MDM2,CAMK2G,CAMK2D,CAMK2B,CAMK2A
Sema3A PAK dependent Axon repulsion	0.0023	15	8	0.0013	0.001379	RAC1,FYN,CFL1,LIMK1,HSP90AB1,PAK2,PAK1,HSP90AA1
Activation of BAD and translocation to mitochondria	0.0023	15	8	0.0013	0.001379	BAD,YWHAZ,BCL2,YWHAB,AKT1,AKT3,AKT2,PPP3R1
Klotho-mediated ligand binding	0.0009	6	5	0.0016	0.001707	KL,FGFR1,FGFR4,KLB,FGF23
RSK activation	0.0009	6	5	0.0016	0.001707	MAPK1,PDPK1,RPS6KA3,RPS6KA1,RPS6KA2
Integration of energy metabolism	0.0161	105	27	0.0018	0.001914	PPP2R5D,PPP2R1B,PPP2R1A,PRKACA,PRKACB,RAP1A,RAP1B,PRKCA,PPP2CA,PPP2CB,PRKAR2B,PRKAR2A,PRKAR1B,PRKAR1A,ADCY3,ADCY4,ADCY1,ADCY7,ADCY8,ADCY5,ADCY6,RAPGEF4,RAPGEF3,ITPR3,ITPR1,ITPR2,ADCY9
Platelet homeostasis	0.0113	74	21	0.0018	0.001914	PPP2R5B,PPP2R5A,PPP2R5D,PPP2R5C,PPP2R5E,ORAI1,STIM1,PPP2R1B,PPP2R1A,PRKG1,PDE1B,PPP2CA,PDE1A,PPP2CB,FGR,PTPN11,ITPR3,ITPR1,ITPR2,MAPK14,PTPN6
Signal regulatory protein (SIRP) family interactions	0.002	13	7	0.0024	0.002688	PTK2,FYB,GRB2,PTK2B,PTPN11,SRC,PTPN6
WNT5A-dependent internalization of FZD2, FZD5 and ROR2	0.002	13	7	0.0024	0.002688	AP2S1,AP2M1,AP2B1,AP2A2,AP2A1,CLTA,CLTC
AKT-mediated inactivation of FOXO1A	0.0006	4	4	0.0024	0.002704	FOXO1,AKT1,AKT3,AKT2
Cam-PDE 1 activation	0.0006	4	4	0.0024	0.002704	PDE1B,PDE1C,PDE1A,CALM1
Activation of PKB	0.0006	4	4	0.0024	0.002704	THEM4,PDPK1,TRIB3,AKT2
Regulation of Water Balance by Renal Aquaporins	0.0064	42	14	0.0024	0.002708	PRKACA,PRKACB,PRKAR2B,PRKAR2A,PRKAR1B,PRKAR1A,ADCY3,ADCY4,ADCY1,ADCY7,ADCY8,ADCY5,ADCY6,ADCY9
Pre-NOTCH Transcription and Translation	0.0044	29	11	0.0026	0.00291	JUN,EP300,TNRC6C,TNRC6B,TNRC6A,MOV10,CREBBP,AGO1,AGO2,AGO3,AGO4
FGFR2 ligand binding and activation	0.0026	17	8	0.0028	0.003038	FGF7,FGF9,FGF1,FGF2,FGFR2,FGF18,FGF23,FGF22
Signaling by FGFR2 mutants	0.0026	17	8	0.0028	0.003038	FGF7,FGF9,FGF1,FGF2,FGFR2,FGF18,FGF23,FGF22
Activated point mutants of FGFR2	0.0026	17	8	0.0028	0.003038	FGF7,FGF9,FGF1,FGF2,FGFR2,FGF18,FGF23,FGF22
Regulation of IFNA signaling	0.0038	25	10	0.0028	0.003086	USP18,TYK2,JAK1,PTPN11,STAT1,STAT2,SOCS3,SOCS1,PTPN6,PTPN1
PP2A-mediated dephosphorylation of key metabolic factors	0.0011	7	5	0.0031	0.003378	PPP2R5D,PPP2R1B,PPP2R1A,PPP2CA,PPP2CB
Nef Mediated CD8 Down-regulation	0.0011	7	5	0.0031	0.003378	AP2S1,AP2M1,AP2B1,AP2A2,AP2A1
Neurotransmitter Receptor Binding And Downstream Transmission In The Postsynaptic Cell	0.021	137	32	0.0031	0.003377	HRAS,MAPK1,AP2S1,AP2M1,RAF1,CAMK4,AP2B1,PDPK1,AP2A2,AP2A1,PRKACA,PRKACB,PRKCA,PRKCB,MDM2,CAMK2G,CAMK2D,CAMK2B,CAMK2A,RPS6KA3,RPS6KA1,RPS6KA2,CREB1,ADCY3,ADCY4,ADCY1,ADCY7,ADCY8,ADCY5,ADCY6,ADCY9,CALM1
p75 NTR receptor-mediated signalling	0.0127	83	22	0.0031	0.003445	MAPK8,NFKBIA,RAC1,RPS27A,RELA,IKBKB,CASP2,UBC,UBB,BAD,MYD88,IRAK1,SOS1,UBA52,TRAF6,VAV3,VAV2,VAV1,NFKB1,ADAM17,SQSTM1,RIPK2
Developmental Biology	0.0634	414	78	0.0032	0.003564	MEF2C,HRAS,MEF2A,MYH9,MAPK1,MAPK3,SH3GL2,RAC1,AP2S1,NRAS,GSK3B,ENAH,RELA,EP300,PTK2,AP2M1,MYO10,ABL1,WASL,RAF1,CD36,KRAS,AP2B1,YWHAB,AP2A2,AP2A1,FYN,FOXO1,FOXO3,FGFR1,GRB2,ITGB1,ITGAV,SPTBN2,CLTA,PRKCQ,CFL1,CTNNB1,MAP2K6,ERBB2,MAP2K1,MAP2K2,NCK1,SOS1,DNM3,RPS6KA5,RPS6KA3,RPS6KA1,RPS6KA2,DNM1,DNM2,EGFR,NCAM1,DOCK1,VAV2,CDC42,CDK1,LIMK1,VASP,CREB1,TRPC1,CREBBP,PTPN11,NFKB1,MAPK11,MAPK12,MAPK14,SRC,…
Resolution of Sister Chromatid Cohesion	0.0153	100	25	0.0036	0.004061	PPP2R5B,PPP2R5A,PPP2R5D,PPP2R5C,PPP2R5E,NUP107,KIF2C,KIF2A,PPP2R1B,PPP2R1A,SEH1L,NUP133,RANBP2,NUP160,PPP2CA,PPP2CB,SEC13,CDK1,NUP85,NUP98,NUP37,NUP43,CDC20,KIF18A,CENPE
Membrane Trafficking	0.0274	179	39	0.0038	0.004299	SH3GL2,RAC1,KIF3B,KIF3A,ARF1,LNPEP,RPS27A,AP2M1,MYO1C,UBC,UBB,KIFAP3,MYO5A,YWHAZ,YWHAB,CLTA,CLTC,AP1S3,AP1S1,AP1S2,DNM1,DNM2,AP1G1,SAR1B,UBA52,SEC13,SEC24B,SEC24A,SEC24C,SEC24D,SEC23A,AP1M1,AP1M2,SEC31A,AP1B1,CALM1,SRC,AKT1,AKT2
Downregulation of SMAD2/3:SMAD4 transcriptional activity	0.0035	23	9	0.0051	0.005968	SMURF2,RPS27A,UBC,UBB,RNF111,UBE2D3,UBE2D1,UBA52,NEDD4L
MicroRNA (miRNA) Biogenesis	0.0035	23	9	0.0051	0.005968	POLR2H,POLR2F,POLR2E,POLR2L,POLR2K,AGO1,AGO2,AGO3,AGO4
NRIF signals cell death from the nucleus	0.0023	15	7	0.0052	0.006055	MAPK8,RPS27A,UBC,UBB,UBA52,TRAF6,SQSTM1
GRB7 events in ERBB2 signaling	0.0008	5	4	0.0053	0.006223	NRG1,NRG2,ERBB3,ERBB2
TNF signaling	0.0012	8	5	0.0053	0.006206	RIPK1,FADD,CASP8,TRAF2,ADAM17
Aquaporin-mediated transport	0.007	46	14	0.0054	0.006211	PRKACA,PRKACB,PRKAR2B,PRKAR2A,PRKAR1B,PRKAR1A,ADCY3,ADCY4,ADCY1,ADCY7,ADCY8,ADCY5,ADCY6,ADCY9
Netrin-1 signaling	0.0064	42	13	0.0062	0.007382	RAC1,PTK2,MYO10,WASL,FYN,PRKCQ,NCK1,DOCK1,CDC42,TRPC1,PTPN11,SRC,PLCG1
Signaling by FGFR3 mutants	0.0018	12	6	0.0068	0.007979	FGF9,FGF1,FGF2,FGFR3,FGF18,FGF23
Signaling by activated point mutants of FGFR3	0.0018	12	6	0.0068	0.007979	FGF9,FGF1,FGF2,FGFR3,FGF18,FGF23
FGFR3 ligand binding and activation	0.0018	12	6	0.0068	0.007979	FGF9,FGF1,FGF2,FGFR3,FGF18,FGF23
FGFR3c ligand binding and activation	0.0018	12	6	0.0068	0.007979	FGF9,FGF1,FGF2,FGFR3,FGF18,FGF23
G1 Phase	0.0058	38	12	0.0072	0.00854	CUL1,RPS27A,CDKN1A,CDKN1B,PPP2R1B,PPP2R1A,UBC,UBB,SKP2,PPP2CA,PPP2CB,UBA52
Cyclin D associated events in G1	0.0058	38	12	0.0072	0.00854	CUL1,RPS27A,CDKN1A,CDKN1B,PPP2R1B,PPP2R1A,UBC,UBB,SKP2,PPP2CA,PPP2CB,UBA52
Trafficking of GluR2-containing AMPA receptors	0.0025	16	7	0.0073	0.008577	AP2S1,AP2M1,AP2B1,AP2A2,AP2A1,PRKCA,PRKCB
STAT6-mediated induction of chemokines	0.0005	3	3	0.0085	0.01042	TMEM173,STAT6,TBK1
CaMK IV-mediated phosphorylation of CREB	0.0005	3	3	0.0085	0.01042	CAMK4,CREB1,CALM1
ERK1 activation	0.0005	3	3	0.0085	0.01042	MAPK3,MAP2K1,CDK1
FGFR1c and Klotho ligand binding and activation	0.0005	3	3	0.0085	0.01042	KL,FGFR1,FGF23
Elevation of cytosolic Ca2+ levels	0.0014	9	5	0.0086	0.01055	ORAI1,STIM1,ITPR3,ITPR1,ITPR2
Formation of annular gap junctions	0.0014	9	5	0.0086	0.01055	AP2M1,CLTA,CLTC,DNM1,DNM2
Mitotic Prometaphase	0.0165	108	25	0.0091	0.0113	PPP2R5B,PPP2R5A,PPP2R5D,PPP2R5C,PPP2R5E,NUP107,KIF2C,KIF2A,PPP2R1B,PPP2R1A,SEH1L,NUP133,RANBP2,NUP160,PPP2CA,PPP2CB,SEC13,CDK1,NUP85,NUP98,NUP37,NUP43,CDC20,KIF18A,CENPE
FGFR4 ligand binding and activation	0.002	13	6	0.0098	0.01212	FGF9,FGF1,FGF2,FGFR4,FGF18,FGF23
FGFR2c ligand binding and activation	0.002	13	6	0.0098	0.01212	FGF9,FGF1,FGF2,FGFR2,FGF18,FGF23
IRF3 mediated activation of type 1 IFN	0.0009	6	4	0.0099	0.01213	TMEM173,IRF3,TBK1,DTX4
Activation of C3 and C5	0.0009	6	4	0.0099	0.01213	C4B,C3,C2,CFB
FGFR2b ligand binding and activation	0.0009	6	4	0.0099	0.01213	FGF7,FGF1,FGFR2,FGF22
SLC-mediated transmembrane transport	0.0185	121	27	0.0108	0.01335	RAE1,NUP107,SEH1L,NUP133,NUP188,RANBP2,TPR,NUP160,NUP153,NUP155,AAAS,NUP205,NUP214,NUP210,NUP88,NUP85,NUP98,NUP93,NUP37,NUP35,NUP43,NUP50,NUP54,NUP62,NUPL2,NUPL1,POM121
Effects of PIP2 hydrolysis	0.0034	22	8	0.0121	0.01564	PRKCE,PRKCD,PRKCQ,ITPR3,ITPR1,ITPR2,RASGRP1,RASGRP2
G alpha (z) signalling events	0.007	46	13	0.0125	0.01636	PRKCA,PRKCE,PRKCD,PRKCB,PRKCQ,ADCY3,ADCY4,ADCY1,ADCY7,ADCY8,ADCY5,ADCY6,ADCY9
Gap junction degradation	0.0015	10	5	0.0131	0.01703	AP2M1,CLTA,CLTC,DNM1,DNM2
MASTL Facilitates Mitotic Progression	0.0015	10	5	0.0131	0.01703	PPP2R1B,PPP2R1A,PPP2CA,PPP2CB,CDK1
FGFR1 ligand binding and activation	0.0021	14	6	0.0137	0.01794	FGF9,FGF1,FGF2,FGFR1,FGF23,FGF22
Signaling by Robo receptor	0.0049	32	10	0.0144	0.01873	RAC1,ENAH,ABL1,NCK1,SOS1,CDC42,VASP,EVL,PAK2,PAK1
TGF-beta receptor signaling activates SMADs	0.0049	32	10	0.0144	0.01873	SMURF2,SMURF1,RPS27A,UBC,UBB,STUB1,CBL,UBE2M,UBA52,NEDD4L
Small Interfering RNA (siRNA) Biogenesis	0.0011	7	4	0.0166	0.02177	AGO1,AGO2,AGO3,AGO4
FGFR3b ligand binding and activation	0.0011	7	4	0.0166	0.02177	FGF9,FGF1,FGFR3,FGF18
Regulation of PLK1 Activity at G2/M Transition	0.0123	80	19	0.0166	0.02181	CUL1,RPS27A,PPP2R1A,UBC,UBB,DCTN3,DCTN1,DCTN2,PRKACA,ACTR1A,DYNLL1,FBXW11,BTRC,PRKAR2B,UBA52,CDK1,DYNC1H1,DYNC1I2,HSP90AA1
CREB phosphorylation through the activation of CaMKK	0.0006	4	3	0.0183	0.02422	CAMK4,CREB1,CALM1
Alternative complement activation	0.0006	4	3	0.0183	0.02422	C3,GZMM,CFB
Processing of DNA ends prior to end rejoining	0.0006	4	3	0.0183	0.02422	PRKDC,XRCC5,XRCC6
Synthesis of PG	0.0006	4	3	0.0183	0.02422	PLD3,PLD2,PLD1
GRB2:SOS provides linkage to MAPK signaling for Intergrins	0.0023	15	6	0.0186	0.02455	PTK2,GRB2,RAP1A,RAP1B,SOS1,SRC
CREB phosphorylation through the activation of CaMKII	0.0023	15	6	0.0186	0.02455	CAMK2G,CAMK2D,CAMK2B,CAMK2A,CREB1,CALM1
Signaling by activated point mutants of FGFR1	0.0017	11	5	0.0189	0.02492	FGF9,FGF1,FGF2,FGFR1,FGF23
FGFR1c ligand binding and activation	0.0017	11	5	0.0189	0.02492	FGF9,FGF1,FGF2,FGFR1,FGF23
Myogenesis	0.0044	29	9	0.0204	0.02689	MEF2C,MEF2A,ABL1,CTNNB1,MAP2K6,CDC42,MAPK11,MAPK12,MAPK14
CDO in myogenesis	0.0044	29	9	0.0204	0.02689	MEF2C,MEF2A,ABL1,CTNNB1,MAP2K6,CDC42,MAPK11,MAPK12,MAPK14
Integrin cell surface interactions	0.0101	66	16	0.0224	0.02988	MADCAM1,CD44,ICAM1,ICAM4,ICAM2,VTN,ITGAL,ITGB5,ITGB2,ITGB1,ITGAM,ITGB7,ITGAV,ITGA4,CDH1,VCAM1
Transport to the Golgi and subsequent modification	0.0038	25	8	0.0238	0.03284	SAR1B,SEC13,SEC24B,SEC24A,SEC24C,SEC24D,SEC23A,SEC31A
Synthesis of PIPs at the plasma membrane	0.0046	30	9	0.0246	0.03459	PIK3CA,PIK3CB,PIK3CD,PTEN,PIK3R3,PIK3R1,PIK3R2,INPP5D,INPPL1
Beta defensins	0.0012	8	4	0.0254	0.03601	CCR6,CCR2,TLR1,TLR2
PI Metabolism	0.007	46	12	0.0275	0.03909	PIK3C3,PIK3CA,PIK3CB,PIK3CD,ARF1,PTEN,PIK3R3,PIK3R4,PIK3R1,PIK3R2,INPP5D,INPPL1
Downregulation of TGF-beta receptor signaling	0.004	26	8	0.029	0.04098	SMURF2,SMURF1,RPS27A,UBC,UBB,STUB1,UBA52,NEDD4L
Cell-Cell communication	0.0195	127	26	0.0309	0.04352	PIK3CA,PIK3CB,MAPK8,RAC1,PTK2,WASL,FYB,FYN,GRB2,ITGB1,PIK3R1,PIK3R2,CTNNB1,PVRL2,NCK1,PTK2B,VASP,CDH1,PTPN11,MAPK11,MAPK12,MAPK13,MAPK14,SRC,PTPN6,PAK1
Ras activation uopn Ca2+ infux through NMDA receptor	0.0026	17	6	0.0315	0.04417	HRAS,CAMK2G,CAMK2D,CAMK2B,CAMK2A,CALM1
Loss of Function of FBXW7 in Cancer and NOTCH1 Signaling	0.0008	5	3	0.0323	0.04532	CUL1,FBXW7,RBX1
FGFR1b ligand binding and activation	0.0008	5	3	0.0323	0.04532	FGF1,FGF2,FGF22
Nephrin interactions	0.0034	22	7	0.0341	0.04821	PIK3CA,PIK3CB,WASL,FYN,PIK3R1,PIK3R2,NCK1
Regulation of Insulin Secretion	0.0119	78	17	0.0445	0.06854	PRKACA,PRKACB,RAP1A,RAP1B,PRKCA,PRKAR2B,PRKAR2A,PRKAR1B,PRKAR1A,ADCY8,ADCY5,ADCY6,RAPGEF4,RAPGEF3,ITPR3,ITPR1,ITPR2
Cell death signalling via NRAGE, NRIF and NADE	0.0093	61	14	0.0454	0.06993	MAPK8,RAC1,RPS27A,CASP2,UBC,UBB,BAD,SOS1,UBA52,TRAF6,VAV3,VAV2,VAV1,SQSTM1
Death Receptor Signalling	0.0021	14	5	0.0455	0.06938	RIPK1,FADD,CASP8,TRAF2,ADAM17
Activation of Rac	0.0021	14	5	0.0455	0.06938	RAC1,NCK1,SOS1,PAK2,PAK1
Receptor-ligand binding initiates the second proteolytic cleavage of Notch receptor	0.0021	14	5	0.0455	0.06938	RPS27A,UBC,UBB,UBA52,ADAM17
Viral Messenger RNA Synthesis	0.0021	14	5	0.0455	0.06938	POLR2H,POLR2F,POLR2E,POLR2L,POLR2K
Extrinsic Pathway for Apoptosis	0.0021	14	5	0.0455	0.06938	RIPK1,FADD,CASP8,TRAF2,ADAM17
G2/M Transition	0.0175	114	23	0.0461	0.07029	CUL1,RPS27A,EP300,PPP2R1B,PPP2R1A,UBC,UBB,DCTN3,DCTN1,DCTN2,PRKACA,ACTR1A,DYNLL1,PPP2CA,PPP2CB,FBXW11,BTRC,PRKAR2B,UBA52,CDK1,DYNC1H1,DYNC1I2,HSP90AA1
Antigen Activates B Cell Receptor Leading to Generation of Second Messengers	0.0251	164	31	0.0487	0.07448	BTK,PIK3CD,ORAI1,SRMS,LYN,STIM1,CBL,BLNK,CD19,FYN,GRB2,BLK,CD79B,CD79A,SHC1,PIK3R1,SYK,PIK3AP1,NCK1,DAPP1,SOS1,VAV1,TRPC1,CBLB,SH3KBP1,ITPR3,ITPR1,ITPR2,CALM1,PLCG1,PLCG2
Pre-NOTCH Expression and Processing	0.0069	45	11	0.0494	0.07535	JUN,EP300,TNRC6C,TNRC6B,TNRC6A,MOV10,CREBBP,AGO1,AGO2,AGO3,AGO4
Caspase-8 activation	0.0015	10	4	0.0504	0.07546	RIPK1,FADD,CASP8,TRAF2
Regulation by c-FLIP	0.0015	10	4	0.0504	0.07546	RIPK1,FADD,CASP8,TRAF2
Regulated proteolysis of p75NTR	0.0015	10	4	0.0504	0.07546	RELA,TRAF6,NFKB1,ADAM17
GP1b-IX-V activation signalling	0.0015	10	4	0.0504	0.07546	RAF1,YWHAZ,PIK3R1,SRC
Dimerization of procaspase-8	0.0015	10	4	0.0504	0.07546	RIPK1,FADD,CASP8,TRAF2
Netrin mediated repulsion signals	0.0015	10	4	0.0504	0.07546	PTK2,FYN,PTPN11,SRC
Regulation of the Fanconi anemia pathway	0.0015	10	4	0.0504	0.07546	RPS27A,UBC,UBB,UBA52
Phosphorylation of Emi1	0.0009	6	3	0.0506	0.07538	CDK1,CDC20,FZR1
Nonhomologous End-joining (NHEJ)	0.0009	6	3	0.0506	0.07538	PRKDC,XRCC5,XRCC6
Release of eIF4E	0.0009	6	3	0.0506	0.07538	MLST8,EIF4E,MTOR
Mitotic G2-G2/M phases	0.0178	116	23	0.0537	0.07973	CUL1,RPS27A,EP300,PPP2R1B,PPP2R1A,UBC,UBB,DCTN3,DCTN1,DCTN2,PRKACA,ACTR1A,DYNLL1,PPP2CA,PPP2CB,FBXW11,BTRC,PRKAR2B,UBA52,CDK1,DYNC1H1,DYNC1I2,HSP90AA1
Signaling by NOTCH	0.0169	110	22	0.054	0.08005	CUL1,JUN,RPS27A,EP300,FBXW7,UBC,UBB,ITCH,RBX1,TNRC6C,TNRC6B,TNRC6A,UBA52,CREB1,MOV10,CREBBP,ADAM17,AGO1,AGO2,AGO3,AGO4,DTX4
p130Cas linkage to MAPK signaling for integrins	0.0023	15	5	0.0577	0.0867	PTK2,RAP1A,RAP1B,SRC,CRK
Constitutive Signaling by NOTCH1 HD Domain Mutants	0.0023	15	5	0.0577	0.0867	RPS27A,UBC,UBB,UBA52,ADAM17
Gap junction trafficking and regulation	0.0031	20	6	0.0599	0.09121	AP2M1,CLTA,CLTC,DNM1,DNM2,SRC
Syndecan interactions	0.0031	20	6	0.0599	0.09121	FGF2,VTN,ITGB5,ITGB1,ITGAV,PRKCA
Inhibition of TSC complex formation by PKB	0.0005	3	2	0.0646	0.09836	TSC2,AKT2
Activation of BIM and translocation to mitochondria	0.0005	3	2	0.0646	0.09836	MAPK8,DYNLL1
The AIM2 inflammasome	0.0005	3	2	0.0646	0.09836	AIM2,CASP1
The NLRP1 inflammasome	0.0005	3	2	0.0646	0.09836	BCL2L1,BCL2
Activation of BMF and translocation to mitochondria	0.0005	3	2	0.0646	0.09836	MAPK8,DYNLL2
betaKlotho-mediated ligand binding	0.0005	3	2	0.0646	0.09836	FGFR4,KLB
FCERI mediated MAPK activation	0.0288	188	34	0.0659	0.1	HRAS,MAPK1,JUN,MAPK3,MAPK9,MAPK8,RAC1,LYN,NRAS,RAF1,KRAS,YWHAB,GRB2,FOS,SHC1,MAP3K1,MAP2K7,SYK,GRAP2,MAP2K1,MAP2K2,MAP2K4,SOS1,VAV3,VAV2,VAV1,LAT,CDK1,LCP2,MAPK10,PLCG1,PLCG2,PAK2,PAK1
Membrane binding and targetting of GAG proteins	0.0017	11	4	0.0665	0.1006	RPS27A,UBC,UBB,UBA52
mTORC1-mediated signalling	0.0017	11	4	0.0665	0.1006	MLST8,EIF4E,MTOR,EIF4G1
TGF-beta receptor signaling in EMT (epithelial to mesenchymal transition)	0.0025	16	5	0.0716	0.1073	SMURF1,RPS27A,UBC,UBB,UBA52
Defensins	0.0025	16	5	0.0716	0.1073	PRSS3,CCR6,CCR2,TLR1,TLR2
Golgi Associated Vesicle Biogenesis	0.0083	54	12	0.0729	0.1093	SH3GL2,ARF1,CLTA,CLTC,AP1S3,AP1S1,AP1S2,DNM2,AP1G1,AP1M1,AP1M2,AP1B1
eNOS activation	0.0011	7	3	0.0729	0.1092	CALM1,AKT1,HSP90AA1
Semaphorin interactions	0.0101	66	14	0.0753	0.114	MYH9,RAC1,GSK3B,FYN,ITGB1,CFL1,ERBB2,CDC42,LIMK1,HSP90AB1,PAK2,PAK1,HSP90AA1,PTPRC
Inhibition of replication initiation of damaged DNA by RB1/E2F1	0.0018	12	4	0.085	0.1325	PPP2R1B,PPP2R1A,PPP2CA,PPP2CB
eNOS activation and regulation	0.0026	17	5	0.0871	0.1352	WASL,DNM2,CALM1,AKT1,HSP90AA1
Metabolism of nitric oxide	0.0026	17	5	0.0871	0.1352	WASL,DNM2,CALM1,AKT1,HSP90AA1
Platelet calcium homeostasis	0.0026	17	5	0.0871	0.1352	ORAI1,STIM1,ITPR3,ITPR1,ITPR2
Metabolism of carbohydrates	0.036	235	40	0.0985	0.1522	PPP2R5D,RAE1,NUP107,RPS27A,PPP2R1B,PPP2R1A,UBC,UBB,CD44,SEH1L,PRKACA,PRKACB,NUP133,NUP188,RANBP2,TPR,NUP160,NUP153,NUP155,AAAS,NUP205,NUP214,NUP210,PPP2CA,PPP2CB,UBA52,NUP88,NUP85,NUP98,NUP93,NUP37,NUP35,NUP43,NUP50,NUP54,NUP62,CALM1,NUPL2,NUPL1,POM121
Stabilization of mRNA by HuR	0.0012	8	3	0.0988	0.1521	PRKCA,PRKCD,NUP214
BH3-only proteins associate with and inactivate anti-apoptotic BCL-2 members	0.0012	8	3	0.0988	0.1521	BCL2L1,BAD,BCL2
Synthesis of IP3 and IP4 in the cytosol	0.0035	23	6	0.0998	0.1534	PTEN,INPP5D,INPPL1,CALM1,PLCG1,PLCG2
Gap junction trafficking	0.0028	18	5	0.1043	0.1623	AP2M1,CLTA,CLTC,DNM1,DNM2
Transmission across Chemical Synapses	0.0282	184	32	0.1054	0.1643	HRAS,MAPK1,AP2S1,AP2M1,RAF1,CAMK4,AP2B1,PDPK1,AP2A2,AP2A1,PRKACA,PRKACB,PRKCA,PRKCB,MDM2,CAMK2G,CAMK2D,CAMK2B,CAMK2A,RPS6KA3,RPS6KA1,RPS6KA2,CREB1,ADCY3,ADCY4,ADCY1,ADCY7,ADCY8,ADCY5,ADCY6,ADCY9,CALM1
Assembly Of The HIV Virion	0.002	13	4	0.1057	0.1645	RPS27A,UBC,UBB,UBA52
Platelet Adhesion to exposed collagen	0.002	13	4	0.1057	0.1645	LYN,FYN,ITGB1,FCER1G
Apoptotic execution phase	0.008	52	11	0.1071	0.1668	PTK2,CASP8,BIRC2,PRKCD,PRKCQ,CTNNB1,HMGB1,CDH1,PAK2,KPNB1,KPNA1
Transcriptional activity of SMAD2/SMAD3:SMAD4 heterotrimer	0.0063	41	9	0.1155	0.1805	SMURF2,RPS27A,UBC,UBB,RNF111,UBE2D3,UBE2D1,UBA52,NEDD4L
Translocation of GLUT4 to the Plasma Membrane	0.009	59	12	0.1175	0.183	RAC1,KIF3B,KIF3A,LNPEP,MYO1C,KIFAP3,MYO5A,YWHAZ,YWHAB,CALM1,AKT1,AKT2
PD-1 signaling	0.0046	30	7	0.1223	0.1885	CD3E,PDCD1,LCK,PTPN11,PTPN6,CSK,CD247
Activated NOTCH1 Transmits Signal to the Nucleus	0.0046	30	7	0.1223	0.1885	RPS27A,UBC,UBB,ITCH,UBA52,ADAM17,DTX4
Pausing and recovery of Tat-mediated HIV elongation	0.0046	30	7	0.1223	0.1885	TCEB2,TCEB1,POLR2H,POLR2F,POLR2E,POLR2L,POLR2K
Tat-mediated HIV elongation arrest and recovery	0.0046	30	7	0.1223	0.1885	TCEB2,TCEB1,POLR2H,POLR2F,POLR2E,POLR2L,POLR2K
Gastrin-CREB signalling pathway via PKC and MAPK	0.0317	207	35	0.1232	0.1898	HRAS,APP,PIK3CA,MAPK1,MAPK3,MAPK7,NRAS,RAF1,KRAS,YWHAB,GRB2,PRKCA,PRKCE,PRKCD,PRKCQ,PIK3R3,PIK3R1,PIK3R2,MAP2K1,MAP2K2,SOS1,RPS6KA3,RPS6KA1,RPS6KA2,HBEGF,EGFR,CDK1,PTAFR,CREB1,ADRBK1,ITPR3,ITPR1,ITPR2,RASGRP1,RASGRP2
S6K1-mediated signalling	0.0014	9	3	0.1278	0.1968	MLST8,MTOR,EIF4G1
Calnexin/calreticulin cycle	0.0014	9	3	0.1278	0.1968	CALR,CANX,PDIA3
Circadian Clock	0.0083	54	11	0.1287	0.198	MEF2C,CUL1,RPS27A,EP300,ATF2,UBC,UBB,BTRC,UBA52,CREB1,CREBBP
HIV elongation arrest and recovery	0.0047	31	7	0.1378	0.213	TCEB2,TCEB1,POLR2H,POLR2F,POLR2E,POLR2L,POLR2K
Elongation arrest and recovery	0.0047	31	7	0.1378	0.213	TCEB2,TCEB1,POLR2H,POLR2F,POLR2E,POLR2L,POLR2K
Pausing and recovery of HIV elongation	0.0047	31	7	0.1378	0.213	TCEB2,TCEB1,POLR2H,POLR2F,POLR2E,POLR2L,POLR2K
Clathrin derived vesicle budding	0.0093	61	12	0.1389	0.2138	SH3GL2,ARF1,CLTA,CLTC,AP1S3,AP1S1,AP1S2,DNM2,AP1G1,AP1M1,AP1M2,AP1B1
trans-Golgi Network Vesicle Budding	0.0093	61	12	0.1389	0.2138	SH3GL2,ARF1,CLTA,CLTC,AP1S3,AP1S1,AP1S2,DNM2,AP1G1,AP1M1,AP1M2,AP1B1
Loss of Nlp from mitotic centrosomes	0.0095	62	12	0.1503	0.2353	PPP2R1A,DCTN3,DCTN1,DCTN2,PRKACA,ACTR1A,DYNLL1,PRKAR2B,CDK1,DYNC1H1,DYNC1I2,HSP90AA1
Loss of proteins required for interphase microtubule organizationÃ‚Â from the centrosome	0.0095	62	12	0.1503	0.2353	PPP2R1A,DCTN3,DCTN1,DCTN2,PRKACA,ACTR1A,DYNLL1,PRKAR2B,CDK1,DYNC1H1,DYNC1I2,HSP90AA1
PKA-mediated phosphorylation of key metabolic factors	0.0008	5	2	0.1507	0.2335	PRKACA,PRKACB
IRS activation	0.0008	5	2	0.1507	0.2335	IRS2,IRS1
FasL/ CD95L signaling	0.0008	5	2	0.1507	0.2335	FADD,CASP8
NOSTRIN mediated eNOS trafficking	0.0008	5	2	0.1507	0.2335	WASL,DNM2
Disinhibition of SNARE formation	0.0008	5	2	0.1507	0.2335	PRKCA,PRKCB
Ficolins bind to repetitive carbohydrate structures on the target cell surface	0.0008	5	2	0.1507	0.2335	MASP1,MASP2
Glycogen synthesis	0.0023	15	4	0.153	0.2368	RPS27A,UBC,UBB,UBA52
Association of licensing factors with the pre-replicative complex	0.0023	15	4	0.153	0.2368	RPS27A,UBC,UBB,UBA52
cGMP effects	0.0023	15	4	0.153	0.2368	PRKG1,PDE1B,PDE1A,ITPR1
Tetrahydrobiopterin (BH4) synthesis, recycling, salvage and regulation	0.0015	10	3	0.1594	0.2474	CALM1,AKT1,HSP90AA1
Activation of Chaperone Genes by ATF6-alpha	0.0015	10	3	0.1594	0.2474	HSP90B1,CALR,HSPA5
Asparagine N-linked glycosylation	0.0097	63	12	0.1623	0.2517	CALR,CANX,PDIA3,SAR1B,DDOST,SEC13,SEC24B,SEC24A,SEC24C,SEC24D,SEC23A,SEC31A
mTOR signalling	0.0041	27	6	0.1698	0.2614	MLST8,EIF4E,MTOR,TSC2,AKT2,EIF4G1
Phosphorylation of CD3 and TCR zeta chains	0.0041	27	6	0.1698	0.2614	CD3E,LCK,PAG1,CSK,CD247,PTPRC
Loss of Function of SMAD2/3 in Cancer	0.0107	70	13	0.1708	0.2565	SMURF2,SMURF1,RPS27A,UBC,UBB,STUB1,CBL,RNF111,UBE2D3,UBE2D1,UBE2M,UBA52,NEDD4L
TGFBR2 Kinase Domain Mutants in Cancer	0.0107	70	13	0.1708	0.2565	SMURF2,SMURF1,RPS27A,UBC,UBB,STUB1,CBL,RNF111,UBE2D3,UBE2D1,UBE2M,UBA52,NEDD4L
Signaling by TGF-beta Receptor Complex	0.0107	70	13	0.1708	0.2565	SMURF2,SMURF1,RPS27A,UBC,UBB,STUB1,CBL,RNF111,UBE2D3,UBE2D1,UBE2M,UBA52,NEDD4L
Loss of Function of TGFBR2 in Cancer	0.0107	70	13	0.1708	0.2565	SMURF2,SMURF1,RPS27A,UBC,UBB,STUB1,CBL,RNF111,UBE2D3,UBE2D1,UBE2M,UBA52,NEDD4L
Loss of Function of SMAD4 in Cancer	0.0107	70	13	0.1708	0.2565	SMURF2,SMURF1,RPS27A,UBC,UBB,STUB1,CBL,RNF111,UBE2D3,UBE2D1,UBE2M,UBA52,NEDD4L
SMAD2/3 MH2 Domain Mutants in Cancer	0.0107	70	13	0.1708	0.2565	SMURF2,SMURF1,RPS27A,UBC,UBB,STUB1,CBL,RNF111,UBE2D3,UBE2D1,UBE2M,UBA52,NEDD4L
SMAD2/3 Phosphorylation Motif Mutants in Cancer	0.0107	70	13	0.1708	0.2565	SMURF2,SMURF1,RPS27A,UBC,UBB,STUB1,CBL,RNF111,UBE2D3,UBE2D1,UBE2M,UBA52,NEDD4L
Signaling by TGF-beta Receptor Complex in Cancer	0.0107	70	13	0.1708	0.2565	SMURF2,SMURF1,RPS27A,UBC,UBB,STUB1,CBL,RNF111,UBE2D3,UBE2D1,UBE2M,UBA52,NEDD4L
TGFBR1 KD Mutants in Cancer	0.0107	70	13	0.1708	0.2565	SMURF2,SMURF1,RPS27A,UBC,UBB,STUB1,CBL,RNF111,UBE2D3,UBE2D1,UBE2M,UBA52,NEDD4L
TGFBR2 MSI Frameshift Mutants in Cancer	0.0107	70	13	0.1708	0.2565	SMURF2,SMURF1,RPS27A,UBC,UBB,STUB1,CBL,RNF111,UBE2D3,UBE2D1,UBE2M,UBA52,NEDD4L
TGFBR1 LBD Mutants in Cancer	0.0107	70	13	0.1708	0.2565	SMURF2,SMURF1,RPS27A,UBC,UBB,STUB1,CBL,RNF111,UBE2D3,UBE2D1,UBE2M,UBA52,NEDD4L
SMAD4 MH2 Domain Mutants in Cancer	0.0107	70	13	0.1708	0.2565	SMURF2,SMURF1,RPS27A,UBC,UBB,STUB1,CBL,RNF111,UBE2D3,UBE2D1,UBE2M,UBA52,NEDD4L
Loss of Function of TGFBR1 in Cancer	0.0107	70	13	0.1708	0.2565	SMURF2,SMURF1,RPS27A,UBC,UBB,STUB1,CBL,RNF111,UBE2D3,UBE2D1,UBE2M,UBA52,NEDD4L
Activation of GABAB receptors	0.006	39	8	0.1714	0.2566	ADCY3,ADCY4,ADCY1,ADCY7,ADCY8,ADCY5,ADCY6,ADCY9
GABA B receptor activation	0.006	39	8	0.1714	0.2566	ADCY3,ADCY4,ADCY1,ADCY7,ADCY8,ADCY5,ADCY6,ADCY9
Cyclin A/B1 associated events during G2/M transition	0.0034	22	5	0.1872	0.2825	PPP2R1B,PPP2R1A,PPP2CA,PPP2CB,CDK1
PKB-mediated events	0.0043	28	6	0.1898	0.2862	MLST8,EIF4E,MTOR,TSC2,AKT2,EIF4G1
Endosomal/Vacuolar pathway	0.0017	11	3	0.1931	0.29	LNPEP,CTSS,CTSL
N-glycan trimming in the ER and Calnexin/Calreticulin cycle	0.0017	11	3	0.1931	0.29	CALR,CANX,PDIA3
TRAIL signaling	0.0009	6	2	0.1993	0.2983	FADD,CASP8
Lectin pathway of complement activation	0.0009	6	2	0.1993	0.2983	MASP1,MASP2
Scavenging by Class F Receptors	0.0009	6	2	0.1993	0.2983	CALR,HSP90AA1
NOTCH1 Intracellular Domain Regulates Transcription	0.0072	47	9	0.2011	0.3017	CUL1,RPS27A,EP300,FBXW7,UBC,UBB,RBX1,UBA52,CREBBP
Unblocking of NMDA receptor, glutamate binding and activation	0.0026	17	4	0.2067	0.3153	CAMK2G,CAMK2D,CAMK2B,CAMK2A
Destabilization of mRNA by KSRP	0.0026	17	4	0.2067	0.3153	YWHAZ,MAPK11,MAPK14,AKT1
Abortive elongation of HIV-1 transcript in the absence of Tat	0.0035	23	5	0.2109	0.3289	POLR2H,POLR2F,POLR2E,POLR2L,POLR2K
Deadenylation of mRNA	0.0035	23	5	0.2109	0.3289	EIF4A3,EIF4A2,EIF4A1,EIF4E,EIF4G1
Non-integrin membrane-ECM interactions	0.0064	42	8	0.2229	0.3543	FGF2,PDGFB,PDGFA,VTN,ITGB5,ITGB1,ITGAV,PRKCA
Activation of Chaperones by ATF6-alpha	0.0018	12	3	0.2283	0.3613	HSP90B1,CALR,HSPA5
Sema4D induced cell migration and growth-cone collapse	0.0037	24	5	0.2354	0.3714	MYH9,RAC1,ERBB2,CDC42,LIMK1
Glucose metabolism	0.0106	69	12	0.2429	0.3818	PPP2R5D,RPS27A,PPP2R1B,PPP2R1A,UBC,UBB,PRKACA,PRKACB,PPP2CA,PPP2CB,UBA52,CALM1
RNA Polymerase I, RNA Polymerase III, and Mitochondrial Transcription	0.0167	109	18	0.245	0.3841	MAPK3,LZTS1,POLR3GL,POLR1D,POLR1C,POLR2H,POLR2F,POLR2E,POLR2L,POLR2K,POLR3F,POLR3H,POLR3K,POLR3A,POLR3C,POLR3B,POLR3E,POLR3D
2-LTR circle formation	0.0011	7	2	0.2494	0.39	XRCC5,XRCC6
Constitutive Signaling by NOTCH1 PEST Domain Mutants	0.0087	57	10	0.26	0.4051	CUL1,RPS27A,EP300,FBXW7,UBC,UBB,RBX1,UBA52,CREBBP,ADAM17
Constitutive Signaling by NOTCH1 HD+PEST Domain Mutants	0.0087	57	10	0.26	0.4051	CUL1,RPS27A,EP300,FBXW7,UBC,UBB,RBX1,UBA52,CREBBP,ADAM17
Budding and maturation of HIV virion	0.0038	25	5	0.2607	0.4057	RPS27A,UBC,UBB,UBA52,NEDD4L
Apoptosis induced DNA fragmentation	0.002	13	3	0.2646	0.4141	HMGB1,KPNB1,KPNA1
Activation of DNA fragmentation factor	0.002	13	3	0.2646	0.4141	HMGB1,KPNB1,KPNA1
Apoptotic cleavage of cellular proteins	0.0058	38	7	0.2688	0.4251	PTK2,CASP8,BIRC2,PRKCD,PRKCQ,CTNNB1,CDH1
Signaling by NOTCH2	0.0049	32	6	0.2777	0.4464	RPS27A,EP300,UBC,UBB,UBA52,CREB1
RNA Pol II CTD phosphorylation and interaction with CE	0.004	26	5	0.2866	0.4593	POLR2H,POLR2F,POLR2E,POLR2L,POLR2K
Centrosome maturation	0.011	72	12	0.288	0.4538	PPP2R1A,DCTN3,DCTN1,DCTN2,PRKACA,ACTR1A,DYNLL1,PRKAR2B,CDK1,DYNC1H1,DYNC1I2,HSP90AA1
Signaling by NOTCH1	0.011	72	12	0.288	0.4538	CUL1,RPS27A,EP300,FBXW7,UBC,UBB,ITCH,RBX1,UBA52,CREBBP,ADAM17,DTX4
Signaling by NOTCH1 in Cancer	0.011	72	12	0.288	0.4538	CUL1,RPS27A,EP300,FBXW7,UBC,UBB,ITCH,RBX1,UBA52,CREBBP,ADAM17,DTX4
Signaling by NOTCH1 t(7;9)(NOTCH1:M1580_K2555) Translocation Mutant	0.011	72	12	0.288	0.4538	CUL1,RPS27A,EP300,FBXW7,UBC,UBB,ITCH,RBX1,UBA52,CREBBP,ADAM17,DTX4
Recruitment of mitotic centrosome proteins and complexes	0.011	72	12	0.288	0.4538	PPP2R1A,DCTN3,DCTN1,DCTN2,PRKACA,ACTR1A,DYNLL1,PRKAR2B,CDK1,DYNC1H1,DYNC1I2,HSP90AA1
Signaling by NOTCH1 PEST Domain Mutants in Cancer	0.011	72	12	0.288	0.4538	CUL1,RPS27A,EP300,FBXW7,UBC,UBB,ITCH,RBX1,UBA52,CREBBP,ADAM17,DTX4
Signaling by NOTCH1 HD+PEST Domain Mutants in Cancer	0.011	72	12	0.288	0.4538	CUL1,RPS27A,EP300,FBXW7,UBC,UBB,ITCH,RBX1,UBA52,CREBBP,ADAM17,DTX4
Signaling by NOTCH1 HD Domain Mutants in Cancer	0.011	72	12	0.288	0.4538	CUL1,RPS27A,EP300,FBXW7,UBC,UBB,ITCH,RBX1,UBA52,CREBBP,ADAM17,DTX4
FBXW7 Mutants and NOTCH1 in Cancer	0.011	72	12	0.288	0.4538	CUL1,RPS27A,EP300,FBXW7,UBC,UBB,ITCH,RBX1,UBA52,CREBBP,ADAM17,DTX4
Regulation of gene expression in beta cells	0.0031	20	4	0.2951	0.4625	FOXO1,AKT1,AKT3,AKT2
Transmembrane transport of small molecules	0.0504	329	49	0.2963	0.4632	RAE1,NUP107,RPS27A,UBC,UBB,RAF1,WWP1,SEH1L,PRKACA,PRKACB,NUP133,NUP188,RANBP2,TPR,NUP160,NUP153,NUP155,AAAS,NUP205,NUP214,NUP210,PRKAR2B,PRKAR2A,UBA52,PRKAR1B,PRKAR1A,NUP88,NUP85,NUP98,NUP93,NEDD4L,ADCY3,ADCY4,ADCY1,ADCY7,ADCY8,ADCY5,ADCY6,NUP37,NUP35,NUP43,NUP50,NUP54,TRPC1,NUP62,ADCY9,NUPL2,NUPL1,POM121
Integration of provirus	0.0012	8	2	0.2998	0.4673	XRCC5,XRCC6
Phospholipid metabolism	0.0153	100	16	0.3013	0.4689	PIK3C3,PIK3CA,PIK3CB,PIK3CD,ARF1,PLD3,PLD2,PLD1,PTEN,PLA2G6,PIK3R3,PIK3R4,PIK3R1,PIK3R2,INPP5D,INPPL1
Golgi Cisternae Pericentriolar Stack Reorganization	0.0021	14	3	0.3015	0.4683	MAPK1,MAPK3,CDK1
Sema4D in semaphorin signaling	0.0041	27	5	0.313	0.4845	MYH9,RAC1,ERBB2,CDC42,LIMK1
Glycolysis	0.0041	27	5	0.313	0.4845	PPP2R5D,PPP2R1B,PPP2R1A,PPP2CA,PPP2CB
Inositol phosphate metabolism	0.0052	34	6	0.3247	0.5159	PTEN,INPP5D,INPPL1,CALM1,PLCG1,PLCG2
NOTCH2 Activation and Transmission of Signal to the Nucleus	0.0032	21	4	0.3257	0.5184	RPS27A,UBC,UBB,UBA52
HIV Transcription Elongation	0.0063	41	7	0.3329	0.5345	TCEB2,TCEB1,POLR2H,POLR2F,POLR2E,POLR2L,POLR2K
Formation of HIV-1 elongation complex containing HIV-1 Tat	0.0063	41	7	0.3329	0.5345	TCEB2,TCEB1,POLR2H,POLR2F,POLR2E,POLR2L,POLR2K
Tat-mediated elongation of the HIV-1 transcript	0.0063	41	7	0.3329	0.5345	TCEB2,TCEB1,POLR2H,POLR2F,POLR2E,POLR2L,POLR2K
c-src mediated regulation of Cx43 function and closure of gap junctions	0.0005	3	1	0.3373	0.535	SRC
Fibronectin matrix formation	0.0005	3	1	0.3373	0.535	ITGB1
Regulation of gap junction activity	0.0005	3	1	0.3373	0.535	SRC
Phosphorylation of proteins involved in the G2/M transition by Cyclin A:Cdc2 complexes	0.0005	3	1	0.3373	0.535	CDK1
NS1 Mediated Effects on Host Pathways	0.0005	3	1	0.3373	0.535	EIF2AK2
Formation of apoptosome	0.0005	3	1	0.3373	0.535	CASP9
SHC activation	0.0005	3	1	0.3373	0.535	SHC1
Signalling to STAT3	0.0005	3	1	0.3373	0.535	STAT3
mRNA Capping	0.0043	28	5	0.3396	0.536	POLR2H,POLR2F,POLR2E,POLR2L,POLR2K
Formation of transcription-coupled NER (TC-NER) repair complex	0.0043	28	5	0.3396	0.536	POLR2H,POLR2F,POLR2E,POLR2L,POLR2K
Dual incision reaction in TC-NER	0.0043	28	5	0.3396	0.536	POLR2H,POLR2F,POLR2E,POLR2L,POLR2K
Synthesis of PIPs at the late endosome membrane	0.0014	9	2	0.3497	0.5471	PIK3C3,PIK3R4
Regulation of Gene Expression by Hypoxia-inducible Factor	0.0014	9	2	0.3497	0.5471	EP300,CREBBP
Inactivation of Cdc42 and Rac	0.0014	9	2	0.3497	0.5471	RAC1,CDC42
Formation of HIV elongation complex in the absence of HIV Tat	0.0064	42	7	0.3548	0.5512	TCEB2,TCEB1,POLR2H,POLR2F,POLR2E,POLR2L,POLR2K
RNA Polymerase II Transcription Elongation	0.0064	42	7	0.3548	0.5512	TCEB2,TCEB1,POLR2H,POLR2F,POLR2E,POLR2L,POLR2K
Formation of RNA Pol II elongation complex	0.0064	42	7	0.3548	0.5512	TCEB2,TCEB1,POLR2H,POLR2F,POLR2E,POLR2L,POLR2K
FCERI mediated Ca+2 mobilization	0.0277	181	27	0.3553	0.551	BTK,LYN,TXK,PPP3CB,PPP3CA,NFATC2,NFATC3,NFATC1,GRB2,SHC1,SYK,GRAP2,SOS1,TEC,VAV3,VAV2,VAV1,LAT,LCP2,ITPR3,ITPR1,ITPR2,CALM1,ITK,PLCG1,PLCG2,PPP3R1
RNA Polymerase I Promoter Escape	0.0034	22	4	0.3564	0.55	POLR1D,POLR1C,POLR2H,POLR2K
Double-Strand Break Repair	0.0034	22	4	0.3564	0.55	PRKDC,XRCC5,XRCC6,MRE11A
Nitric oxide stimulates guanylate cyclase	0.0034	22	4	0.3564	0.55	PRKG1,PDE1B,PDE1A,ITPR1
SMAD2/SMAD3:SMAD4 heterotrimer regulates transcription	0.0044	29	5	0.3665	0.5653	RPS27A,UBC,UBB,RNF111,UBA52
Activation of Chaperones by IRE1alpha	0.0066	43	7	0.3768	0.5875	PPP2R5B,CUL7,GSK3A,DCTN1,SHC1,HSPA5,SEC31A
Regulation of Cholesterol Biosynthesis by SREBP (SREBF)	0.0077	50	8	0.3796	0.5925	SAR1B,SEC24B,SEC24A,SEC24C,SEC24D,SEC23A,CREBBP,KPNB1
Signaling by BMP	0.0035	23	4	0.3871	0.605	SMURF2,SMURF1,UBE2D3,UBE2D1
RNA Polymerase I Transcription Termination	0.0035	23	4	0.3871	0.605	POLR1D,POLR1C,POLR2H,POLR2K
Role of second messengers in netrin-1 signaling	0.0015	10	2	0.3982	0.62	TRPC1,PLCG1
Destabilization of mRNA by Butyrate Response Factor 1 (BRF1)	0.0026	17	3	0.4122	0.64	MAPKAPK2,YWHAB,AKT1
Synthesis of PIPs at the Golgi membrane	0.0026	17	3	0.4122	0.64	PIK3C3,ARF1,PIK3R4
Fanconi Anemia pathway	0.0037	24	4	0.4177	0.6502	RPS27A,UBC,UBB,UBA52
GABA receptor activation	0.008	52	8	0.4206	0.6558	ADCY3,ADCY4,ADCY1,ADCY7,ADCY8,ADCY5,ADCY6,ADCY9
NRAGE signals death through JNK	0.0069	45	7	0.421	0.656	MAPK8,RAC1,BAD,SOS1,VAV3,VAV2,VAV1
Localization of the PINCH-ILK-PARVIN complex to focal adhesions	0.0006	4	1	0.4222	0.6509	ITGB1
Electric Transmission Across Gap Junctions	0.0006	4	1	0.4222	0.6509	PANX1
Transmission across Electrical Synapses	0.0006	4	1	0.4222	0.6509	PANX1
Activation, myristolyation of BID and translocation to mitochondria	0.0006	4	1	0.4222	0.6509	CASP8
MRN complex relocalizes to nuclear foci	0.0006	4	1	0.4222	0.6509	MRE11A
Assembly of the RAD50-MRE11-NBS1 complex at DNA double-strand breaks	0.0006	4	1	0.4222	0.6509	MRE11A
mRNA Editing	0.0006	4	1	0.4222	0.6509	ADAR
Apoptotic cleavage of cell adhesion proteins	0.0017	11	2	0.445	0.6874	CTNNB1,CDH1
Formation of the Early Elongation Complex	0.0049	32	5	0.4466	0.6859	POLR2H,POLR2F,POLR2E,POLR2L,POLR2K
Formation of the HIV-1 Early Elongation Complex	0.0049	32	5	0.4466	0.6859	POLR2H,POLR2F,POLR2E,POLR2L,POLR2K
E2F mediated regulation of DNA replication	0.0049	32	5	0.4466	0.6859	PPP2R1B,PPP2R1A,PPP2CA,PPP2CB,CDK1
Translocation of ZAP-70 to Immunological synapse	0.0038	25	4	0.4478	0.6854	ZAP70,CD3E,LCK,CD247
G beta:gamma signalling through PI3Kgamma	0.0038	25	4	0.4478	0.6854	PDPK1,AKT1,AKT3,AKT2
Response to elevated platelet cytosolic Ca2+	0.0126	82	12	0.4498	0.6867	APP,EGF,CD36,PDGFB,PDGFA,PRKCA,PRKCB,CFL1,PROS1,HGF,HSPA5,CALM1
Scavenging by Class A Receptors	0.0029	19	3	0.483	0.742	HSP90B1,CALR,MASP1
NOTCH2 intracellular domain regulates transcription	0.0018	12	2	0.4897	0.7478	EP300,CREB1
Hormone-sensitive lipase (HSL)-mediated triacylglycerol hydrolysis	0.0018	12	2	0.4897	0.7478	PRKACA,PRKACB
Activation of Chaperone Genes by XBP1(S)	0.0063	41	6	0.4921	0.7497	PPP2R5B,CUL7,GSK3A,DCTN1,SHC1,SEC31A
S6K1 signalling	0.0008	5	1	0.4963	0.7412	EIF4G1
SMAC binds to IAPs	0.0008	5	1	0.4963	0.7412	CASP9
Cytochrome c-mediated apoptotic response	0.0008	5	1	0.4963	0.7412	CASP9
SMAC-mediated dissociation of IAP:caspase complexes	0.0008	5	1	0.4963	0.7412	CASP9
G2/M DNA replication checkpoint	0.0008	5	1	0.4963	0.7412	CDK1
Activation of caspases through apoptosome-mediated cleavage	0.0008	5	1	0.4963	0.7412	CASP9
Chk1/Chk2(Cds1) mediated inactivation of Cyclin B:Cdk1 complex	0.0008	5	1	0.4963	0.7412	CDK1
Scavenging by Class B Receptors	0.0008	5	1	0.4963	0.7412	CD36
Acyl chain remodeling of CL	0.0008	5	1	0.4963	0.7412	PLA2G6
Cyclin B2 mediated events	0.0008	5	1	0.4963	0.7412	CDK1
SMAC-mediated apoptotic response	0.0008	5	1	0.4963	0.7412	CASP9
Conjugation of SUMO to E1 (UBA2:SAE1)	0.0008	5	1	0.4963	0.7412	SUMO1
Host Interactions with Influenza Factors	0.0008	5	1	0.4963	0.7412	EIF2AK2
Latent infection of Homo sapiens with Mycobacterium tuberculosis	0.0052	34	5	0.4986	0.7425	CYBA,CYBB,NCF2,NCF1,NCF4
Phagosomal maturation (early endosomal stage)	0.0052	34	5	0.4986	0.7425	CYBA,CYBB,NCF2,NCF1,NCF4
Immunoregulatory interactions between a Lymphoid and a non-Lymphoid cell	0.0355	232	32	0.511	0.7651	CRTAM,MADCAM1,KLRC1,KLRG1,C3,IFITM1,CD3E,CD40,CD34,ICAM1,ICAM4,ICAM2,AMICA1,CD19,FCGR2B,ITGAL,ITGB2,ITGB1,ITGB7,ITGA4,CD81,CD226,PVRL2,CD200,SELL,HCST,CXADR,CDH1,VCAM1,CD40LG,KLRK1,CD247
Synthesis of PIPs at the early endosome membrane	0.002	13	2	0.5321	0.7908	PIK3C3,PIK3R4
Initiation of Nuclear Envelope Reformation	0.002	13	2	0.5321	0.7908	PPP2R1A,PPP2CA
Nuclear Envelope Reassembly	0.002	13	2	0.5321	0.7908	PPP2R1A,PPP2CA
Early Phase of HIV Life Cycle	0.002	13	2	0.5321	0.7908	XRCC5,XRCC6
G-protein beta:gamma signalling	0.0043	28	4	0.5348	0.7929	PDPK1,AKT1,AKT3,AKT2
Endosomal Sorting Complex Required For Transport (ESCRT)	0.0043	28	4	0.5348	0.7929	RPS27A,UBC,UBB,UBA52
Stimuli-sensing channels	0.0089	58	8	0.5409	0.8035	RPS27A,UBC,UBB,RAF1,WWP1,UBA52,NEDD4L,TRPC1
Proteolytic Processing of SUMO	0.0009	6	1	0.5609	0.8335	SUMO1
NADE modulates death signalling	0.0009	6	1	0.5609	0.8335	CASP2
Transfer of SUMO from E1 to E2 (UBE2I, UBC9)	0.0009	6	1	0.5609	0.8335	SUMO1
Vitamin D (calciferol) metabolism	0.0009	6	1	0.5609	0.8335	LGMN
Mitotic Telophase/Cytokinesis	0.0021	14	2	0.572	0.8495	KIF23,KIF20A
SEMA3A-Plexin repulsion signaling by inhibiting Integrin adhesion	0.0021	14	2	0.572	0.8495	RAC1,FYN
G alpha (12/13) signalling events	0.0115	75	10	0.5778	0.8597	PIK3CA,RAC1,PIK3R3,PIK3R1,PIK3R2,SOS1,VAV3,VAV2,VAV1,CDC42
Molecules associated with elastic fibres	0.0046	30	4	0.5888	0.8771	VTN,ITGB5,ITGB1,ITGAV
Collagen degradation	0.0058	38	5	0.5961	0.8881	ADAM17,CTSL,CTSK,CTSD,CTSB
Platelet degranulation	0.0118	77	10	0.6106	0.9115	APP,EGF,CD36,PDGFB,PDGFA,CFL1,PROS1,HGF,HSPA5,CALM1
Constitutive Signaling by NOTCH1 t(7;9)(NOTCH1:M1580_K2555) Translocation Mutant	0.0011	7	1	0.6172	0.9175	ADAM17
Activation of NIMA Kinases NEK9, NEK6, NEK7	0.0011	7	1	0.6172	0.9175	CDK1
Apoptotic factor-mediated response	0.0011	7	1	0.6172	0.9175	CASP9
Nectin/Necl trans heterodimerization	0.0011	7	1	0.6172	0.9175	PVRL2
HIV Transcription Initiation	0.006	39	5	0.6188	0.9117	POLR2H,POLR2F,POLR2E,POLR2L,POLR2K
RNA Polymerase II Promoter Escape	0.006	39	5	0.6188	0.9117	POLR2H,POLR2F,POLR2E,POLR2L,POLR2K
RNA Polymerase II HIV Promoter Escape	0.006	39	5	0.6188	0.9117	POLR2H,POLR2F,POLR2E,POLR2L,POLR2K
RNA Polymerase II Transcription Pre-Initiation And Promoter Opening	0.006	39	5	0.6188	0.9117	POLR2H,POLR2F,POLR2E,POLR2L,POLR2K
RNA Polymerase II Transcription Initiation And Promoter Clearance	0.006	39	5	0.6188	0.9117	POLR2H,POLR2F,POLR2E,POLR2L,POLR2K
RNA Polymerase II Transcription Initiation	0.006	39	5	0.6188	0.9117	POLR2H,POLR2F,POLR2E,POLR2L,POLR2K
Regulation of beta-cell development	0.0049	32	4	0.6389	0.9444	FOXO1,AKT1,AKT3,AKT2
CRMPs in Sema3A signaling	0.0025	16	2	0.6442	0.9507	GSK3B,FYN
Cell-extracellular matrix interactions	0.0025	16	2	0.6442	0.9507	ITGB1,VASP
Insulin Processing	0.0038	25	3	0.6661	0.9849	KIF5B,KIF5C,MYO5A
Recruitment of repair and signaling proteins to double-strand breaks	0.0012	8	1	0.6663	0.9797	MRE11A
Sema4D mediated inhibition of cell attachment and migration	0.0012	8	1	0.6663	0.9797	RAC1
Transport of gamma-carboxylated protein precursors from the endoplasmic reticulum to the Golgi apparatus	0.0012	8	1	0.6663	0.9797	PROS1
Alpha-defensins	0.0012	8	1	0.6663	0.9797	PRSS3
Destabilization of mRNA by Tristetraprolin (TTP)	0.0026	17	2	0.6766	0.9943	MAPKAPK2,YWHAB
DNA Repair	0.0161	105	13	0.6811	1	RPS27A,UBC,UBB,PRKDC,XRCC5,XRCC6,UBA52,MRE11A,POLR2H,POLR2F,POLR2E,POLR2L,POLR2K
RNA Polymerase II Pre-transcription Events	0.0089	58	7	0.6818	0.9995	TCEB2,TCEB1,POLR2H,POLR2F,POLR2E,POLR2L,POLR2K
mRNA Splicing - Minor Pathway	0.0064	42	5	0.6821	0.9988	POLR2H,POLR2F,POLR2E,POLR2L,POLR2K
Unfolded Protein Response	0.0113	74	9	0.6847	1	PPP2R5B,CUL7,GSK3A,HSP90B1,DCTN1,CALR,SHC1,HSPA5,SEC31A
FCERI mediated NF-kB activation	0.027	176	22	0.6983	1	MAP3K7,NFKBIA,LYN,CARD11,BCL10,RELA,UBE2V1,IKBKG,IKBKB,PDPK1,CHUK,UBE2N,PRKCQ,TRAF6,TAB1,TAB2,TAB3,NFKB1,MALT1,RASGRP4,RASGRP1,RASGRP2
Gamma-carboxylation of protein precursors	0.0014	9	1	0.7091	1	PROS1
SUMOylation	0.0014	9	1	0.7091	1	SUMO1
Formyl peptide receptors bind formyl peptides and many other ligands	0.0014	9	1	0.7091	1	APP
Role of Abl in Robo-Slit signaling	0.0014	9	1	0.7091	1	ABL1
Processing and Activation of SUMO	0.0014	9	1	0.7091	1	SUMO1
CHL1 interactions	0.0014	9	1	0.7091	1	ITGB1
Removal of aminoterminal propeptides from gamma-carboxylated proteins	0.0014	9	1	0.7091	1	PROS1
G2/M DNA damage checkpoint	0.0014	9	1	0.7091	1	CDK1
Folding of actin by CCT/TriC	0.0014	9	1	0.7091	1	ACTB
Transcription of the HIV genome	0.0092	60	7	0.7146	1	TCEB2,TCEB1,POLR2H,POLR2F,POLR2E,POLR2L,POLR2K
Transcription-coupled NER (TC-NER)	0.0067	44	5	0.7202	1	POLR2H,POLR2F,POLR2E,POLR2L,POLR2K
Neuronal System	0.0404	264	33	0.7294	1	HRAS,MAPK1,AP2S1,AP2M1,RAF1,CAMK4,AP2B1,PDPK1,AP2A2,AP2A1,PRKACA,PRKACB,PRKCA,PRKCB,MDM2,CAMK2G,CAMK2D,CAMK2B,CAMK2A,RPS6KA3,RPS6KA1,RPS6KA2,PANX1,CREB1,ADCY3,ADCY4,ADCY1,ADCY7,ADCY8,ADCY5,ADCY6,ADCY9,CALM1
Other semaphorin interactions	0.0029	19	2	0.734	1	ITGB1,PTPRC
Adherens junctions interactions	0.0043	28	3	0.7379	1	CTNNB1,PVRL2,CDH1
Hyaluronan uptake and degradation	0.0015	10	1	0.7464	1	CD44
Ionotropic activity of Kainate Receptors	0.0015	10	1	0.7464	1	CALM1
Regulation of Rheb GTPase activity by AMPK	0.0015	10	1	0.7464	1	TSC2
Role of DCC in regulating apoptosis	0.0015	10	1	0.7464	1	CASP9
Gamma-carboxylation, transport, and amino-terminal cleavage of proteins	0.0015	10	1	0.7464	1	PROS1
Regulation of Insulin Secretion by Acetylcholine	0.0015	10	1	0.7464	1	PRKCA
Golgi to ER Retrograde Transport	0.0015	10	1	0.7464	1	ARF1
Activation of Ca-permeable Kainate Receptor	0.0015	10	1	0.7464	1	CALM1
COPI Mediated Transport	0.0015	10	1	0.7464	1	ARF1
E2F-enabled inhibition of pre-replication complex formation	0.0015	10	1	0.7464	1	CDK1
Association of TriC/CCT with target proteins during biosynthesis	0.0044	29	3	0.759	1	FBXW7,FBXO6,FBXO4
Inactivation, recovery and regulation of the phototransduction cascade	0.0046	30	3	0.7787	1	PRKCA,PRKCQ,CALM1
Condensation of Prometaphase Chromosomes	0.0017	11	1	0.779	1	CDK1
Recruitment of NuMA to mitotic centrosomes	0.0017	11	1	0.779	1	CDK1
RNA Polymerase I Transcription Initiation	0.006	39	4	0.7812	1	POLR1D,POLR1C,POLR2H,POLR2K
Synthesis of PA	0.0032	21	2	0.7825	1	PLD2,PLD1
The phototransduction cascade	0.0047	31	3	0.797	1	PRKCA,PRKCQ,CALM1
Nucleotide Excision Repair	0.0075	49	5	0.8007	1	POLR2H,POLR2F,POLR2E,POLR2L,POLR2K
Deadenylation-dependent mRNA decay	0.0075	49	5	0.8007	1	EIF4A3,EIF4A2,EIF4A1,EIF4E,EIF4G1
Smooth Muscle Contraction	0.0034	22	2	0.8038	1	ITGB5,CALM1
Synthesis of Leukotrienes (LT) and Eoxins (EX)	0.0018	12	1	0.8073	1	MAPKAPK2
Caspase-mediated cleavage of cytoskeletal proteins	0.0018	12	1	0.8073	1	CASP8
Hyaluronan metabolism	0.0018	12	1	0.8073	1	CD44
Elastic fibre formation	0.0063	41	4	0.8125	1	VTN,ITGB5,ITGB1,ITGAV
Thrombin signalling through proteinase activated receptors (PARs)	0.0049	32	3	0.814	1	MAPK1,MAPK3,SRC
Circadian Repression of Expression by REV-ERBA	0.0035	23	2	0.8231	1	EP300,CREBBP
Laminin interactions	0.0035	23	2	0.8231	1	ITGB1,ITGAV
Notch-HLH transcription pathway	0.002	13	1	0.8321	1	CREBBP
NICD traffics to nucleus	0.002	13	1	0.8321	1	CREBBP
Complement cascade	0.0297	194	22	0.8426	1	C4B,C8G,C8A,C8B,C7,C9,C3,C6,C2,C1QC,CD46,C1QA,C1QB,GZMM,VTN,PROS1,MASP1,MASP2,CFH,CFI,CFB,CRP
Common Pathway	0.0021	14	1	0.8536	1	PROS1
Glycogen breakdown (glycogenolysis)	0.0021	14	1	0.8536	1	CALM1
TRP channels	0.0021	14	1	0.8536	1	TRPC1
RORA Activates Circadian Expression	0.0038	25	2	0.8568	1	EP300,CREBBP
ADP signalling through P2Y purinoceptor 1	0.0038	25	2	0.8568	1	MAPK14,SRC
Translation initiation complex formation	0.0084	55	5	0.8719	1	EIF4A2,EIF4A1,RPS27A,EIF4E,EIF4G1
Ribosomal scanning and start codon recognition	0.0084	55	5	0.8719	1	EIF4A2,EIF4A1,RPS27A,EIF4E,EIF4G1
ECM proteoglycans	0.0084	55	5	0.8719	1	VTN,ITGB5,ITGB1,ITGAV,NCAM1
Activation of the mRNA upon binding of the cap-binding complex and eIFs, and subsequent binding to 43S	0.0086	56	5	0.8814	1	EIF4A2,EIF4A1,RPS27A,EIF4E,EIF4G1
Metabolism of Angiotensinogen to Angiotensins	0.0025	16	1	0.8888	1	CTSD
Homologous Recombination Repair	0.0025	16	1	0.8888	1	MRE11A
Homologous recombination repair of replication-independent double-strand breaks	0.0025	16	1	0.8888	1	MRE11A
G1/S-Specific Transcription	0.0025	16	1	0.8888	1	CDK1
Polo-like kinase mediated events	0.0025	16	1	0.8888	1	EP300
Chaperonin-mediated protein folding	0.0074	48	4	0.8945	1	FBXW7,FBXO6,FBXO4,ACTB
Inhibition of Insulin Secretion by Adrenaline/Noradrenaline	0.0043	28	2	0.8964	1	ADCY5,ADCY6
Chylomicron-mediated lipid transport	0.0026	17	1	0.9031	1	SAR1B
Energy dependent regulation of mTOR by LKB1-AMPK	0.0026	17	1	0.9031	1	TSC2
RNA Polymerase I Chain Elongation	0.0075	49	4	0.9031	1	POLR1D,POLR1C,POLR2H,POLR2K
Acyl chain remodelling of PE	0.0028	18	1	0.9155	1	PLA2G6
Degradation of the extracellular matrix	0.0136	89	8	0.9204	1	CD44,CDH1,ADAM17,CTSS,CTSL,CTSK,CTSD,CTSB
Gluconeogenesis	0.0047	31	2	0.9256	1	PRKACA,PRKACB
Cobalamin (Cbl, vitamin B12) transport and metabolism	0.0029	19	1	0.9264	1	PRSS3
Signaling by NODAL	0.0029	19	1	0.9264	1	FOXO3
Acyl chain remodelling of PC	0.0029	19	1	0.9264	1	PLA2G6
Transcription	0.0299	195	20	0.9276	1	MAPK3,LZTS1,TCEB2,TCEB1,POLR3GL,POLR1D,POLR1C,POLR2H,POLR2F,POLR2E,POLR2L,POLR2K,POLR3F,POLR3H,POLR3K,POLR3A,POLR3C,POLR3B,POLR3E,POLR3D
Protein folding	0.0081	53	4	0.9319	1	FBXW7,FBXO6,FBXO4,ACTB
Signal amplification	0.0049	32	2	0.9335	1	MAPK14,SRC
Signaling by Hippo	0.0031	20	1	0.9358	1	YWHAB
Synthesis, Secretion, and Inactivation of Glucagon-like Peptide-1 (GLP-1)	0.0031	20	1	0.9358	1	CTNNB1
Glycerophospholipid biosynthesis	0.0084	55	4	0.9431	1	PLD3,PLD2,PLD1,PLA2G6
Gene Expression	0.1659	1083	131	0.9488	1	RAE1,MAPK3,DHX9,SMURF2,LZTS1,EIF4A3,EIF4A2,EIF4A1,NUP107,RPS27A,MAPKAPK2,NR4A1,PPP2R1A,UBC,UBB,RNF111,SEH1L,YWHAZ,YWHAB,NUP133,SEC61B,SEC61G,UBE2D3,UBE2D1,EIF4E,NUP188,PCBP2,RANBP2,TPR,PRKCA,PRKCD,NUP160,TNRC6C,TNRC6B,TNRC6A,NUP153,NUP155,AAAS,NUP205,NUP214,NUP210,PPP2CA,TCEB2,TCEB1,DDOST,UBA52,SEC61A1,SEC61A2,NUP88,NUP85,NUP98,NUP93,NEDD4L,POLR3GL,NUP37,NUP35,NUP43,NUP50,NUP54,CREBBP,NUP62,ADAR,…
Extracellular matrix organization	0.0403	263	27	0.953	1	MADCAM1,FGF2,CD44,ICAM1,ICAM4,ICAM2,PDGFB,PDGFA,VTN,ITGAL,ITGB5,ITGB2,ITGB1,ITGAM,ITGB7,ITGAV,ITGA4,PRKCA,NCAM1,CDH1,VCAM1,ADAM17,CTSS,CTSL,CTSK,CTSD,CTSB
Role of phospholipids in phagocytosis	0.0273	178	17	0.9542	1	PIK3CA,PIK3CB,PLD3,PLD2,PLD1,PLA2G6,PRKCE,PRKCD,PIK3R1,PIK3R2,SYK,ITPR3,ITPR1,ITPR2,PLCG1,PLCG2,CD247
Lipid digestion, mobilization, and transport	0.0072	47	3	0.9557	1	PRKACA,PRKACB,SAR1B
RNA Polymerase I Promoter Clearance	0.0104	68	5	0.9558	1	MAPK3,POLR1D,POLR1C,POLR2H,POLR2K
Incretin Synthesis, Secretion, and Inactivation	0.0035	23	1	0.9575	1	CTNNB1
BMAL1:CLOCK/NPAS2 Activates Circadian Expression	0.0057	37	2	0.9623	1	EP300,CREBBP
RNA Polymerase I Transcription	0.0107	70	5	0.9629	1	MAPK3,POLR1D,POLR1C,POLR2H,POLR2K
Influenza Viral RNA Transcription and Replication	0.0153	100	8	0.964	1	RPS27A,UBA52,POLR2H,POLR2F,POLR2E,POLR2L,POLR2K,HSP90AA1
G alpha (s) signalling events	0.0184	120	10	0.9666	1	PDE1B,PDE1A,ADCY3,ADCY4,ADCY1,ADCY7,ADCY8,ADCY5,ADCY6,ADCY9
G0 and Early G1	0.0038	25	1	0.9677	1	CDK1
Basigin interactions	0.0038	25	1	0.9677	1	ITGB1
YAP1- and WWTR1 (TAZ)-stimulated gene expression	0.0038	25	1	0.9677	1	CREBBP
Prefoldin mediated transfer of substrate to CCT/TriC	0.004	26	1	0.9719	1	ACTB
Interaction between L1 and Ankyrins	0.004	26	1	0.9719	1	SPTBN2
PTM: gamma carboxylation, hypusine formation and arylsulfatase activation	0.0041	27	1	0.9755	1	PROS1
Cooperation of Prefoldin and TriC/CCT in actin and tubulin folding	0.0041	27	1	0.9755	1	ACTB
Assembly of collagen fibrils and other multimeric structures	0.0083	54	3	0.9786	1	CTSS,CTSL,CTSB
PERK regulated gene expression	0.0043	28	1	0.9787	1	HSPA5
Ion channel transport	0.0165	108	8	0.9806	1	RPS27A,UBC,UBB,RAF1,WWP1,UBA52,NEDD4L,TRPC1
Steroid hormones	0.0044	29	1	0.9814	1	LGMN
Lipoprotein metabolism	0.0044	29	1	0.9814	1	SAR1B
Metabolism of steroid hormones and vitamin D	0.0044	29	1	0.9814	1	LGMN
Transcriptional Regulation of White Adipocyte Differentiation	0.0119	78	5	0.9819	1	RELA,EP300,CD36,CREBBP,NFKB1
Activation of Kainate Receptors upon glutamate binding	0.0046	30	1	0.9838	1	CALM1
Glycosphingolipid metabolism	0.0046	30	1	0.9838	1	CTSA
RNA Polymerase I Promoter Opening	0.0046	30	1	0.9838	1	MAPK3
Cell-cell junction organization	0.0087	57	3	0.9844	1	CTNNB1,PVRL2,CDH1
RNA Polymerase II Transcription	0.0155	101	7	0.985	1	TCEB2,TCEB1,POLR2H,POLR2F,POLR2E,POLR2L,POLR2K
DNA Damage/Telomere Stress Induced Senescence	0.0089	58	3	0.986	1	CDKN1A,CDKN1B,MRE11A
Peptide hormone metabolism	0.0126	82	5	0.9876	1	KIF5B,KIF5C,MYO5A,CTNNB1,CTSD
Cell junction organization	0.0126	82	5	0.9876	1	ITGB1,CTNNB1,PVRL2,VASP,CDH1
Formation of Fibrin Clot (Clotting Cascade)	0.0049	32	1	0.9877	1	PROS1
Activation of Matrix Metalloproteinases	0.0049	32	1	0.9877	1	CTSK
Translation	0.0224	146	11	0.9899	1	EIF4A2,EIF4A1,RPS27A,SEC61B,SEC61G,EIF4E,DDOST,UBA52,SEC61A1,SEC61A2,EIF4G1
Muscle contraction	0.0075	49	2	0.9908	1	ITGB5,CALM1
SRP-dependent cotranslational protein targeting to membrane	0.0164	107	7	0.991	1	RPS27A,SEC61B,SEC61G,DDOST,UBA52,SEC61A1,SEC61A2
mRNA Splicing	0.0164	107	7	0.991	1	DHX9,PCBP2,POLR2H,POLR2F,POLR2E,POLR2L,POLR2K
mRNA Splicing - Major Pathway	0.0164	107	7	0.991	1	DHX9,PCBP2,POLR2H,POLR2F,POLR2E,POLR2L,POLR2K
G alpha (q) signalling events	0.0285	186	15	0.991	1	APP,PIK3CA,PRKCE,PRKCD,PRKCQ,PIK3R3,PIK3R1,PIK3R2,PTAFR,ADRBK1,ITPR3,ITPR1,ITPR2,RASGRP1,RASGRP2
Post-translational protein modification	0.0271	177	14	0.9913	1	CALR,CANX,PROS1,PDIA3,SAR1B,DDOST,SEC13,SEC24B,SEC24A,SEC24C,SEC24D,SEC23A,SEC31A,SUMO1
Arachidonic acid metabolism	0.0055	36	1	0.9929	1	MAPKAPK2
Activation of Gene Expression by SREBP (SREBF)	0.0057	37	1	0.9938	1	CREBBP
NCAM1 interactions	0.0057	37	1	0.9938	1	NCAM1
Signaling by Rho GTPases	0.0187	122	8	0.9939	1	MYO9B,PIK3R2,SOS1,VAV3,VAV2,VAV1,CDC42,RACGAP1
Rho GTPase cycle	0.0187	122	8	0.9939	1	MYO9B,PIK3R2,SOS1,VAV3,VAV2,VAV1,CDC42,RACGAP1
Chemokine receptors bind chemokines	0.0084	55	2	0.9956	1	CCR6,CCR2
L13a-mediated translational silencing of Ceruloplasmin expression	0.0159	104	6	0.9956	1	EIF4A2,EIF4A1,RPS27A,EIF4E,UBA52,EIF4G1
3' -UTR-mediated translational regulation	0.0159	104	6	0.9956	1	EIF4A2,EIF4A1,RPS27A,EIF4E,UBA52,EIF4G1
GTP hydrolysis and joining of the 60S ribosomal subunit	0.0161	105	6	0.996	1	EIF4A2,EIF4A1,RPS27A,EIF4E,UBA52,EIF4G1
Nonsense Mediated Decay Enhanced by the Exon Junction Complex	0.0162	106	6	0.9963	1	EIF4A3,RPS27A,PPP2R1A,PPP2CA,UBA52,EIF4G1
Nonsense-Mediated Decay	0.0162	106	6	0.9963	1	EIF4A3,RPS27A,PPP2R1A,PPP2CA,UBA52,EIF4G1
Condensation of Prophase Chromosomes	0.0063	41	1	0.9964	1	CDK1
G2/M Checkpoints	0.0067	44	1	0.9976	1	CDK1
Eukaryotic Translation Initiation	0.0172	112	6	0.998	1	EIF4A2,EIF4A1,RPS27A,EIF4E,UBA52,EIF4G1
Cap-dependent Translation Initiation	0.0172	112	6	0.998	1	EIF4A2,EIF4A1,RPS27A,EIF4E,UBA52,EIF4G1
Formation of the ternary complex, and subsequently, the 43S complex	0.0074	48	1	0.9986	1	RPS27A
Amyloids	0.0075	49	1	0.9988	1	APP
Nuclear Receptor transcription pathway	0.0078	51	1	0.9991	1	NR4A1
Initial triggering of complement	0.027	176	11	0.9991	1	C4B,C3,C2,C1QC,C1QA,C1QB,GZMM,MASP1,MASP2,CFB,CRP
Sphingolipid metabolism	0.008	52	1	0.9992	1	CTSA
Meiotic Recombination	0.0083	54	1	0.9994	1	MRE11A
Visual phototransduction	0.0132	86	3	0.9994	1	PRKCA,PRKCQ,CALM1
Collagen formation	0.0132	86	3	0.9994	1	CTSS,CTSL,CTSB
Diseases associated with visual transduction	0.0132	86	3	0.9994	1	PRKCA,PRKCQ,CALM1
Metabolism	0.1985	1296	140	0.9995	1	PPP2R5D,RAE1,PIK3C3,PIK3CA,PIK3CB,PIK3CD,ARF1,NUP107,RPS27A,EP300,MAPKAPK2,PPP2R1B,PPP2R1A,UBC,WASL,UBB,PRSS3,CD44,PLD3,PLD2,PLD1,CD36,PTEN,SEH1L,PLA2G6,PRKACA,PRKACB,NUP133,RAP1A,RAP1B,NUP188,RANBP2,TPR,PRKCA,NUP160,TRIB3,PIK3R3,PIK3R4,PIK3R1,PIK3R2,NUP153,NUP155,AAAS,NUP205,NUP214,NUP210,PPP2CA,PPP2CB,DNM2,PRKAR2B,PRKAR2A,SAR1B,UBA52,PRKAR1B,PRKAR1A,SEC24B,SEC24A,SEC24C,SEC24D,SEC23A,NUP88,NUP8…
Nonsense Mediated Decay Independent of the Exon Junction Complex	0.0136	89	3	0.9996	1	RPS27A,UBA52,EIF4G1
HATs acetylate histones	0.0161	105	4	0.9997	1	EP300,ATF2,CREBBP,ACTB
Chromatin modifying enzymes	0.0161	105	4	0.9997	1	EP300,ATF2,CREBBP,ACTB
Chromatin organization	0.0161	105	4	0.9997	1	EP300,ATF2,CREBBP,ACTB
PPARA Activates Gene Expression	0.0162	106	4	0.9997	1	EP300,CD36,TRIB3,CREBBP
Regulation of Lipid Metabolism by Peroxisome proliferator-activated receptor alpha (PPARalpha)	0.0167	109	4	0.9998	1	EP300,CD36,TRIB3,CREBBP
Defective LMBRD1 causes methylmalonic aciduria and homocystinuria type cblF	0.01	65	1	0.9999	1	PRSS3
Metabolism of water-soluble vitamins and cofactors	0.01	65	1	0.9999	1	PRSS3
Defective CUBN causes hereditary megaloblastic anemia 1	0.01	65	1	0.9999	1	PRSS3
Defective MMAB causes methylmalonic aciduria type cblB	0.01	65	1	0.9999	1	PRSS3
Defective HLCS causes multiple carboxylase deficiency	0.01	65	1	0.9999	1	PRSS3
Defects in cobalamin (B12) metabolism	0.01	65	1	0.9999	1	PRSS3
Defective CD320 causes methylmalonic aciduria	0.01	65	1	0.9999	1	PRSS3
Defective MTRR causes methylmalonic aciduria and homocystinuria type cblE	0.01	65	1	0.9999	1	PRSS3
Defects in vitamin and cofactor metabolism	0.01	65	1	0.9999	1	PRSS3
Defective GIF causes intrinsic factor deficiency	0.01	65	1	0.9999	1	PRSS3
Defects in biotin (Btn) metabolism	0.01	65	1	0.9999	1	PRSS3
Defective TCN2 causes hereditary megaloblastic anemia	0.01	65	1	0.9999	1	PRSS3
Defective MTR causes methylmalonic aciduria and homocystinuria type cblG	0.01	65	1	0.9999	1	PRSS3
Metabolism of vitamins and cofactors	0.01	65	1	0.9999	1	PRSS3
Defective MMACHC causes methylmalonic aciduria and homocystinuria type cblC	0.01	65	1	0.9999	1	PRSS3
Defective AMN causes hereditary megaloblastic anemia 1	0.01	65	1	0.9999	1	PRSS3
Defective MUT causes methylmalonic aciduria mut type	0.01	65	1	0.9999	1	PRSS3
Defective BTD causes biotidinase deficiency	0.01	65	1	0.9999	1	PRSS3
Defective MMADHC causes methylmalonic aciduria and homocystinuria type cblD	0.01	65	1	0.9999	1	PRSS3
Defective MMAA causes methylmalonic aciduria type cblA	0.01	65	1	0.9999	1	PRSS3
Viral mRNA Translation	0.0129	84	2	0.9999	1	RPS27A,UBA52
Peptide chain elongation	0.0129	84	2	0.9999	1	RPS27A,UBA52
Eukaryotic Translation Termination	0.0129	84	2	0.9999	1	RPS27A,UBA52
FCGR activation	0.0259	169	8	0.9999	1	LYN,FYN,YES1,SYK,FGR,HCK,SRC,CD247
Eukaryotic Translation Elongation	0.0136	89	2	0.9999	1	RPS27A,UBA52
Formation of a pool of free 40S subunits	0.0144	94	2	1	1	RPS27A,UBA52
G alpha (i) signalling events	0.0362	236	12	1	1	APP,C3,CCR6,CCR2,ADCY3,ADCY4,ADCY1,ADCY7,ADCY8,ADCY5,ADCY6,ADCY9
Meiosis	0.013	85	1	1	1	MRE11A
Creation of C4 and C2 activators	0.0259	169	6	1	1	C1QC,C1QA,C1QB,MASP1,MASP2,CRP
Metabolism of lipids and lipoproteins	0.0706	461	32	1	1	PIK3C3,PIK3CA,PIK3CB,PIK3CD,ARF1,EP300,MAPKAPK2,PLD3,PLD2,PLD1,CD36,PTEN,PLA2G6,PRKACA,PRKACB,TRIB3,PIK3R3,PIK3R4,PIK3R1,PIK3R2,SAR1B,SEC24B,SEC24A,SEC24C,SEC24D,SEC23A,INPP5D,CREBBP,INPPL1,LGMN,CTSA,KPNB1
Fatty acid, triacylglycerol, and ketone body metabolism	0.0239	156	4	1	1	EP300,CD36,TRIB3,CREBBP
Classical antibody-mediated complement activation	0.025	163	4	1	1	C1QC,C1QA,C1QB,CRP
MPS VII - Sly syndrome	0.0172	112	1	1	1	CD44
MPS II - Hunter syndrome	0.0172	112	1	1	1	CD44
Mucopolysaccharidoses	0.0172	112	1	1	1	CD44
MPS IIIC - Sanfilippo syndrome C	0.0172	112	1	1	1	CD44
MPS IIID - Sanfilippo syndrome D	0.0172	112	1	1	1	CD44
MPS IX - Natowicz syndrome	0.0172	112	1	1	1	CD44
MPS IIIA - Sanfilippo syndrome A	0.0172	112	1	1	1	CD44
MPS VI - Maroteaux-Lamy syndrome	0.0172	112	1	1	1	CD44
Glycosaminoglycan metabolism	0.0172	112	1	1	1	CD44
MPS IIIB - Sanfilippo syndrome B	0.0172	112	1	1	1	CD44
MPS I - Hurler syndrome	0.0172	112	1	1	1	CD44
MPS IV - Morquio syndrome B	0.0172	112	1	1	1	CD44
MPS IV - Morquio syndrome A	0.0172	112	1	1	1	CD44
Metabolism of proteins	0.0893	583	40	1	1	PPP2R5B,CUL7,KIF5B,KIF5C,EIF4A2,EIF4A1,GSK3A,RPS27A,FBXW7,HSP90B1,DCTN1,CALR,FBXO6,FBXO4,CANX,MYO5A,SEC61B,SEC61G,EIF4E,SHC1,PROS1,CTNNB1,PDIA3,SAR1B,DDOST,UBA52,SEC61A1,SEC61A2,SEC13,SEC24B,SEC24A,SEC24C,SEC24D,SEC23A,HSPA5,SEC31A,SUMO1,EIF4G1,CTSD,ACTB
Binding and Uptake of Ligands by Scavenger Receptors	0.0297	194	5	1	1	HSP90B1,CD36,CALR,MASP1,HSP90AA1
Peptide ligand-binding receptors	0.0286	187	4	1	1	APP,C3,CCR6,CCR2
Signaling by GPCR	0.1592	1039	75	1	1	HRAS,PPP2R5D,APP,PIK3CA,MAPK1,MAPK3,MAPK7,RAC1,C3,PPP3CB,PPP3CA,NRAS,PPP2R1B,PPP2R1A,RAF1,CCR6,CAMK4,CCR2,KRAS,PDPK1,YWHAB,PRKACA,PRKACB,GRB2,PRKCA,PRKCE,PRKCD,PRKCB,PRKCQ,PIK3R3,PIK3R1,PIK3R2,MAP2K1,MAP2K2,PDE1B,PDE1C,PPP2CA,SOS1,PDE1A,PPP2CB,RPS6KA3,RPS6KA1,RPS6KA2,HBEGF,PRKAR2B,PRKAR2A,EGFR,VAV3,VAV2,VAV1,PRKAR1B,PRKAR1A,CDC42,CDK1,PTAFR,CREB1,ADCY3,ADCY4,ADCY1,ADCY7,ADCY8,ADCY5,ADCY6,ADRBK1,I…
Class A/1 (Rhodopsin-like receptors)	0.0473	309	5	1	1	APP,C3,CCR6,CCR2,PTAFR
Generic Transcription Pathway	0.0735	480	11	1	1	SMURF2,RPS27A,NR4A1,UBC,UBB,RNF111,UBE2D3,UBE2D1,UBA52,NEDD4L,CREBBP
GPCR downstream signaling	0.1438	939	40	1	1	APP,PIK3CA,RAC1,C3,CCR6,CCR2,PDPK1,PRKCA,PRKCE,PRKCD,PRKCB,PRKCQ,PIK3R3,PIK3R1,PIK3R2,PDE1B,SOS1,PDE1A,VAV3,VAV2,VAV1,CDC42,PTAFR,ADCY3,ADCY4,ADCY1,ADCY7,ADCY8,ADCY5,ADCY6,ADRBK1,ITPR3,ITPR1,ITPR2,ADCY9,AKT1,AKT3,AKT2,RASGRP1,RASGRP2
GPCR ligand binding	0.0663	433	5	1	1	APP,C3,CCR6,CCR2,PTAFR
