# Supplementary material for: Transcriptome Markers of Viral Persistence in Naturally-Infected Andes Virus (Bunyaviridae) Seropositive Long-Tailed Pygmy Rice Rats
Source: PLoS One. 2015 Apr 9;10(4):e0122935. doi: 10.1371/journal.pone.0122935 (PMC4391749; doi:10.1371/journal.pone.0122935)
Supplement: S3 Table — Comparison group, gene name determined by BLAST orthology, Functional category, Log2FC, DESeq pvalue, FDR pvalue, BLAST details, RSEM counts per animal, DESeq output. Top panel, Persistent Infection (RR18/RR31); Bottom panel, RR29. (XLSX) (XLSX) [file pone.0122935.s004.xlsx]

## Sheet: RR_Andes_Sero_wCOUNTS_200
												_______RSEM counts_______________			_____________DESeq Results__________
Group	Gene	Functional Category	Log2FC	pval	FDR, pvalue	BLASTx hit % identity	BLASTx evalue	MGI ortholog	Predicted Function	Trinity contig	RR20 RSEM counts	RR30 RSEM counts	RR18 RSEM counts	RR31 RSEM counts	baseMean	baseMeanA	baseMeanB	foldChange
Persistent Infection (RR18, RR31)	Aplp2	Cytoskeletal/Structural	Absent_Seropositive	4.77e-05	0.0330209	87.79	0	MGI:88047	amyloid beta (A4) precursor-like protein 2	comp66051_c0_seq4	603	2713	0	0	628.991	1257.98	0	0
Persistent Infection (RR18, RR31)	Atp8a1	Protease/Proteasome	Absent_Seropositive	3.68e-05	0.0303318	92.24	0	MGI:1276108	baculoviral IAP repeat-containing 6	comp69906_c0_seq4	1120	421	0	0	325.983	651.966	0	0
Persistent Infection (RR18, RR31)	Azgp1	Diverse	Absent_Seropositive	1.66e-06	0.00292487	91.69	0	MGI:1298375	calcineurin binding protein 1	comp68091_c0_seq1	621	1138	0	0	345.731	691.462	0	0
Persistent Infection (RR18, RR31)	Birc6	Innate_Immunity	Absent_Seropositive	1.51e-07	0.000628333	93.36	0	MGI:2442402	CCR4-NOT transcription complex subunit 1	comp64971_c0_seq8	937	1578	0	0	496.292	992.584	0	0
Persistent Infection (RR18, RR31)	Cabin1	Signal Transduction	Absent_Seropositive	3.01e-05	0.0259151	88.01	0	MGI:95522	fibroblast growth factor receptor 1	comp67696_c0_seq2	570	501	0	0	218.201	436.402	0	0
Persistent Infection (RR18, RR31)	Casp1	Diverse	Absent_Seropositive	8e-09	7.1e-05	85.61	0	MGI:1922862	glucosamine (N-acetyl)-6-sulfatase	comp70347_c0_seq2	1846	2877	0	0	935.467	1870.93	0	0
Persistent Infection (RR18, RR31)	Cfhr1	Diverse	Absent_Seropositive	3.9e-06	0.00554841	85.61	0	MGI:1922862	glucosamine (N-acetyl)-6-sulfatase	comp70347_c0_seq3	440	1132	0	0	304.365	608.729	0	0
Persistent Infection (RR18, RR31)	Cnot1	Hemostasis	Absent_Seropositive	2.17e-07	0.000676648	91.19	0	MGI:1202722	general transcription factor II I	comp63213_c0_seq2	881	1484	0	0	466.687	933.374	0	0
Persistent Infection (RR18, RR31)	Dhdh	Replication, DNA repair, Transcription, Translation	Absent_Seropositive	2.31e-05	0.0215482	88.78	0	MGI:105942	host cell factor C1	comp58604_c0_seq5	283	895	0	0	226.206	452.412	0	0
Persistent Infection (RR18, RR31)	Emr1	Diverse	Absent_Seropositive	2.33e-05	0.0215482	89.99	0	MGI:1924825	lysine (K)-specific methyltransferase 2E	comp66504_c0_seq3	536	597	0	0	228.146	456.291	0	0
Persistent Infection (RR18, RR31)	Fcrl1	Diverse	Absent_Seropositive	5.61e-06	0.00699801	88.77	0	MGI:1918419	neuroblastoma amplified sequence	comp70711_c0_seq2	628	823	0	0	289.835	579.671	0	0
Persistent Infection (RR18, RR31)	Fgfr1	Apoptosis	Absent_Seropositive	1.76e-06	0.00292487	89.43	0	MGI:1928323	nischarin	comp66563_c1_seq10	899	797	0	0	345.39	690.78	0	0
Persistent Infection (RR18, RR31)	Gns_a	Metabolism, general	Absent_Seropositive	4.36e-05	0.031987	93.27	0	MGI:97372	natriuretic peptide receptor 2	comp67087_c0_seq3	679	295	0	0	204.881	409.761	0	0
Persistent Infection (RR18, RR31)	Gns_b	Diverse	Absent_Seropositive	4.73e-05	0.0330209	91.32	0	MGI:1338034	PHD finger protein 2	comp64149_c1_seq5	277	1095	0	0	261.349	522.698	0	0
Persistent Infection (RR18, RR31)	Gns_c	Replication, DNA repair, Transcription, Translation	Absent_Seropositive	7.23e-05	0.0450399	92.03	0	MGI:1913910	SAFB-like transcription modulator	comp66341_c0_seq7	334	592	0	0	182.289	364.578	0	0
Persistent Infection (RR18, RR31)	Gtf2i	RNA_splicing	Absent_Seropositive	2.92e-05	0.0259151	87.27	0	MGI:2385598	SLU7 splicing factor homolog (S. cerevisiae)	comp67171_c1_seq2	366	746	0	0	217.497	434.994	0	0
Persistent Infection (RR18, RR31)	Gtpbp2	Diverse	Absent_Seropositive	4.8e-06	0.00630019	93.1	0	MGI:98388	spectrin beta non-erythrocytic 1	comp65978_c0_seq4	1848	751	0	0	548.15	1096.3	0	0
Persistent Infection (RR18, RR31)	Hcfc1	Innate_Immunity	-9.5566	1.02e-06	0.00212419	90.62	0	MGI:103035	signal transducer and activator of transcription 5B	comp68741_c7_seq3	1282	1667	0	3	590.069	1178.57	1.56507	0.00132794
Persistent Infection (RR18, RR31)	Hcfc2	Transport	Absent_Seropositive	7.11e-08	0.000354443	83.41	0	MGI:2449202	tropomyosin 4	comp67104_c0_seq2	1109	1770	0	0	569.58	1139.16	0	0
Persistent Infection (RR18, RR31)	Kmt2e	Replication, DNA repair, Transcription, Translation	Absent_Seropositive	8.51e-07	0.00192937	92.53	0	MGI:2153272	transformation/transcription domain-associated protein	comp69984_c0_seq7	941	950	0	0	382.641	765.281	0	0
Persistent Infection (RR18, RR31)	Mff	Transport	Present_SeroPositive	8.35e-05	0.0484199	86.19	0	MGI:1330848	ATPase aminophospholipid transporter (APLT) class I type 8A member 1	comp70613_c0_seq1	0	0	144	382	148.759	0	297.518	Inf
Persistent Infection (RR18, RR31)	N4bp2l2	Metabolism, lipid	8.76632	7.88e-07	0.00192937	84.96	0	MGI:103163	alpha-2-glycoprotein 1 zinc	comp59070_c0_seq1	18	0	3477	2139	1747.91	8.0099	3487.8	435.437
Persistent Infection (RR18, RR31)	Nbas	Innate_Immunity	Present_SeroPositive	3.77e-05	0.0303318	82.43	0	MGI:96544	caspase 1	comp53486_c0_seq2	0	0	177	793	267.222	0	534.444	Inf
Persistent Infection (RR18, RR31)	Nisch	Innate_Immunity	6.6152	4.12e-05	0.0314755	82.47	5e-167	MGI:2138169	complement factor H-related 1	comp69361_c0_seq4	0	56	1192	2280	1011.51	20.4277	2002.6	98.0335
Persistent Infection (RR18, RR31)	Npr2	Metabolism, general	Present_SeroPositive	5.57e-05	0.036538	86.56	0	MGI:1919005	dihydrodiol dehydrogenase (dimeric)	comp68507_c1_seq3	0	0	277	278	166.996	0	333.991	Inf
Persistent Infection (RR18, RR31)	Oxld1	Signal Transduction	8.71263	1.97e-06	0.00307464	84.95	0	MGI:106912	EGF-like module containing mucin-like hormone receptor-like sequence 1	comp54657_c0_seq3	0	8	916	1149	613.604	2.91824	1224.29	419.53
Persistent Infection (RR18, RR31)	Pan3	Adaptive_Immunity	8.52079	7.64e-05	0.046432	73.6	3e-68	MGI:2442862	Fc receptor-like 1	comp68872_c0_seq32	3	0	471	324	245.833	1.33498	490.33	367.293
Persistent Infection (RR18, RR31)	Pbld2	Diverse	Present_SeroPositive	1.67e-09	4.17e-05	85.61	0	MGI:1922862	glucosamine (N-acetyl)-6-sulfatase	comp70347_c0_seq1	0	0	1484	2051	1041.16	0	2082.33	Inf
Persistent Infection (RR18, RR31)	Phf2	Signal Transduction	Present_SeroPositive	6.2e-05	0.0396493	89.74	0	MGI:1860138	GTP binding protein 2	comp68460_c0_seq22	0	0	208	344	160.676	0	321.353	Inf
Persistent Infection (RR18, RR31)	Ppp1cc	Diverse	Present_SeroPositive	7.83e-05	0.0465054	90.72	1e-179	MGI:1915183	host cell factor C2	comp65433_c1_seq3	0	0	134	401	150.304	0	300.608	Inf
Persistent Infection (RR18, RR31)	Slc22a26	Mitochondrial	Present_SeroPositive	4.84e-07	0.00134209	83.99	0	MGI:1922984	mitochondrial fission factor	comp69037_c2_seq21	0	0	708	476	365.651	0	731.302	Inf
Persistent Infection (RR18, RR31)	Sltm	Diverse	Present_SeroPositive	2.31e-05	0.0215482	86.69	0	MGI:2687207	NEDD4 binding protein 2-like 2	comp68009_c0_seq1	0	0	274	394	196.23	0	392.461	Inf
Persistent Infection (RR18, RR31)	Slu7	Redox	Present_SeroPositive	1.11e-05	0.0125694	52	1.3e-50	MGI:1913681	oxidoreductase	comp68873_c1_seq2	0	0	398	351	227.309	0	454.617	Inf
Persistent Infection (RR18, RR31)	Sptbn1	Replication, DNA repair, Transcription, Translation	8.64339	1.21e-05	0.0130639	86.83	0	MGI:1919837	PAN3 polyA specific ribonuclease subunit homolog (S. cerevisiae)	comp69782_c3_seq10	4	0	648	517	356.77	1.77998	711.761	399.87
Persistent Infection (RR18, RR31)	Stat5b	Diverse	Present_SeroPositive	1.44e-06	0.00275985	82.78	0	MGI:1914557	phenazine biosynthesis-like protein domain containing 2	comp67789_c0_seq5	0	0	523	511	311.679	0	623.359	Inf
Persistent Infection (RR18, RR31)	Tmem106c	Diverse	Present_SeroPositive	1.85e-07	0.000657485	89.66	0	MGI:104872	protein phosphatase 1 catalytic subunit gamma isoform	comp61285_c0_seq7	0	0	613	768	409.414	0	818.829	Inf
Persistent Infection (RR18, RR31)	Tpm4	Transport	Present_SeroPositive	6.82e-08	0.000354443	79.55	0	MGI:2385316	solute carrier family 22 (organic cation transporter) member 26	comp70812_c0_seq20	0	0	1017	544	488.784	0	977.567	Inf
Persistent Infection (RR18, RR31)	Trrap	Diverse	Present_SeroPositive	7.56e-06	0.00897737	86.99	8e-178	MGI:1196384	transmembrane protein 106C	comp68420_c0_seq5	0	0	255	571	235.919	0	471.838	Inf
Persistent Infection (RR18, RR31)	U2surp	RNA_splicing	Present_SeroPositive	5.24e-05	0.035274	92.44	0	MGI:1915208	U2 snRNP-associated SURP domain containing	comp67882_c1_seq4	0	0	247	320	167.718	0	335.437	Inf
Persistent Infection (RR18, RR31)	uncharacterized	Uncharacterized	9.75283	4.01e-06	0.00554841	NA	NA	NA	NA	comp33580_c0_seq1	1	1	420	790	349.728	0.809775	698.647	862.766
Persistent Infection (RR18, RR31)	uncharacterized	Uncharacterized	Present_SeroPositive	1.53e-05	0.0159085	NA	NA	NA	NA	comp67174_c0_seq1	0	0	264	461	210.296	0	420.592	Inf
Persistent Infection (RR18, RR31)	Wapal_b	Diverse	Present_SeroPositive	8.54e-09	7.1e-05	93.49	0	MGI:2675859	wings apart-like homolog (Drosophila)	comp64194_c0_seq9	0	0	1022	1309	690.035	0	1380.07	Inf
Persistent Infection (RR18, RR31)	Zfp410	Diverse	Present_SeroPositive	4.17e-05	0.0314755	94.17	0	MGI:1289280	zinc finger protein 410	comp64559_c1_seq10	0	0	237	360	174.741	0	349.483	Inf
Group	Gene.name	Functional Category	Log2FC	pval	FDR, pvalue	% identity	evalue	MGI.number	function	contig	RR20 RSEM counts	RR30 RSEM counts	RR29 RSEM counts		baseMean	baseMeanA	baseMeanB	foldChange
RR29	Abcb1a_a	Innate_Immunity	Absent_Seropositive	4.62e-05	0.0117181	88.66	0	MGI:97570	ATP-binding cassette sub-family B (MDR/TAP) member 1A	comp70292_c0_seq20	3662.09	41.95	0		1542.06	2313.08	0	0
RR29	Abcb1a_b	Innate_Immunity	Absent_Seropositive	2.93e-05	0.0083062	89.71	0	MGI:97570	ATP-binding cassette sub-family B (MDR/TAP) member 1A	comp70292_c0_seq29	4115.32	31.53	0		1728.01	2592.01	0	0
RR29	Acmsd	Metabolism, general	-8.68256	0.000110655	0.0212157	84.16	0	MGI:2386323	amino carboxymuconate semialdehyde decarboxylase	comp64614_c0_seq1	12002.4	88	22		5044.43	7557.45	18.3935	0.00243382
RR29	Acsm1	Metabolism, general	-8.78015	7.56e-05	0.0172198	87.64	0	MGI:2152200	acyl-CoA synthetase medium-chain family member 1	comp54603_c0_seq1	15739.3	144	27		6623.62	9924.14	22.5738	0.00227463
RR29	Acy3_a	Metabolism, general	-11.3911	4.53e-06	0.00315484	85.15	0	MGI:1918920	aspartoacylase (aminoacylase) 3	comp36270_c0_seq1	14330.5	16.48	4.12		5988.94	8981.73	3.34426	0.000372341
RR29	Akr1b10_b	Metabolism, general	-10.8402	1.45e-05	0.0051556	84.88	0	MGI:1915111	aldo-keto reductase family 1 member B10 (aldose reductase)	comp63846_c5_seq3	9738.97	68.43	4.11		4088.36	6130.86	3.34426	0.00054548
RR29	Akr1c19	Metabolism, general	-7.61164	0.000212387	0.0365655	85.52	0	MGI:2653678	aldo-keto reductase family 1 member C19	comp49284_c0_seq1	37872.4	334	146		15956.7	23874.1	122.066	0.0051129
RR29	Alox15	Metabolism, general	-10.4947	2.08e-05	0.00634567	90.25	0	MGI:1923709	carbonic anyhydrase 12	comp60389_c0_seq1	9619.04	17	5		4022.41	6031.53	4.18033	0.00069308
RR29	Car12	Cytoskeletal/Structural	-9.59698	8.87e-05	0.0182812	92.06	0	MGI:88274	catenin (cadherin associated protein) alpha 1	comp58551_c0_seq1	3911.14	3026.84	5.54		2591.56	3884.83	5.0164	0.00129128
RR29	Ccne1	Metabolism, steroid	-9.92486	9.66e-06	0.00408484	80.68	0	MGI:88586	cytochrome P450 family 17 subfamily a polypeptide 1	comp71020_c0_seq1	38861.5	96	30		16262	24380.5	25.082	0.00102877
RR29	Ccnf	Metabolism, lipid	-9.51249	7.93e-05	0.0172198	83.99	0	MGI:103238	cytochrome P450 family 2 subfamily c polypeptide 29	comp70914_c1_seq4	7758.09	57.11	8.23		3258.99	4885.13	6.68853	0.00136916
RR29	Cox6a1	Metabolism, lipid	Absent_Seropositive	1.98e-06	0.00198782	86.64	0	MGI:88611	cytochrome P450 family 4 subfamily a polypeptide 10	comp67072_c2_seq41	8155.76	351.99	0		3516.19	5274.29	0	0
RR29	Cpd	Metabolism, lipid	Absent_Seropositive	0.000135337	0.024901	85.98	0	MGI:1096550	cytochrome P450 family 4 subfamily a polypeptide 14	comp67072_c2_seq32	2837.21	3.64	0		1185.63	1778.44	0	0
RR29	Ctnna1	Metabolism, lipid	-8.33881	0.000301227	0.0468418	88.22	0	MGI:1927669	cytochrome P450 family 4 subfamily f polypeptide 14	comp67072_c2_seq29	7260.33	117.2	16.85		3072.57	4601.74	14.2131	0.00308864
RR29	Cyp17a1	Innate_Immunity	6.28055	1.34e-05	0.0049603	89.15	0	MGI:1921895	family with sequence similarity 46 member C	comp66005_c1_seq1	208.93	0	12168.6		3478.61	130.877	10174.1	77.7379
RR29	Cyp2c29	Diverse	Absent_Seropositive	2.45e-05	0.00721196	85.61	0	MGI:1922862	glucosamine (N-acetyl)-6-sulfatase	comp70347_c0_seq2	1846.46	2877.27	0		1680.38	2520.57	0	0
RR29	Cyp4a10	Redox	-9.11043	3e-05	0.00841055	88.34	0	MGI:95863	glutathione S-transferase alpha 2 (Yc2)	comp61032_c0_seq2	33748.2	261.66	46.03		14184.4	21257.4	38.459	0.0018092
RR29	Cyp4a14	Metabolism, steroid	Absent_Seropositive	0.000108974	0.0212157	84.01	0	MGI:96235	hydroxy-delta-5-steroid dehydrogenase 3 beta- and steroid delta-isomerase 3	comp68678_c1_seq16	2980.9	15.94	0		1249.54	1874.31	0	0
RR29	Cyp4f14	Metabolism, steroid	-9.46534	3.25e-05	0.00893366	84.99	0	MGI:109598	hydroxy-delta-5-steroid dehydrogenase 3 beta- and steroid delta-isomerase 6	comp68678_c1_seq1	15974.3	93.42	16.96		6702.81	10047.1	14.2131	0.00141465
RR29	Eif3j1	Metabolism, steroid	-8.49378	0.000219726	0.0375607	84.76	0	MGI:109598	hydroxy-delta-5-steroid dehydrogenase 3 beta- and steroid delta-isomerase 6	comp68678_c1_seq5	8138.38	58.41	16.65		3420.45	5123.57	14.2131	0.00277407
RR29	Eif4ebp2	Metabolism, steroid	-10.3521	8.38e-05	0.0175537	81.87	0	MGI:109598	hydroxy-delta-5-steroid dehydrogenase 3 beta- and steroid delta-isomerase 6	comp68678_c1_seq6	5222.75	16.2	3.15		2186.34	3278.26	2.5082	0.000765101
RR29	Ermap	Metabolism, lipid	-9.69286	1.67e-05	0.00566098	85.54	0	MGI:95794	low density lipoprotein receptor-related protein 2	comp67342_c0_seq1	25324.5	119	23		10616.5	15915.1	19.2295	0.00120826
RR29	Fam46c	Diverse	-11.4342	1.62e-05	0.00557609	84.72	0	MGI:96964	meprin 1 beta	comp54225_c0_seq1	7377.24	16	2		3085.29	4627.1	1.67213	0.000361378
RR29	Gns_a	Diverse	Absent_Seropositive	0.000135112	0.024901	89.1	0	MGI:1929865	nicotinamide phosphoribosyltransferase	comp63404_c0_seq2	892.95	2300.69	0		1100.39	1650.59	0	0
RR29	Gns_b	Diverse	Absent_Seropositive	0.000286303	0.0457004	90.92	0	MGI:1349717	nuclear receptor co-repressor 1	comp68604_c0_seq18	926.58	1709.99	0		927.709	1391.56	0	0
RR29	Gsta2	Metabolism, general	Absent_Seropositive	3.39e-05	0.00917415	88.99	0	MGI:1330223	3'-phosphoadenosine 5'-phosphosulfate synthase 2	comp63535_c0_seq4	3979.72	16.61	0		1666.91	2500.36	0	0
RR29	Hdlbp	Diverse	-7.24198	0.000320879	0.0486424	85.49	0	MGI:97501	phosphoenolpyruvate carboxykinase 1 cytosolic	comp58586_c0_seq1	50167.4	1274.74	253		21416.9	32019.6	211.525	0.00660611
RR29	Hsd3b3	Hemostasis	Absent_Seropositive	7.87e-05	0.0172198	82.89	0	MGI:97611	plasminogen activator urokinase	comp60382_c0_seq1	3235.84	7.73	0		1353.46	2030.19	0	0
RR29	Hsd3b6_a	Metabolism, lipid	Absent_Seropositive	7.32e-05	0.0169709	81.37	0	MGI:1270860	phospholipid scramblase 2	comp68067_c0_seq3	2743.42	650.62	0		1350.97	2026.46	0	0
RR29	Hsd3b6_c	Adaptive_Immunity	-9.62527	4.44e-05	0.0115061	87.67	0	MGI:104629	preproenkephalin	comp71083_c0_seq1	10514	40	10		4404.72	6602.89	8.36066	0.00126621
RR29	Hsd3b6_d	Innate_Immunity	Absent_Seropositive	1.93e-05	0.00612722	94.47	0	MGI:98215	retinoid X receptor beta	comp70191_c0_seq2	1626.35	3436.99	0		1765.61	2648.42	0	0
RR29	Itga9	Transport	Absent_Seropositive	7.75e-05	0.0172198	90.17	0	MGI:103150	solute carrier family 12 member 1	comp66954_c0_seq3	3253.3	3	0		1358.98	2038.47	0	0
RR29	Itgad	Transport	Absent_Seropositive	1.16e-06	0.00133577	89.16	0	MGI:1859937	solute carrier family 13 (sodium/sulfate symporters) member 1	comp69447_c0_seq1	9881.26	1	0		4125.34	6188.01	0	0
RR29	Lrp2	Transport	-10.1821	9.27e-06	0.00398809	85.33	0	MGI:2149635	solute carrier family 13 (sodium-dependent dicarboxylate transporter) member 3	comp71053_c0_seq1	24759.4	77	16		10364.9	15540.7	13.3771	0.000860774
RR29	Mep1b	Transport	-11.5876	1.13e-05	0.00459403	86.35	0	MGI:892001	solute carrier family 22 (organic anion transporter) member 6	comp53927_c0_seq1	8211.57	8	2		3431.35	5146.19	1.67213	0.000324926
RR29	Mpped1	Transport	Absent_Seropositive	3.49e-08	0.000165408	89.53	0	MGI:1345284	solute carrier family 34 (sodium phosphate) member 1	comp58980_c0_seq3	31832.8	10	0		13292.5	19938.7	0	0
RR29	Nampt	Transport	-8.25951	0.000133433	0.024901	83.2	0	MGI:1921337	solute carrier family 7 (cationic amino acid transporter y+ system) member 13	comp31579_c0_seq2	17488.8	138.12	43.08		7356.75	11017.2	35.9508	0.00326317
RR29	Ncor1	Transport	-9.29656	4.76e-05	0.0119467	81.01	0	MGI:1351896	solute carrier organic anion transporter family member 1a4	comp70405_c2_seq8	13312.8	159.21	16		5612.51	8412.08	13.3771	0.00159022
RR29	Pag1	Innate_Immunity	-10.3136	1.78e-05	0.00581319	79.24	0	MGI:98389	secreted phosphoprotein 1	comp54317_c0_seq2	11877.4	22.3	7.41		4967.2	7447.87	5.85246	0.00078579
RR29	Paip2	Innate_Immunity	-7.78974	0.000197487	0.0342447	79.24	0	MGI:98389	secreted phosphoprotein 1	comp54317_c0_seq1	24889.4	294.7	84.59		10507.4	15725.5	71.0656	0.00451912
RR29	Papss2	RNA_splicing	Absent_Seropositive	0.000136977	0.0250118	93.19	0	MGI:98283	serine/arginine-rich splicing factor 1	comp66506_c0_seq7	904.23	2276.84	0		1097.4	1646.1	0	0
RR29	Pck1	Transport	Absent_Seropositive	0.000193146	0.0337347	83.41	0	MGI:2449202	tropomyosin 4	comp67104_c0_seq2	1109.22	1769.61	0		1022.66	1533.99	0	0
RR29	Ppnk	Diverse	Absent_Seropositive	8.21e-05	0.0175143	81.39	0	MGI:109263	translin	comp68810_c0_seq1	1357.37	2173.86	0		1253.94	1880.91	0	0
RR29	Plau	Uncharacterized	Absent_Seropositive	4.99e-05	0.0124011	NA	NA	NA	NA	comp65585_c0_seq1	3609.36	22	0		1513.61	2270.41	0	0
RR29	Plscr2	Uncharacterized	Absent_Seropositive	1.71e-05	0.00566098	85.54	0	MGI:1351651	YME1-like 1 (S. cerevisiae)	comp69605_c0_seq2	3054.66	1941.66	0		1889.45	2834.17	0	0
RR29	Prpf18	Diverse	Absent_Seropositive	0.000307418	0.0468968	84.83	0	MGI:2442505	zinc finger protein 664	comp63754_c0_seq1	843.41	1762.52	0		909.401	1364.1	0	0
RR29	Rhoc	Metabolism, lipid	8.16827	4.12e-08	0.000165408	87.06	0	MGI:87997	arachidonate 15-lipoxygenase	comp64142_c1_seq1	136.1	16.4	31914.1		8955.91	92.7529	26682.2	287.67
RR29	Rxra	Replication, DNA repair, Transcription, Translation	Present_Seropositive	0.000110907	0.0212157	85.53	0	MGI:88316	cyclin E1	comp59485_c0_seq2	0	0	1191.74		332.197	0	996.591	Inf
RR29	Rxrb	Replication, DNA repair, Transcription, Translation	9.31049	7.67e-07	0.00102648	88.97	0	MGI:102551	cyclin F	comp69094_c0_seq2	0	13.78	5043.21		1409.85	6.64036	4216.28	634.948
RR29	Slc12a1	Apoptosis	8.80522	0.000107359	0.0212105	84.39	2e-139	MGI:103099	cytochrome c oxidase subunit VIa polypeptide 1	comp31067_c0_seq2	2.26	5.12	1939		542.793	3.62397	1621.13	447.337
RR29	Slc13a1	Protease/Proteasome	Present_Seropositive	1.02e-05	0.00421992	90.06	0	MGI:107265	carboxypeptidase D	comp67160_c4_seq1	0	0	1686.6		470.148	0	1410.44	Inf
RR29	Slc13a3	Replication, DNA repair, Transcription, Translation	Present_Seropositive	1.37e-07	0.000398905	92.47	0	MGI:1925905	eukaryotic translation initiation factor 3 subunit J1	comp66114_c0_seq3	0	0	2931.3		816.837	0	2450.51	Inf
RR29	Slc22a6	Replication, DNA repair, Transcription, Translation	Present_Seropositive	2.51e-06	0.00213165	84.18	0	MGI:109198	eukaryotic translation initiation factor 4E binding protein 2	comp66097_c1_seq1	0	0	2032.55		566.574	0	1699.72	Inf
RR29	Slc25a37	Hemostasis	Present_Seropositive	1.64e-07	0.000398905	82.89	0	MGI:1349816	erythroblast membrane-associated protein	comp68901_c2_seq10	0	0	2867.28		799.001	0	2397	Inf
RR29	Slc25a51	Diverse	Present_Seropositive	6.44e-12	1.55e-07	85.61	0	MGI:1922862	glucosamine (N-acetyl)-6-sulfatase	comp70347_c0_seq1	0	0	10229.8		2850.99	0	8552.96	Inf
RR29	Slc25a51	Metabolism, lipid	Present_Seropositive	2.25e-10	1.8e-06	91.54	0	MGI:99256	high density lipoprotein (HDL) binding protein	comp67822_c0_seq4	0.1	0	6431.63		1792.53	0	5377.58	Inf
RR29	Slc34a1	Cytoskeletal/Structural	Present_Seropositive	3.77e-06	0.00284121	88.34	0	MGI:104756	integrin alpha 9	comp70663_c0_seq3	0	0	1927.23		537.033	0	1611.1	Inf
RR29	Slc7a13	Cytoskeletal/Structural	Present_Seropositive	0.000105098	0.0209353	86.55	0	MGI:3578624	integrin alpha D	comp68678_c2_seq1	0	0	1202.41		334.984	0	1004.95	Inf
RR29	Slco1a4	Diverse	Present_Seropositive	2.13e-11	2.57e-07	85.01	0	MGI:106316	metallophosphoesterase domain containing 1	comp66006_c0_seq1	0	0	8712.06		2427.94	0	7283.81	Inf
RR29	Son	Metabolism, lipid	Present_Seropositive	1.26e-05	0.0048338	87.55	0	MGI:2443160	phosphoprotein associated with glycosphingolipid microdomains 1	comp70009_c0_seq5	0	0	1638.4		456.492	0	1369.48	Inf
RR29	Spp1	Replication, DNA repair, Transcription, Translation	Present_Seropositive	6.51e-06	0.00340959	96.19	0	MGI:1915119	polyadenylate-binding protein-interacting protein 2	comp58340_c0_seq1	0	0	1791.91		499.41	0	1498.23	Inf
RR29	Spp1	RNA_splicing	Present_Seropositive	4.81e-06	0.00315484	85.69	0	MGI:1914479	PRP18 pre-mRNA processing factor 18 homolog (yeast)	comp65923_c0_seq1	0	0	1865.56		520.033	0	1560.1	Inf
RR29	Srsf1	Hemostasis	Present_Seropositive	0.000276736	0.0444677	90.59	0	MGI:106028	ras homolog gene family member C	comp66622_c0_seq1	0	0	1029.18		286.771	0	860.312	Inf
RR29	Tpm4	Innate_Immunity	Present_Seropositive	0.00011031	0.0212157	82.86	0	MGI:98214	retinoid X receptor alpha	comp70191_c0_seq7	0	0	1193.14		332.476	0	997.427	Inf
RR29	Tpx2	Transport	Present_Seropositive	1.71e-05	0.00566098	87.45	0	MGI:1914962	solute carrier family 25 member 37	comp67606_c2_seq4	0	0	1568.9		437.263	0	1311.79	Inf
RR29	Trim58	Transport	Present_Seropositive	5.26e-05	0.0128808	85.17	0	MGI:2684984	solute carrier family 25 member 51	comp68988_c1_seq2	0	0	1335.42		372.049	0	1116.15	Inf
RR29	Trpm2	Transport	Present_Seropositive	6.1e-05	0.0146919	85.17	0	MGI:2684984	solute carrier family 25 member 51	comp68988_c1_seq21	0	0	1306.47		363.967	0	1091.9	Inf
RR29	Tsn_a	Replication, DNA repair, Transcription, Translation	9.42342	4.97e-06	0.00315484	88.07	0	MGI:98353	Son DNA binding protein	comp66935_c0_seq20	5.33	0.82	2960.84		827.601	3.60534	2475.59	686.647
RR29	Tsn_b	Diverse	10.4655	5.16e-08	0.000177734	82.06	0	MGI:1919369	TPX2 microtubule-associated protein homolog (Xenopus laevis)	comp69566_c1_seq4	5.28	0	5295.31		1477.74	3.13103	4426.97	1413.9
RR29	Tsr1	Innate_Immunity	Present_Seropositive	6.38e-05	0.0152328	84.65	0	MGI:2684862	tripartite motif-containing 58	comp70855_c0_seq44	0	0	1297.15		361.459	0	1084.38	Inf
RR29	uncharacterized	Innate_Immunity	Present_Seropositive	7.38e-06	0.00348553	86.83	0	MGI:1351901	transient receptor potential cation channel subfamily M member 2	comp70074_c0_seq1	0	0	1762.44		491.05	0	1473.15	Inf
RR29	uncharacterized	Diverse	Present_Seropositive	2.56e-06	0.00213165	81.75	0	MGI:109263	translin	comp68810_c0_seq2	0	0	2027.18		564.902	0	1694.71	Inf
RR29	Wdfy3	Replication, DNA repair, Transcription, Translation	Present_Seropositive	0.000256578	0.0419489	86.95	0	MGI:2144566	TSR1 20S rRNA accumulation	comp69938_c1_seq1	0	0	1041.97		290.394	0	871.181	Inf
RR29	Yme1l1	Uncharacterized	10.3236	1.44e-05	0.0051556	NA	NA	NA	NA	comp63619_c1_seq1	0	2.57	2180.75		608.769	1.42293	1823.46	1281.48
RR29	Zfp664_b	Diverse	Present_Seropositive	7.07e-06	0.00347983	88.28	0	MGI:1096875	WD repeat and FYVE domain containing 3	comp70776_c3_seq3	0	0	1771.73		493.836	0	1481.51	Inf
RR29	Zfp664_a	Diverse	7.57307	3.26e-05	0.00893366	84.87	0	MGI:2442505	zinc finger protein 664	comp63754_c0_seq2	23.84	0	3423.33		963.971	15.0289	2861.85	190.423
RR29	Zfp664_c	Diverse	Present_Seropositive	0.00030573	0.0468968	84.87	0	MGI:2442505	zinc finger protein 664	comp63754_c0_seq3	0	0	1011.71		282.033	0	846.099	Inf
